# Supplementary material for: 4-[(1,3-Dioxoisoindolin-2-yl)meth­yl]benzene­sulfonamide
Source: Acta Crystallogr Sect E Struct Rep Online. 2014 Feb 12;70(Pt 3):o291–2. doi: 10.1107/S1600536814002803 (PMC3998451; doi:10.1107/S1600536814002803)
Supplement: Supplementary file 1 [file e-70-0o291-sup1.cif]

##############################################################################
#                                                                            #
# This CIF contains the data in a paper accepted for publication in          #
# Acta Crystallographica Section E. It conforms to the requirements of       #
# Notes for Authors for Acta Crystallographica Section E, and has been       #
# peer reviewed under the auspices of the IUCr Commission on Journals.       #
#                                                                            #
# Full details of the Crystallographic Information File format               #
# are given in the paper "The Crystallographic Information File (CIF):       #
# a New Standard Archive File for Crystallography" by S. R. Hall, F. H.      #
# Allen and I. D. Brown [Acta Cryst. (1991), A47, 655-685].                  #
#                                                                            #
# The current version of the core CIF dictionary is obtainable from          #
# ftp://ftp.iucr.org/pub/cif_core.dic.                                       #
#                                                                            #
# Software is freely available for graphical display of the structure(s)     #
# in this CIF. For information consult the CIF software page                 #
# http://www.iucr.org/resources/cif/software.                                #
#                                                                            #
# This file may be used for bona fide research purposes within the           #
# scientific community so long as proper attribution is given to the journal # 
# article from which it was obtained.                                        #
#                                                                            #
##############################################################################
data_I
_audit_creation_method     SHELXL-2013
_database_code_depnum_ccdc_archive     'CCDC 985659'
_chemical_name_systematic
;
4-[(1,3-Dioxoisoindolin-2-yl)methyl]benzenesulfonamide
;
_chemical_name_common     ?
_chemical_formula_moiety     'C15 H12 N2 O4 S'
_chemical_formula_sum     'C15 H12 N2 O4 S'
_chemical_formula_iupac     'C15 H12 N2 O4 S'
_chemical_formula_weight     316.33
_chemical_melting_point     ?
_shelx_space_group_comment
;
The symmetry employed for this shelxl refinement is uniquely defined
by the following loop, which should always be used as a source of
symmetry information in preference to the above space-group names.
They are only intended as comments.
;
_space_group_crystal_system     monoclinic
_space_group_name_H-M_alt     'P 21/n'
_space_group_name_Hall     '-P 2yn'
loop_
    _space_group_symop_operation_xyz
    'x, y, z'
    '-x+1/2, y+1/2, -z+1/2'
    '-x, -y, -z'
    'x-1/2, -y-1/2, z-1/2'
_cell_length_a     4.98030(10)
_cell_length_b     26.5291(7)
_cell_length_c     10.2740(3)
_cell_angle_alpha     90
_cell_angle_beta     90.8040(10)
_cell_angle_gamma     90
_cell_volume     1357.30(6)
_cell_formula_units_Z     4
_cell_measurement_reflns_used     9982
_cell_measurement_theta_min     3.3318
_cell_measurement_theta_max     69.7053
_cell_measurement_temperature     100(2)
_exptl_crystal_description     plate
_exptl_crystal_colour     colourless
_exptl_crystal_size_max     0.270
_exptl_crystal_size_mid     0.065
_exptl_crystal_size_min     0.022
_exptl_crystal_density_diffrn     1.548
_exptl_crystal_density_meas     ?
_exptl_crystal_density_method     'not measured'
_exptl_crystal_F_000     656
_exptl_absorpt_coefficient_mu     2.325
_exptl_absorpt_correction_type     multi-scan
_exptl_absorpt_process_details     '(SADABS; Bruker, 2012)'
_shelx_estimated_absorpt_T_min     0.573
_shelx_estimated_absorpt_T_max     0.951
_exptl_absorpt_correction_T_min     0.85
_exptl_absorpt_correction_T_max     0.95
_diffrn_ambient_temperature     100(2)
_diffrn_radiation_type     'Cu K\a'
_diffrn_radiation_wavelength     1.54178
_diffrn_radiation_monochromator     mirror
_diffrn_measurement_device_type     'Bruker D8 VENTURE PHOTON 100 CMOS'
_diffrn_measurement_method     '\w scans'
_diffrn_detector_area_resol_mean     10.4167
_diffrn_reflns_number     22413
_diffrn_reflns_av_R_equivalents     0.0360
_diffrn_reflns_theta_min     3.332
_diffrn_reflns_theta_max     69.671
_diffrn_reflns_theta_full     67.679
_diffrn_measured_fraction_theta_max     0.995
_diffrn_measured_fraction_theta_full     0.999
_diffrn_reflns_limit_h_min     -6
_diffrn_reflns_limit_h_max     5
_diffrn_reflns_limit_k_min     -32
_diffrn_reflns_limit_k_max     32
_diffrn_reflns_limit_l_min     -12
_diffrn_reflns_limit_l_max     12
_refine_special_details
;
Refinement of <i>F</i>^2^ against ALL reflections. The weighted <i>R</i>-factor
<i>wR</i> and goodness of fit <i>S</i> are based on <i>F</i>^2^, conventional
<i>R</i>-factors <i>R</i> are based on <i>F</i>, with <i>F</i> set to zero for
negative <i>F</i>^2^. The threshold expression of <i>F</i>^2^ >
\s(<i>F</i>^2^) is used only for calculating <i>R</i>-factors(gt) <i>etc</i>.
and is not relevant to the choice of reflections for refinement.
<i>R</i>-factors based on <i>F</i>^2^ are statistically about twice as large
as those based on <i>F</i>, and <i>R</i>- factors based on ALL data will be
even larger. H-atoms attached to carbon were placed in calculated positions
(C---H = 0.95 \%A) and included as riding contributions with isotropic
displacement parameters 1.2 times those of the attached atoms.
;
_reflns_number_total     2533
_reflns_number_gt     2277
_reflns_threshold_expression     I>2\s(I)
_refine_ls_structure_factor_coef     Fsqd
_refine_ls_matrix_type     full
_refine_ls_R_factor_all     0.0475
_refine_ls_R_factor_gt     0.0418
_refine_ls_wR_factor_gt     0.0945
_refine_ls_wR_factor_ref     0.0967
_refine_ls_goodness_of_fit_ref     1.165
_refine_ls_restrained_S_all     1.151
_refine_ls_number_reflns     2533
_refine_ls_number_parameters     207
_refine_ls_number_restraints     60
_refine_ls_hydrogen_treatment     mixed
_refine_ls_weighting_scheme     calc
_refine_ls_weighting_details
              'w=1/[\s^2^(Fo^2^)+(0.0070P)^2^+2.7892P] where P=(Fo^2^+2Fc^2^)/3'
_atom_sites_solution_hydrogens     mixed
_atom_sites_solution_primary     direct
_atom_sites_solution_secondary     difmap
_refine_ls_shift/su_max     0.000
_refine_ls_shift/su_mean     0.000
_refine_diff_density_max     0.354
_refine_diff_density_min     -0.484
_refine_ls_extinction_method     none
_refine_ls_extinction_coef     .
loop_
    _atom_type_symbol
    _atom_type_description
    _atom_type_scat_dispersion_real
    _atom_type_scat_dispersion_imag
    _atom_type_scat_source
    'C' 'C' 0.0181 0.0091
                         'International Tables Vol C Tables 4.2.6.8 and 6.1.1.4'
    'H' 'H' 0.0000 0.0000
                         'International Tables Vol C Tables 4.2.6.8 and 6.1.1.4'
    'N' 'N' 0.0311 0.0180
                         'International Tables Vol C Tables 4.2.6.8 and 6.1.1.4'
    'O' 'O' 0.0492 0.0322
                         'International Tables Vol C Tables 4.2.6.8 and 6.1.1.4'
    'S' 'S' 0.3331 0.5567
                         'International Tables Vol C Tables 4.2.6.8 and 6.1.1.4'
_computing_data_collection     '<i>APEX2</i> (Bruker, 2012)'
_computing_cell_refinement     '<i>SAINT</i> (Bruker, 2012)'
_computing_data_reduction     '<i>SAINT</i>  (Bruker, 2012)'
_computing_structure_solution     '<i>SHELXS97</i> (Sheldrick, 2008)'
_computing_structure_refinement     'SHELXL-2013 (Sheldrick, 2008)'
_computing_molecular_graphics     '<i>DIAMOND</i> (Brandenburg & Putz, 2012)'
_computing_publication_material     '<i>SHELXTL</i> (Sheldrick, 2008)'
loop_
    _atom_site_type_symbol
    _atom_site_label
    _atom_site_fract_x
    _atom_site_fract_y
    _atom_site_fract_z
    _atom_site_U_iso_or_equiv
    _atom_site_adp_type
    _atom_site_calc_flag
    _atom_site_occupancy
    _atom_site_disorder_assembly
    _atom_site_disorder_group
    S S1 0.34446(12) 0.06815(2) 0.37785(6) 0.01772(16) Uani d 1 . .
    O O1 0.8787(4) 0.29938(7) 0.42647(19) 0.0289(5) Uani d 1 . .
    O O2 0.2038(4) 0.33953(7) 0.70508(18) 0.0270(4) Uani d 1 . .
    O O3 0.2231(4) 0.03320(7) 0.46699(18) 0.0234(4) Uani d 1 . .
    O O4 0.1931(4) 0.08113(7) 0.26280(17) 0.0228(4) Uani d 1 . .
    N N1 0.5522(4) 0.30797(8) 0.5821(2) 0.0196(5) Uani d 1 . .
    N N2 0.6245(5) 0.04320(9) 0.3351(2) 0.0213(5) Uani d 1 . .
    H H2A 0.699(7) 0.0253(13) 0.399(3) 0.036(9) Uiso d 1 . .
    H H2B 0.734(7) 0.0629(13) 0.291(3) 0.035(9) Uiso d 1 . .
    C C1 0.6940(5) 0.32243(10) 0.4720(2) 0.0203(5) Uani d 1 . .
    C C2 0.5700(5) 0.37076(10) 0.4278(2) 0.0195(5) Uani d 1 . .
    C C3 0.6315(5) 0.40119(10) 0.3228(3) 0.0250(6) Uani d 1 . .
    H H3 0.7724 0.3928 0.2653 0.030 Uiso calc 1 . .
    C C4 0.4774(6) 0.44466(10) 0.3052(3) 0.0277(6) Uani d 1 . .
    H H4 0.5141 0.4665 0.2344 0.033 Uiso calc 1 . .
    C C5 0.2713(6) 0.45654(10) 0.3897(3) 0.0291(6) Uani d 1 . .
    H H5 0.1695 0.4864 0.3754 0.035 Uiso calc 1 . .
    C C6 0.2107(6) 0.42563(10) 0.4950(3) 0.0254(6) Uani d 1 . .
    H H6 0.0700 0.4337 0.5528 0.030 Uiso calc 1 . .
    C C7 0.3644(5) 0.38266(9) 0.5114(2) 0.0194(5) Uani d 1 . .
    C C8 0.3516(5) 0.34265(10) 0.6129(2) 0.0195(5) Uani d 1 . .
    C C9 0.6122(6) 0.26288(10) 0.6576(3) 0.0224(6) Uani d 1 . .
    H H9A 0.5115 0.2643 0.7400 0.027 Uiso calc 1 . .
    H H9B 0.8060 0.2627 0.6803 0.027 Uiso calc 1 . .
    C C10 0.5424(5) 0.21422(10) 0.5873(2) 0.0200(5) Uani d 1 . .
    C C11 0.6909(5) 0.17103(10) 0.6137(3) 0.0229(6) Uani d 1 . .
    H H11 0.8343 0.1723 0.6757 0.027 Uiso calc 1 . .
    C C12 0.6324(5) 0.12619(10) 0.5508(3) 0.0222(6) Uani d 1 . .
    H H12 0.7363 0.0969 0.5682 0.027 Uiso calc 1 . .
    C C13 0.4197(5) 0.12451(9) 0.4619(2) 0.0179(5) Uani d 1 . .
    C C14 0.2657(5) 0.16688(10) 0.4370(3) 0.0212(6) Uani d 1 . .
    H H14 0.1191 0.1653 0.3769 0.025 Uiso calc 1 . .
    C C15 0.3270(5) 0.21161(10) 0.5003(3) 0.0229(6) Uani d 1 . .
    H H15 0.2208 0.2407 0.4841 0.027 Uiso calc 1 . .
loop_
    _atom_site_aniso_label
    _atom_site_aniso_U_11
    _atom_site_aniso_U_22
    _atom_site_aniso_U_33
    _atom_site_aniso_U_12
    _atom_site_aniso_U_13
    _atom_site_aniso_U_23
    S1 0.0184(3) 0.0157(3) 0.0191(3) -0.0011(2) -0.0001(2) 0.0007(2)
    O1 0.0278(11) 0.0321(11) 0.0269(10) 0.0094(9) 0.0047(8) 0.0021(9)
    O2 0.0296(10) 0.0318(11) 0.0197(10) 0.0032(8) 0.0056(8) 0.0010(8)
    O3 0.0224(10) 0.0206(9) 0.0272(10) -0.0019(7) 0.0032(8) 0.0046(8)
    O4 0.0249(10) 0.0214(9) 0.0219(9) -0.0009(7) -0.0054(7) 0.0002(8)
    N1 0.0235(11) 0.0175(11) 0.0177(11) 0.0008(9) -0.0002(9) 0.0004(9)
    N2 0.0221(12) 0.0201(12) 0.0218(12) -0.0002(9) 0.0009(10) 0.0003(10)
    C1 0.0221(13) 0.0216(13) 0.0171(13) 0.0005(10) -0.0007(10) -0.0004(10)
    C2 0.0197(13) 0.0201(13) 0.0185(13) -0.0024(10) -0.0027(10) -0.0014(10)
    C3 0.0240(14) 0.0282(15) 0.0228(14) -0.0051(11) -0.0005(11) 0.0029(12)
    C4 0.0346(16) 0.0235(14) 0.0249(14) -0.0083(12) -0.0063(12) 0.0068(12)
    C5 0.0393(17) 0.0173(13) 0.0303(15) 0.0034(12) -0.0098(13) 0.0008(12)
    C6 0.0302(15) 0.0219(14) 0.0239(14) 0.0061(11) -0.0043(11) -0.0042(11)
    C7 0.0223(13) 0.0176(12) 0.0183(13) -0.0009(10) -0.0044(10) -0.0008(10)
    C8 0.0220(13) 0.0185(13) 0.0178(13) -0.0001(10) -0.0026(10) -0.0043(10)
    C9 0.0288(14) 0.0195(13) 0.0189(13) 0.0029(11) -0.0031(11) 0.0021(10)
    C10 0.0243(13) 0.0204(13) 0.0155(12) 0.0008(10) 0.0022(10) 0.0006(10)
    C11 0.0269(14) 0.0226(13) 0.0189(13) 0.0022(11) -0.0058(11) 0.0024(11)
    C12 0.0247(14) 0.0186(13) 0.0232(14) 0.0037(11) -0.0035(11) 0.0018(11)
    C13 0.0196(13) 0.0176(12) 0.0165(12) -0.0015(10) 0.0029(10) 0.0023(10)
    C14 0.0213(13) 0.0223(13) 0.0199(13) 0.0006(10) -0.0027(10) 0.0016(11)
    C15 0.0258(14) 0.0192(13) 0.0237(14) 0.0044(11) -0.0028(11) 0.0005(11)
_geom_special_details
;
All e.s.d.'s (except the e.s.d. in the dihedral angle between two l.s. planes)
are estimated using the full covariance matrix. The cell e.s.d.'s are taken
into account individually in the estimation of e.s.d.'s in distances, angles
and torsion angles; correlations between e.s.d.'s in cell parameters are only
used when they are defined by crystal symmetry. An approximate (isotropic)
treatment of cell e.s.d.'s is used for estimating e.s.d.'s involving l.s.
planes.
;
loop_
    _geom_bond_atom_site_label_1
    _geom_bond_atom_site_label_2
    _geom_bond_site_symmetry_2
    _geom_bond_distance
    _geom_bond_publ_flag
    S1 O4 . 1.4350(18) ?
    S1 O3 . 1.4419(18) ?
    S1 N2 . 1.610(2) ?
    S1 C13 . 1.764(3) ?
    O1 C1 . 1.205(3) ?
    O2 C8 . 1.211(3) ?
    N1 C1 . 1.396(3) ?
    N1 C8 . 1.397(3) ?
    N1 C9 . 1.454(3) ?
    N2 H2A . 0.89(4) ?
    N2 H2B . 0.88(3) ?
    C1 C2 . 1.491(4) ?
    C2 C7 . 1.382(4) ?
    C2 C3 . 1.385(4) ?
    C3 C4 . 1.396(4) ?
    C3 H3 . 0.9500 ?
    C4 C5 . 1.390(4) ?
    C4 H4 . 0.9500 ?
    C5 C6 . 1.394(4) ?
    C5 H5 . 0.9500 ?
    C6 C7 . 1.382(4) ?
    C6 H6 . 0.9500 ?
    C7 C8 . 1.490(4) ?
    C9 C10 . 1.517(4) ?
    C9 H9A . 0.9900 ?
    C9 H9B . 0.9900 ?
    C10 C15 . 1.388(4) ?
    C10 C11 . 1.389(4) ?
    C11 C12 . 1.383(4) ?
    C11 H11 . 0.9500 ?
    C12 C13 . 1.390(4) ?
    C12 H12 . 0.9500 ?
    C13 C14 . 1.382(4) ?
    C14 C15 . 1.386(4) ?
    C14 H14 . 0.9500 ?
    C15 H15 . 0.9500 ?
loop_
    _geom_angle_atom_site_label_1
    _geom_angle_atom_site_label_2
    _geom_angle_atom_site_label_3
    _geom_angle_site_symmetry_1
    _geom_angle_site_symmetry_3
    _geom_angle
    _geom_angle_publ_flag
    O4 S1 O3 . . 117.22(11) ?
    O4 S1 N2 . . 108.72(12) ?
    O3 S1 N2 . . 106.35(12) ?
    O4 S1 C13 . . 107.77(11) ?
    O3 S1 C13 . . 108.78(11) ?
    N2 S1 C13 . . 107.65(12) ?
    C1 N1 C8 . . 111.9(2) ?
    C1 N1 C9 . . 123.8(2) ?
    C8 N1 C9 . . 124.3(2) ?
    S1 N2 H2A . . 112(2) ?
    S1 N2 H2B . . 116(2) ?
    H2A N2 H2B . . 116(3) ?
    O1 C1 N1 . . 125.0(2) ?
    O1 C1 C2 . . 129.3(2) ?
    N1 C1 C2 . . 105.7(2) ?
    C7 C2 C3 . . 121.7(2) ?
    C7 C2 C1 . . 108.3(2) ?
    C3 C2 C1 . . 130.0(2) ?
    C2 C3 C4 . . 117.1(3) ?
    C2 C3 H3 . . 121.5 ?
    C4 C3 H3 . . 121.5 ?
    C5 C4 C3 . . 121.1(3) ?
    C5 C4 H4 . . 119.5 ?
    C3 C4 H4 . . 119.5 ?
    C4 C5 C6 . . 121.4(3) ?
    C4 C5 H5 . . 119.3 ?
    C6 C5 H5 . . 119.3 ?
    C7 C6 C5 . . 117.0(3) ?
    C7 C6 H6 . . 121.5 ?
    C5 C6 H6 . . 121.5 ?
    C6 C7 C2 . . 121.7(2) ?
    C6 C7 C8 . . 130.1(2) ?
    C2 C7 C8 . . 108.1(2) ?
    O2 C8 N1 . . 125.2(2) ?
    O2 C8 C7 . . 128.9(2) ?
    N1 C8 C7 . . 105.9(2) ?
    N1 C9 C10 . . 113.7(2) ?
    N1 C9 H9A . . 108.8 ?
    C10 C9 H9A . . 108.8 ?
    N1 C9 H9B . . 108.8 ?
    C10 C9 H9B . . 108.8 ?
    H9A C9 H9B . . 107.7 ?
    C15 C10 C11 . . 119.3(2) ?
    C15 C10 C9 . . 121.2(2) ?
    C11 C10 C9 . . 119.4(2) ?
    C12 C11 C10 . . 120.7(2) ?
    C12 C11 H11 . . 119.7 ?
    C10 C11 H11 . . 119.7 ?
    C11 C12 C13 . . 119.3(2) ?
    C11 C12 H12 . . 120.4 ?
    C13 C12 H12 . . 120.4 ?
    C14 C13 C12 . . 120.8(2) ?
    C14 C13 S1 . . 119.0(2) ?
    C12 C13 S1 . . 120.22(19) ?
    C13 C14 C15 . . 119.4(2) ?
    C13 C14 H14 . . 120.3 ?
    C15 C14 H14 . . 120.3 ?
    C14 C15 C10 . . 120.6(2) ?
    C14 C15 H15 . . 119.7 ?
    C10 C15 H15 . . 119.7 ?
loop_
    _geom_torsion_atom_site_label_1
    _geom_torsion_atom_site_label_2
    _geom_torsion_atom_site_label_3
    _geom_torsion_atom_site_label_4
    _geom_torsion_site_symmetry_1
    _geom_torsion_site_symmetry_2
    _geom_torsion_site_symmetry_3
    _geom_torsion_site_symmetry_4
    _geom_torsion
    _geom_torsion_publ_flag
    C8 N1 C1 O1 . . . . 179.0(3) ?
    C9 N1 C1 O1 . . . . 0.7(4) ?
    C8 N1 C1 C2 . . . . -0.5(3) ?
    C9 N1 C1 C2 . . . . -178.9(2) ?
    O1 C1 C2 C7 . . . . -179.6(3) ?
    N1 C1 C2 C7 . . . . -0.1(3) ?
    O1 C1 C2 C3 . . . . 1.0(5) ?
    N1 C1 C2 C3 . . . . -179.5(3) ?
    C7 C2 C3 C4 . . . . 0.3(4) ?
    C1 C2 C3 C4 . . . . 179.7(3) ?
    C2 C3 C4 C5 . . . . -0.1(4) ?
    C3 C4 C5 C6 . . . . 0.1(4) ?
    C4 C5 C6 C7 . . . . -0.1(4) ?
    C5 C6 C7 C2 . . . . 0.2(4) ?
    C5 C6 C7 C8 . . . . 179.7(3) ?
    C3 C2 C7 C6 . . . . -0.3(4) ?
    C1 C2 C7 C6 . . . . -179.8(2) ?
    C3 C2 C7 C8 . . . . -179.9(2) ?
    C1 C2 C7 C8 . . . . 0.6(3) ?
    C1 N1 C8 O2 . . . . -178.4(2) ?
    C9 N1 C8 O2 . . . . -0.1(4) ?
    C1 N1 C8 C7 . . . . 0.9(3) ?
    C9 N1 C8 C7 . . . . 179.2(2) ?
    C6 C7 C8 O2 . . . . -1.2(5) ?
    C2 C7 C8 O2 . . . . 178.4(3) ?
    C6 C7 C8 N1 . . . . 179.6(3) ?
    C2 C7 C8 N1 . . . . -0.9(3) ?
    C1 N1 C9 C10 . . . . -70.0(3) ?
    C8 N1 C9 C10 . . . . 111.9(3) ?
    N1 C9 C10 C15 . . . . -32.3(4) ?
    N1 C9 C10 C11 . . . . 149.9(2) ?
    C15 C10 C11 C12 . . . . 2.4(4) ?
    C9 C10 C11 C12 . . . . -179.8(2) ?
    C10 C11 C12 C13 . . . . -1.0(4) ?
    C11 C12 C13 C14 . . . . -0.6(4) ?
    C11 C12 C13 S1 . . . . 178.8(2) ?
    O4 S1 C13 C14 . . . . 20.6(2) ?
    O3 S1 C13 C14 . . . . -107.4(2) ?
    N2 S1 C13 C14 . . . . 137.7(2) ?
    O4 S1 C13 C12 . . . . -158.8(2) ?
    O3 S1 C13 C12 . . . . 73.2(2) ?
    N2 S1 C13 C12 . . . . -41.7(2) ?
    C12 C13 C14 C15 . . . . 0.8(4) ?
    S1 C13 C14 C15 . . . . -178.5(2) ?
    C13 C14 C15 C10 . . . . 0.5(4) ?
    C11 C10 C15 C14 . . . . -2.1(4) ?
    C9 C10 C15 C14 . . . . -179.9(2) ?
loop_
    _geom_hbond_atom_site_label_D
    _geom_hbond_atom_site_label_H
    _geom_hbond_atom_site_label_A
    _geom_hbond_site_symmetry_A
    _geom_hbond_distance_DH
    _geom_hbond_distance_HA
    _geom_hbond_distance_DA
    _geom_hbond_angle_DHA
    N2 H2A O3 3_656 0.89(4) 2.11(4) 2.963(3) 162(3)
    N2 H2B O4 1_655 0.88(3) 2.36(3) 3.105(3) 142(3)
    C15 H15 O1 1_455 0.95 2.38 3.307(3) 166
_shelx_hkl_checksum     31236
_shelx_hkl_file
;
   1   0   0    0.00    0.70
   1   0   0    0.00    0.60
  -1   0   0    0.00    0.70
  -1   0   0    0.00    0.70
   2   0   0 2608.34   72.09
  -2   0   0 2572.44   80.29
  -2   0   0 2549.34   75.69
   2   0   0 2648.24   84.29
  -3   0   0    2.00    3.90
  -3   0   0    0.80    2.10
   3   0   0    0.00    2.30
  -3   0   0    0.00    2.50
   3   0   0    0.80    2.20
  -3   0   0    0.30    2.20
  -3   0   0    0.30    2.90
  -4   0   0  286.87   10.00
   4   0   0  293.77    9.90
  -4   0   0  307.47   11.80
  -4   0   0  298.97   10.20
  -4   0   0  298.87   11.50
  -4   0   0  284.37   12.00
   4   0   0  280.97   10.70
   4   0   0  304.47   12.80
   5   0   0    0.00    2.80
  -5   0   0    0.00    2.10
   5   0   0    0.00    2.50
  -6   0   0   48.60    3.80
   1  -1   0   11.30    1.30
  -1  -1   0   12.60    1.10
  -1  -1   0   11.30    1.10
   1  -1   0   11.20    0.80
   1   1   0   10.50    1.20
  -1   1   0   13.50    1.00
   1   1   0   10.40    0.90
  -1   1   0   11.60    1.10
   2  -1   0   83.09    2.90
  -2  -1   0   84.39    3.50
   2  -1   0   81.69    3.90
  -2  -1   0   78.39    3.50
   2   1   0   83.59    3.10
  -2   1   0   80.99    3.50
  -2   1   0   76.49    3.40
   2   1   0   79.99    3.90
  -3  -1   0  314.57   10.40
  -3  -1   0  309.97   10.30
   3  -1   0  330.87   12.40
  -3  -1   0  322.57   11.30
  -3  -1   0  304.57   11.40
   3  -1   0  315.97   10.20
  -3   1   0  327.77   10.40
  -3   1   0  322.27   11.30
  -3   1   0  301.97   11.40
   3   1   0  353.56   10.10
  -3   1   0  325.97   10.20
  -3   1   0  313.97   11.20
   3   1   0  323.87   12.40
   3   1   0  320.47   10.40
  -3   1   0  320.87   10.90
   4  -1   0   11.60    3.00
   4  -1   0    8.40    3.00
   4  -1   0   10.20    3.70
  -4  -1   0    7.20    4.60
  -4  -1   0   10.10    4.30
  -4  -1   0   11.60    3.40
  -4  -1   0   12.30    2.40
  -4  -1   0    9.60    4.50
   4   1   0    7.00    3.80
  -4   1   0   15.60    3.20
   4   1   0   10.80    3.00
  -4   1   0   10.00    2.40
   4   1   0   11.30    2.60
  -4   1   0    8.70    4.20
  -4   1   0   10.20    4.40
  -4   1   0   10.50    4.70
   5  -1   0    5.30    2.80
   5  -1   0    7.10    2.90
  -5  -1   0    9.50    2.40
  -5   1   0    9.80    4.10
   5   1   0    8.40    2.80
   5   1   0    8.80    3.20
  -5   1   0   13.20    3.20
  -6  -1   0   91.29    4.50
  -6   1   0   90.29    4.60
   0  -2   0    0.00    0.50
   0  -2   0    0.00    0.30
   0   2   0    0.00    0.30
   0   2   0    0.00    0.30
  -1  -2   0  325.47    9.80
  -1  -2   0  327.97   10.30
   1  -2   0  330.27   11.00
   1   2   0  326.77   10.90
   1   2   0  316.97    9.30
  -1   2   0  330.27   10.30
  -1   2   0  305.97    9.80
  -2  -2   0  377.36   11.60
   2  -2   0  365.36   13.00
  -2  -2   0  366.46   12.10
   2   2   0  368.66   10.80
   2   2   0  356.46   12.90
  -2   2   0  369.76   12.10
  -2   2   0  366.36   11.60
  -3  -2   0   86.79    6.30
   3  -2   0   92.49    5.30
  -3  -2   0   91.69    4.80
  -3  -2   0   98.09    5.50
   3  -2   0   94.29    4.90
  -3  -2   0   92.89    4.70
   3   2   0   88.49    4.30
   3   2   0   99.89    5.00
  -3   2   0   84.29    5.90
  -3   2   0   97.19    4.60
  -3   2   0   89.69    4.40
  -3   2   0   96.29    5.80
   3   2   0   94.39    5.40
  -3   2   0   95.69    4.60
  -3   2   0   96.89    4.90
  -4  -2   0    0.30    4.00
   4  -2   0    2.70    2.60
  -4  -2   0    0.00    4.30
   4  -2   0    0.00    2.60
   4  -2   0    1.00    3.50
  -4  -2   0    8.00    3.50
  -4  -2   0    2.40    4.40
  -4  -2   0    2.70    2.20
   4   2   0    0.50    2.40
  -4   2   0    1.20    2.80
  -4   2   0    2.60    4.60
   4   2   0    0.30    2.80
   4   2   0    1.40    3.70
  -4   2   0    5.10    3.60
  -4   2   0    1.00    2.20
  -4   2   0    4.40    4.70
   5  -2   0    0.00    2.60
   5  -2   0    0.00    2.80
  -5  -2   0    0.00    2.10
   5   2   0    4.10    3.20
  -5   2   0    3.90    3.80
   5   2   0    1.50    2.60
  -5   2   0    0.20    2.10
  -6  -2   0   14.90    3.40
   0  -3   0    0.10    0.30
   0  -3   0    0.00    0.50
   0   3   0    0.00    0.30
   0   3   0    0.50    0.40
  -1  -3   0    4.20    1.00
   1  -3   0    5.40    1.20
  -1  -3   0    4.40    1.00
   1   3   0    3.80    1.00
   1   3   0    3.70    0.90
  -1   3   0    5.00    1.00
  -1   3   0    5.40    0.90
  -2  -3   0    2.90    1.30
  -2  -3   0    2.40    1.60
   2  -3   0    1.50    1.20
   2   3   0    1.10    1.30
  -2   3   0    1.50    1.30
   2   3   0    0.00    1.30
  -2   3   0    1.10    1.10
  -3  -3   0    2.70    3.20
  -3  -3   0    3.40    2.10
   3  -3   0    2.20    2.20
  -3  -3   0    2.60    2.20
  -3  -3   0    6.80    3.00
   3  -3   0    4.00    2.70
  -3  -3   0    6.20    2.30
   3   3   0   11.70    3.40
  -3   3   0    3.10    1.90
   3   3   0    4.80    2.10
  -3   3   0    6.40    2.20
  -3   3   0    4.70    3.10
  -3   3   0    3.10    2.90
   3   3   0    4.70    2.60
  -3   3   0    4.40    2.20
  -3   3   0    4.20    2.00
   4  -3   0   35.80    4.30
  -4  -3   0   43.10    6.60
   4  -3   0   34.80    5.30
  -4  -3   0   34.00    6.30
  -4  -3   0   41.00    4.00
  -4  -3   0   37.40    5.60
   4  -3   0   36.20    4.50
  -4  -3   0   41.40    6.50
   4   3   0   29.20    4.80
  -4   3   0   42.60    3.70
   4   3   0   27.40    5.80
  -4   3   0   41.30    6.80
  -4   3   0   45.00    5.20
  -4   3   0   44.00    4.70
   4   3   0   37.00    4.10
   5  -3   0   64.19    5.00
  -5  -3   0   67.49    4.50
   5  -3   0   57.69    5.00
   5   3   0   60.29    5.60
   5   3   0   66.89    4.50
  -5   3   0   61.29    5.90
  -5   3   0   57.99    4.10
  -6  -3   0    5.00    2.20
   0  -4   0 1705.73   54.39
   0  -4   0 1771.72   56.69
   0   4   0 1819.72   49.00
   0   4   0 1735.93   51.09
  -1  -4   0   27.80    1.70
   1  -4   0   24.70    1.80
   1   4   0   25.30    1.40
  -1   4   0   25.70    1.50
   1   4   0   24.70    1.60
  -1   4   0   24.80    1.40
   2  -4   0   82.89    4.00
  -2  -4   0   81.89    3.60
  -2  -4   0   86.89    3.70
   2   4   0   81.29    3.30
   2   4   0   80.89    4.00
  -2   4   0   84.99    3.50
  -2   4   0   86.89    3.60
  -3  -4   0   67.39    6.00
  -3  -4   0   51.89    5.40
  -3  -4   0   61.79    4.50
  -3  -4   0   71.09    4.40
   3  -4   0   66.39    4.60
   3  -4   0   61.79    5.00
   3  -4   0   62.59    4.90
   3   4   0   63.19    4.00
  -3   4   0   65.19    5.00
  -3   4   0   65.79    4.30
   3   4   0   65.89    7.30
  -3   4   0   62.49    5.40
   3   4   0   61.59    4.40
  -3   4   0   68.89    4.00
   3   4   0   63.79    4.70
  -3   4   0   61.79    3.90
  -3   4   0   65.39    3.80
   4  -4   0   83.29    5.40
  -4  -4   0   93.29    7.10
   4  -4   0   91.39    6.70
  -4  -4   0   98.29    7.70
  -4  -4   0   84.49    5.00
  -4  -4   0   69.59    7.30
   4  -4   0   86.99    5.50
  -4  -4   0   84.59    6.40
  -4   4   0   86.59    6.80
   4   4   0   79.79    6.00
   4   4   0   87.19    5.20
  -4   4   0   96.59    6.40
  -4   4   0   90.69    5.40
   4   4   0   89.79    7.30
  -4   4   0   86.59    4.60
  -5  -4   0  194.58    7.50
   5  -4   0  194.78    7.90
  -5   4   0  176.68    7.90
   5   4   0  188.58    8.30
   5   4   0  188.98    7.20
  -5   4   0  185.28    7.00
  -6  -4   0    4.60    2.20
   0  -5   0    0.00    0.70
   0  -5   0    0.00    0.50
   0   5   0    0.00    0.60
   0   5   0    0.00    0.50
  -1  -5   0   94.09    3.50
   1  -5   0   97.29    3.90
  -1   5   0   91.29    3.40
   1   5   0   87.69    3.20
   1   5   0   92.79    3.60
  -1   5   0   97.29    3.40
  -2  -5   0   15.50    3.90
   2  -5   0   11.30    2.00
  -2  -5   0   12.10    1.90
  -2  -5   0    9.40    2.00
  -2   5   0    9.40    1.80
  -2   5   0   10.50    1.70
   2   5   0   11.20    1.70
   2   5   0   12.10    2.20
   3  -5   0   30.40    3.50
  -3  -5   0   27.60    3.60
   3  -5   0   23.00    4.10
   3  -5   0   24.60    4.40
  -3  -5   0   32.00    5.50
  -3  -5   0   20.00    5.20
  -3  -5   0   34.10    3.40
  -3   5   0   26.90    3.20
  -3   5   0   28.10    4.20
   3   5   0   29.80    3.30
  -3   5   0   29.20    3.00
   3   5   0   29.40    4.10
  -3   5   0   19.40    4.50
   3   5   0   35.90    6.50
  -3   5   0   22.50    3.60
   3   5   0   26.80    3.60
   4  -5   0   62.69    5.00
  -4  -5   0   76.89    7.10
   4  -5   0   75.39    5.90
   4  -5   0   69.99    6.20
  -4  -5   0   78.19    6.50
  -4  -5   0   63.29    7.70
  -4  -5   0   73.49    4.90
  -4   5   0   63.49    5.30
   4   5   0   70.79    4.80
   4   5   0   58.19    6.00
  -4   5   0   68.39    4.20
  -4   5   0   63.09    4.80
  -4   5   0   68.49    6.20
   4   5   0   63.69    7.10
  -5  -5   0    0.00    2.20
   5  -5   0    0.40    2.40
   5   5   0    2.20    4.10
  -5   5   0    0.00    3.20
  -5   5   0    0.00    2.00
   5   5   0    0.00    2.40
   0  -6   0  122.09    4.30
   0  -6   0  124.39    4.50
   0   6   0  130.29    4.10
   0   6   0  130.69    4.00
   1  -6   0 1026.60   33.50
  -1  -6   0 1018.10   31.90
   1   6   0 1046.70   30.00
   1   6   0  982.10   33.20
   1   6   0 1000.30   28.80
  -1   6   0 1021.80   31.90
  -1   6   0 1056.29   30.20
   2  -6   0   39.70    2.90
  -2  -6   0   41.70    2.70
  -2  -6   0   37.10    3.90
  -2  -6   0   38.70    2.50
   2   6   0   38.80    2.90
  -2   6   0   34.20    3.70
  -2   6   0   35.00    4.40
   2   6   0   34.20    4.20
  -2   6   0   37.70    2.40
  -2   6   0   38.80    2.40
   2   6   0   38.70    2.30
  -3  -6   0   19.00    3.70
   3  -6   0   15.90    3.20
   3  -6   0   20.80    3.80
  -3  -6   0   23.10    3.70
  -3  -6   0   24.10    5.30
  -3  -6   0   20.70    3.50
   3  -6   0   21.80    5.10
   3   6   0   13.50    4.10
  -3   6   0   24.20    3.50
  -3   6   0   20.60    2.70
  -3   6   0   14.50    4.40
   3   6   0   29.00    5.60
   3   6   0   21.30    3.50
  -3   6   0   19.80    2.90
  -3   6   0   19.20    4.20
  -3   6   0   19.40    3.20
   3   6   0   19.10    3.40
  -4  -6   0  155.38    6.90
   4  -6   0  153.58    7.00
   4  -6   0  159.58    7.40
   4  -6   0  156.88    8.80
  -4  -6   0  159.18    8.70
  -4  -6   0  148.79    9.30
  -4   6   0  154.08    6.50
   4   6   0  157.28    9.80
  -4   6   0  151.88    7.50
   4   6   0  146.09    6.60
   4   6   0  141.39    7.70
  -4   6   0  155.08    6.30
   5  -6   0  246.58    9.20
  -5  -6   0  249.97    8.80
  -5   6   0  236.58    8.30
  -5   6   0  237.78    8.80
   5   6   0  237.98    8.40
   0  -7   0    1.50    0.80
   0  -7   0    2.40    1.10
   0   7   0    0.10    0.80
   0   7   0    0.00    0.70
  -1  -7   0  292.57    9.40
   1  -7   0  284.17    9.90
   1   7   0  269.17    8.50
  -1   7   0  285.27    9.30
   1   7   0  289.57    9.60
  -1   7   0  281.37    8.20
  -1   7   0  273.17    8.90
   1   7   0  292.97    8.80
  -2  -7   0    3.30    1.80
   2  -7   0    1.80    1.50
   2  -7   0    0.40    2.70
  -2  -7   0    2.20    1.50
  -2  -7   0    3.40    2.30
   2   7   0    0.00    2.80
  -2   7   0    0.80    2.10
   2   7   0    2.60    1.50
   2   7   0    0.00    2.70
  -2   7   0    1.70    1.20
   2   7   0    4.20    1.70
  -2   7   0    1.90    1.20
  -2   7   0    2.10    2.10
  -2   7   0    1.40    2.00
  -3  -7   0  336.87   11.10
  -3  -7   0  336.67   12.10
  -3  -7   0  320.97   11.40
   3  -7   0  313.97   12.80
  -3  -7   0  322.37   12.20
   3  -7   0  341.27   11.40
  -3   7   0  337.37   11.20
  -3   7   0  345.27   10.50
   3   7   0  327.27   10.70
  -3   7   0  345.67   11.50
   3   7   0  321.37   11.70
  -3   7   0  341.67   11.80
   3   7   0  329.37   10.90
  -3   7   0  325.67   11.60
  -3   7   0  340.37   10.50
   3   7   0  334.27   12.90
  -4  -7   0   17.20    4.10
  -4  -7   0   18.10    6.20
  -4  -7   0   13.90    4.50
   4  -7   0   15.10    3.80
   4  -7   0   11.00    4.40
   4   7   0   11.40    2.90
   4   7   0   11.20    3.90
   4   7   0   11.70    6.50
  -4   7   0    9.50    3.40
  -4   7   0   11.50    3.10
  -4   7   0   12.90    2.80
   5  -7   0    2.30    2.50
  -5  -7   0    3.60    2.20
  -5   7   0    5.10    3.10
  -5   7   0    0.10    2.10
   5   7   0    0.30    2.40
   0  -8   0 4381.86  137.39
   0  -8   0 4476.55  143.19
   0   8   0 4432.76  123.79
   0   8   0 4558.44  128.99
  -1  -8   0 1899.31   58.39
   1  -8   0 1784.52   60.99
  -1   8   0 1857.71   54.99
  -1   8   0 1909.21   52.29
   1   8   0 1904.21   52.69
   1   8   0 1871.91   60.69
   1   8   0 1938.81   54.79
  -2  -8   0  596.44   18.30
  -2  -8   0  594.14   17.50
  -2  -8   0  582.74   18.70
  -2  -8   0  626.24   19.40
   2  -8   0  591.94   20.40
   2  -8   0  586.04   18.10
   2   8   0  589.34   20.10
  -2   8   0  596.74   17.70
   2   8   0  581.64   17.20
   2   8   0  569.64   18.30
  -2   8   0  636.94   18.40
  -2   8   0  581.64   17.00
  -2   8   0  603.64   19.20
  -2   8   0  567.44   18.40
   2   8   0  584.04   17.40
  -2   8   0  584.04   16.60
  -3  -8   0   87.19    5.90
   3  -8   0   97.49    5.30
   3  -8   0   96.49    5.60
  -3  -8   0   99.59    5.60
  -3  -8   0  111.29    6.70
  -3  -8   0   90.39    5.40
   3   8   0  101.19    6.30
  -3   8   0   94.89    5.10
   3   8   0   98.09    5.20
  -3   8   0  100.29    4.80
   3   8   0   90.69    6.00
  -3   8   0   95.89    5.90
  -3   8   0   95.69    4.80
  -3   8   0   94.49    5.20
  -3   8   0  106.89    4.70
   3   8   0   96.99    5.20
  -4  -8   0   33.90    8.30
   4  -8   0   14.80    4.80
   4  -8   0   13.50    3.90
  -4  -8   0   19.50    4.10
  -4  -8   0   10.30    4.60
  -4   8   0   16.10    3.20
  -4   8   0   17.00    4.30
   4   8   0   14.70    3.80
  -4   8   0   14.80    2.80
   5  -8   0  271.17    9.70
  -5  -8   0  264.07    9.30
  -5   8   0  258.37    8.90
  -5   8   0  258.67    8.80
   5   8   0  257.87    8.80
   0  -9   0    6.00    1.00
  -1  -9   0    0.00    1.20
   1  -9   0    0.50    1.20
  -1   9   0    0.70    0.80
   1   9   0    0.00    1.00
   1   9   0    0.00    1.00
  -1   9   0    0.00    1.10
  -2  -9   0  218.08    8.00
  -2  -9   0  212.68    7.70
  -2  -9   0  213.18    8.40
   2  -9   0  212.98    8.20
  -2  -9   0  225.88    8.00
   2  -9   0  207.78    8.40
   2   9   0  212.68    7.80
   2   9   0  218.78    8.40
  -2   9   0  214.28    8.10
  -2   9   0  218.58    7.10
  -2   9   0  211.28    7.30
  -2   9   0  217.38    7.80
  -2   9   0  224.48    7.60
   2   9   0  217.18    7.20
   2   9   0  212.68    8.50
  -2   9   0  221.58    7.80
   3  -9   0  394.36   14.60
  -3  -9   0  370.36   13.30
  -3  -9   0  383.36   12.40
  -3  -9   0  388.16   13.80
   3  -9   0  386.16   12.60
  -3  -9   0  385.16   13.50
  -3   9   0  390.06   12.40
  -3   9   0  362.96   12.90
   3   9   0  363.96   12.40
   3   9   0  374.96   12.00
  -3   9   0  375.46   13.40
  -3   9   0  398.46   11.80
   3   9   0  369.46   13.00
  -3   9   0  371.46   11.60
   3   9   0  389.06   15.10
  -3   9   0  373.66   13.00
   4  -9   0    9.40    4.40
  -4  -9   0   20.60    4.30
  -4  -9   0   19.40    4.70
   4  -9   0   23.40    4.30
   4   9   0   10.60    4.80
  -4   9   0   20.80    3.80
  -4   9   0   17.50    3.20
  -4   9   0   12.30    3.50
   4   9   0   16.50    3.00
   5  -9   0    1.20    2.60
  -5  -9   0    2.10    2.40
   5   9   0    1.40    2.30
  -5   9   0    6.60    2.90
  -5   9   0    0.00    2.20
   0 -10   0  583.34   18.50
   0 -10   0  552.14   18.20
   0  10   0  578.24   17.00
   0  10   0  557.24   16.40
  -1 -10   0   86.09    3.70
   1 -10   0   88.29    4.00
  -1  10   0   80.49    3.40
  -1  10   0   83.39    3.20
   1  10   0   84.59    3.40
   1  10   0   84.59    3.40
   2 -10   0  289.87   10.70
  -2 -10   0  292.87   10.20
  -2 -10   0  284.07    9.70
  -2 -10   0  284.97   10.30
   2 -10   0  284.27    9.90
  -2 -10   0  292.47    9.80
   2  10   0  285.07   10.60
  -2  10   0  284.37    8.90
  -2  10   0  286.47    9.50
  -2  10   0  284.37    8.80
  -2  10   0  262.47   10.10
   2  10   0  293.47    9.20
   2  10   0  273.27    9.40
   2  10   0  281.97   10.20
  -2  10   0  290.57   10.20
   3 -10   0   23.60    3.80
   3 -10   0   29.90    4.00
  -3 -10   0   30.70    4.70
  -3 -10   0   22.80    5.60
  -3 -10   0   26.60    4.50
  -3 -10   0   19.70    5.40
   3  10   0   22.30    3.90
  -3  10   0   23.40    5.30
  -3  10   0   30.40    3.90
   3  10   0   28.70    4.10
  -3  10   0   30.70    3.30
  -3  10   0   24.60    3.10
  -3  10   0   27.90    3.50
   3  10   0   18.20    4.80
   4 -10   0   14.50    4.30
  -4 -10   0   10.60    3.00
  -4 -10   0   13.50    4.70
   4 -10   0   13.30    4.90
   4  10   0   10.40    2.80
  -4  10   0   20.50    3.30
   4  10   0   11.30    4.70
  -4  10   0   10.20    2.80
  -4  10   0   15.90    5.00
   5 -10   0  160.58    6.90
  -5 -10   0  166.78    6.80
   5  10   0  161.38    6.30
  -5  10   0  152.18    6.50
  -5  10   0  148.59    6.40
   0 -11   0    0.10    1.30
   0  11   0    0.00    1.00
   0  11   0    0.00    1.00
   1 -11   0   91.39    4.10
  -1 -11   0   86.79    4.00
   1 -11   0   86.29    3.90
  -1 -11   0   84.39    4.90
  -1  11   0   88.49    3.60
  -1  11   0   93.79    3.70
   1  11   0   91.49    3.60
   1  11   0   95.49    5.00
  -1  11   0   85.19    4.50
   1  11   0   85.39    3.60
  -1  11   0   95.89    5.20
   2 -11   0    7.80    2.70
  -2 -11   0   10.40    2.80
   2 -11   0    4.80    2.60
  -2 -11   0    6.10    2.60
  -2  11   0    8.20    2.60
   2  11   0   10.70    3.10
   2  11   0    7.90    2.30
   2  11   0    8.90    4.20
  -2  11   0    9.80    2.00
  -2  11   0   10.40    3.20
  -2  11   0    6.10    1.80
  -2  11   0   10.40    3.10
  -2  11   0    7.50    3.20
   2  11   0   12.20    4.00
   2  11   0    9.50    2.50
   3 -11   0   27.40    4.50
   3 -11   0   30.20    4.20
  -3 -11   0   23.20    4.70
  -3 -11   0   31.10    4.70
  -3 -11   0   29.50    6.00
  -3 -11   0   27.80    4.00
   3  11   0   15.20    4.80
  -3  11   0   25.90    3.20
   3  11   0   24.80    4.10
  -3  11   0   32.80    3.40
   3  11   0   34.80    3.70
  -3  11   0   25.40    3.40
  -3  11   0   25.30    5.20
  -4 -11   0    7.30    2.90
  -4 -11   0    6.20    4.70
   4 -11   0    8.10    5.40
   4 -11   0    5.60    2.60
   4  11   0    3.00    2.50
   4  11   0    4.20    6.80
  -4  11   0    7.10    2.60
  -4  11   0    5.70    3.80
   4  11   0   10.10    4.20
  -4  11   0    9.90    2.60
  -5 -11   0    9.50    2.60
   5 -11   0    6.60    2.50
   5  11   0    9.40    2.60
  -5  11   0   18.10    3.90
  -5  11   0   17.00    3.80
   0 -12   0  121.59    4.70
   0  12   0  120.49    4.20
   0  12   0  108.69    5.60
   0  12   0  102.29    5.10
   0  12   0  110.79    4.20
   1 -12   0   30.30    2.60
  -1 -12   0   28.40    3.80
   1 -12   0   30.60    3.00
  -1 -12   0   28.20    2.60
   1  12   0   29.10    4.50
  -1  12   0   31.10    2.10
   1  12   0   33.00    2.20
   1  12   0   26.40    2.30
  -1  12   0   25.50    3.50
  -1  12   0   31.20    4.00
  -1  12   0   29.40    3.40
   1  12   0   30.80    4.10
   1  12   0   22.40    4.00
  -1  12   0   34.70    2.60
  -1  12   0   28.20    3.80
  -2 -12   0  828.52   26.90
   2 -12   0  823.12   24.50
  -2 -12   0  865.41   25.50
  -2 -12   0  818.52   25.40
  -2  12   0  807.32   25.20
   2  12   0  809.32   24.50
   2  12   0  861.11   24.80
   2  12   0  744.33   23.30
  -2  12   0  840.32   25.30
  -2  12   0  830.92   22.60
   2  12   0  825.82   24.30
   2  12   0  850.31   23.30
  -2  12   0  847.02   23.40
  -2  12   0  806.22   24.20
  -3 -12   0   13.60    3.10
   3 -12   0   17.80    4.30
   3 -12   0    4.10    3.30
  -3 -12   0    8.80    3.60
  -3 -12   0    4.20    3.80
  -3  12   0    7.00    2.20
  -3  12   0    9.00    2.50
   3  12   0    5.10    3.10
  -3  12   0    7.50    3.10
   3  12   0   10.00    2.70
   3  12   0    3.10    3.40
  -3  12   0    7.60    2.40
   4 -12   0   20.10    6.20
  -4  12   0   20.80    6.00
   4  12   0   29.80    9.20
   5 -12   0  193.18    9.20
   5 -12   0  172.48    7.20
  -5 -12   0  171.88    7.20
   5  12   0  179.98    6.50
  -5  12   0  171.78    7.00
  -5  12   0  186.78    6.80
   0 -13   0    0.20    1.50
   0  13   0    0.20    1.30
   0  13   0    4.30    2.40
   0  13   0    1.60    2.60
   0  13   0    2.50    2.30
   0  13   0    1.90    2.20
   0  13   0    0.00    1.50
   1 -13   0   27.30    2.50
   1 -13   0   29.70    2.90
  -1 -13   0   30.70    3.90
  -1 -13   0   29.20    2.70
   1  13   0   26.30    4.40
   1  13   0   27.40    3.90
  -1  13   0   32.90    3.50
   1  13   0   31.10    2.40
   1  13   0   37.30    4.10
  -1  13   0   31.70    2.30
  -1  13   0   34.10    4.00
  -1  13   0   29.80    3.40
  -1  13   0   33.90    3.00
  -1  13   0   27.80    4.10
   1  13   0   30.00    2.50
  -2 -13   0  727.63   23.50
  -2 -13   0  697.63   22.20
   2 -13   0  703.33   21.40
   2 -13   0  740.83   24.40
  -2 -13   0  725.03   22.30
   2 -13   0  728.63   23.20
   2  13   0  722.53   20.40
   2  13   0  688.13   21.50
  -2  13   0  717.43   21.10
  -2  13   0  734.13   20.40
   2  13   0  730.53   21.20
  -2  13   0  722.73   22.10
   2  13   0  651.33   20.50
  -2  13   0  743.03   22.10
   2  13   0  683.03   21.50
  -2  13   0  627.34   19.60
  -3 -13   0   42.70    5.70
   3 -13   0   37.30    4.50
  -3 -13   0   26.00    5.50
  -3 -13   0   37.10    4.90
   3 -13   0   28.20    5.10
  -3  13   0   35.10    5.20
  -3  13   0   35.90    3.90
  -3  13   0   35.70    3.80
   3  13   0   23.60    4.80
   3  13   0   36.40    4.20
   3  13   0   38.00    5.30
  -3  13   0   28.20    4.00
  -4 -13   0  291.87   12.10
  -4 -13   0  298.67   10.70
   4 -13   0  286.77   14.30
   4 -13   0  293.57   10.60
   4  13   0  282.47   11.20
   4  13   0  272.97   13.80
  -4  13   0  299.17   10.00
  -4  13   0  277.37   12.10
   4  13   0  289.17    9.90
  -4  13   0  291.87    9.60
   5 -13   0  148.59    6.50
   5 -13   0  163.48    8.60
  -5 -13   0  153.28    6.50
  -5  13   0  146.29    6.70
   5  13   0  148.79    5.70
  -5  13   0  141.59    5.90
   0 -14   0    8.70    2.40
   0 -14   0    0.00    2.80
   0  14   0    9.60    2.50
   0  14   0    3.30    3.20
   0  14   0    9.90    3.10
   0  14   0    7.10    2.80
   0  14   0    6.30    1.80
   0  14   0    7.30    1.90
  -1 -14   0    0.00    2.00
  -1 -14   0    0.00    1.90
   1 -14   0    0.60    2.10
  -1  14   0    2.30    2.50
   1  14   0    1.90    2.40
  -1  14   0    0.40    2.00
  -1  14   0    0.00    2.20
   1  14   0    0.50    2.50
   1  14   0    0.00    3.60
   1  14   0    2.20    1.80
  -1  14   0    0.00    1.80
   1  14   0    2.00    3.00
  -1  14   0    2.50    2.50
   1  14   0    0.30    1.90
   2 -14   0   40.20    3.90
   2 -14   0   33.50    4.20
  -2 -14   0   24.20    3.70
   2 -14   0   29.30    5.30
  -2 -14   0   21.90    4.60
   2  14   0   32.90    4.40
  -2  14   0   31.30    3.50
   2  14   0   33.00    4.20
   2  14   0   32.80    5.30
  -2  14   0   35.60    4.20
  -2  14   0   30.30    4.70
  -2  14   0   32.90    4.00
   2  14   0   28.60    7.70
  -2  14   0   31.60    3.00
   2  14   0   34.90    3.30
   3 -14   0   43.10    6.10
  -3 -14   0   45.10    5.80
   3 -14   0   42.90    5.00
  -3 -14   0   49.99    5.10
  -3 -14   0   43.80    6.40
   3  14   0   45.50    4.60
   3  14   0   41.60    5.10
   3  14   0   51.09    5.30
  -3  14   0   49.30    4.00
  -3  14   0   44.10    4.60
  -3  14   0   59.19    5.80
  -3  14   0   36.30    4.30
  -4 -14   0   51.39    5.10
   4 -14   0   60.49    5.20
   4 -14   0   60.19    5.60
   4 -14   0   66.89    9.60
  -4 -14   0   54.49    7.50
   4  14   0   63.09    6.10
  -4  14   0   60.59    7.00
  -4  14   0   59.19    4.30
   4  14   0   69.49    4.60
   4  14   0   68.29   10.70
  -4  14   0   66.59    4.80
  -5 -14   0    3.90    2.70
   5 -14   0    1.10    2.60
   5 -14   0    0.00    4.80
  -5  14   0    0.00    3.60
   5  14   0    2.90    2.20
  -5  14   0    3.10    2.50
   0 -15   0    0.60    2.90
   0 -15   0    1.70    2.00
   0  15   0    2.20    2.70
   0  15   0    0.00    1.40
   0  15   0    0.00    1.90
   0  15   0    2.10    3.20
   0  15   0    0.80    1.90
   0  15   0    0.00    2.10
   1 -15   0  340.77   12.40
   1 -15   0  351.76   11.50
  -1 -15   0  344.27   11.80
   1 -15   0  339.17   12.20
  -1 -15   0  350.06   12.20
   1  15   0  341.87   11.10
   1  15   0  352.86   11.70
  -1  15   0  337.37   11.80
   1  15   0  343.47   11.40
  -1  15   0  347.57   10.30
  -1  15   0  339.87   11.00
  -1  15   0  354.66   11.20
   1  15   0  346.77   11.30
  -1  15   0  340.97   11.30
   1  15   0  355.66   11.10
  -1  15   0  345.97   11.00
   1  15   0  348.17   11.30
   2 -15   0   17.80    4.00
  -2 -15   0   14.60    3.70
  -2 -15   0   15.00    3.20
   2 -15   0   22.10    4.30
   2 -15   0   16.90    4.80
  -2 -15   0   20.10    5.00
   2  15   0   21.70    3.30
  -2  15   0   19.00    3.30
   2  15   0   25.10    5.00
  -2  15   0   19.60    2.80
   2  15   0   21.30    4.10
  -2  15   0   19.70    4.50
  -2  15   0   18.60    4.00
  -2  15   0   16.80    3.10
   2  15   0   11.70    4.10
   3 -15   0  670.73   23.50
   3 -15   0  642.24   22.50
   3 -15   0  633.04   19.70
  -3 -15   0  612.74   20.80
  -3 -15   0  612.94   19.50
  -3 -15   0  605.44   22.50
  -3  15   0  629.24   20.60
   3  15   0  633.64   18.80
  -3  15   0  660.83   18.90
  -3  15   0  604.04   18.10
   3  15   0  628.84   20.10
  -3  15   0  656.93   20.80
   3  15   0  641.54   20.10
  -4 -15   0    0.20    4.50
  -4 -15   0    6.30    3.10
   4 -15   0    5.80    8.20
   4 -15   0    7.40    3.30
   4 -15   0    3.60    3.00
   4  15   0    7.70    2.60
  -4  15   0    7.50    5.20
  -4  15   0   12.50    3.50
  -4  15   0    2.60    3.00
   4  15   0    2.70    3.50
   5 -15   0    8.30    4.90
   5 -15   0    7.40    2.90
  -5 -15   0    3.20    2.70
   5  15   0    3.30    2.30
  -5  15   0    9.00    2.50
  -5  15   0    0.00    4.20
   0 -16   0   95.59    5.60
   0 -16   0  101.59    5.00
   0  16   0  106.79    6.70
   0  16   0  101.99    4.50
   0  16   0  106.99    4.90
   0  16   0   93.89    4.90
   0  16   0   97.39    5.70
  -1 -16   0  348.67   13.70
   1 -16   0  421.16   14.50
   1 -16   0  419.26   13.30
  -1 -16   0  429.76   14.60
  -1  16   0  414.36   13.10
  -1  16   0  419.46   13.50
   1  16   0  422.16   13.30
  -1  16   0  419.56   12.20
  -1  16   0  418.96   12.90
   1  16   0  425.26   13.70
   1  16   0  422.66   12.80
  -1  16   0  415.86   13.90
   1  16   0  437.36   13.50
  -1  16   0  422.16   13.20
   1  16   0  429.96   13.20
   2 -16   0  270.87   10.60
  -2 -16   0  273.37   10.70
   2 -16   0  264.27   10.80
  -2 -16   0  263.97   10.40
  -2 -16   0  258.07   10.80
   2 -16   0  259.37   11.10
  -2  16   0  281.87   10.40
   2  16   0  268.67    9.80
   2  16   0  268.77    9.60
   2  16   0  274.97    9.80
  -2  16   0  273.47    9.80
  -2  16   0  280.87    8.90
   2  16   0  256.17   10.50
  -2  16   0  261.97    9.70
  -2  16   0  277.87    9.50
  -3 -16   0   35.00    7.60
   3 -16   0   37.80    7.90
   3 -16   0   49.60    5.90
  -3 -16   0   49.90    5.40
   3 -16   0   50.59    7.00
  -3 -16   0   27.40    5.90
   3  16   0   40.90    4.80
  -3  16   0   53.19    6.30
  -3  16   0   42.40    4.80
   3  16   0   38.10    5.80
  -3  16   0   48.20    4.00
   3  16   0   40.10    4.80
  -3  16   0   46.40    4.80
   4 -16   0  150.88    7.00
   4 -16   0  138.19    7.00
  -4 -16   0  136.89    7.00
   4  16   0  131.99    7.40
  -4  16   0  141.29    5.80
  -4  16   0  138.89    6.70
   4  16   0  140.49    6.10
   5 -16   0   71.09    5.30
  -5 -16   0   77.29    5.10
   5  16   0   71.39    4.10
  -5  16   0   72.09    4.40
   0 -17   0    3.90    3.20
   0 -17   0    0.00    2.20
   0  17   0    4.50    3.50
   0  17   0    0.00    2.90
   0  17   0    0.80    1.60
   0  17   0    0.00    2.60
   0  17   0    1.80    2.20
   0  17   0    0.00    2.30
  -1 -17   0   20.80    3.60
  -1 -17   0   16.40    4.00
   1 -17   0   25.70    3.40
   1 -17   0   21.40    4.00
   1  17   0   19.80    3.90
  -1  17   0   27.80    4.00
  -1  17   0   18.40    2.70
   1  17   0   20.70    4.90
   1  17   0   27.40    3.40
   1  17   0   23.90    3.40
   1  17   0   13.70    3.70
   1  17   0   22.20    4.80
  -1  17   0   30.40    3.70
  -1  17   0   15.70    3.20
  -1  17   0   19.80    4.20
   2 -17   0   81.89    6.80
   2 -17   0   85.29    6.40
  -2 -17   0   85.09    6.00
   2 -17   0   91.49    5.60
  -2 -17   0   81.49    5.80
   2  17   0   78.79    6.50
  -2  17   0   85.29    4.90
  -2  17   0   83.09    5.90
  -2  17   0   88.59    4.70
   2  17   0   84.69    6.50
  -2  17   0   94.29    5.40
   2  17   0   86.49    5.30
   2  17   0   94.69    5.50
  -2  17   0  101.09    5.70
  -3 -17   0   75.49    6.10
   3 -17   0   70.99   10.10
  -3 -17   0   67.09    8.60
   3 -17   0   77.69    6.50
   3 -17   0   60.49    8.70
   3 -17   0   79.79    5.60
  -3 -17   0   63.89    6.60
  -3  17   0   73.39    4.50
  -3  17   0   74.09    5.50
   3  17   0   74.99    6.80
   3  17   0   79.79    5.50
   3  17   0   82.19    5.80
  -3  17   0   76.19    6.60
  -3  17   0   71.89    5.90
  -4 -17   0   30.70    4.80
   4 -17   0   21.60    5.00
   4 -17   0   33.90    4.80
  -4  17   0   29.20    5.20
  -4  17   0   27.50    3.40
   4  17   0   15.60    3.80
   4  17   0   26.30    4.10
  -5 -17   0    8.10    2.80
   5  17   0    3.00    2.80
  -5  17   0    5.70    2.30
   0 -18   0   39.30    4.70
   0 -18   0   33.30    3.70
   0  18   0   34.10    5.10
   0  18   0   33.40    6.30
   0  18   0   41.50    3.80
   0  18   0   40.40    4.20
   0  18   0   35.10    3.20
   0  18   0   34.70    3.70
  -1 -18   0  295.07   11.10
   1 -18   0  284.77   10.10
  -1 -18   0  299.47   10.70
   1 -18   0  291.37   11.00
   1  18   0  287.17   10.10
   1  18   0  275.97   10.00
  -1  18   0  288.97    9.20
  -1  18   0  276.37   10.00
  -1  18   0  286.87   10.00
  -1  18   0  293.57   10.70
   1  18   0  297.47   10.20
  -1  18   0  291.17    9.90
   1  18   0  292.87   10.50
   1  18   0  307.77   10.40
   1  18   0  294.37   10.50
   2 -18   0    6.10    2.90
  -2 -18   0    0.40    4.00
  -2 -18   0    5.60    3.10
   2 -18   0    8.00    4.30
  -2  18   0    9.60    3.10
  -2  18   0    6.50    2.90
   2  18   0   10.10    3.40
  -2  18   0    8.60    3.10
  -2  18   0   15.20    4.60
   2  18   0    6.10    2.70
  -2  18   0   11.10    3.10
   2  18   0    5.50    3.80
  -3 -18   0   60.59    9.50
   3 -18   0   50.09   10.50
  -3 -18   0   70.89    6.10
  -3 -18   0   60.09    6.50
   3 -18   0   68.99    5.20
   3 -18   0   78.09    7.20
   3  18   0   76.99    5.60
  -3  18   0   74.39    5.60
  -3  18   0   70.59    5.90
  -3  18   0   69.39    6.30
   3  18   0   68.89    5.70
   3  18   0   67.49    7.30
  -3  18   0   68.29    4.50
   4 -18   0    0.20    2.70
  -4 -18   0    1.90    3.00
   4 -18   0    0.00    3.50
  -4 -18   0    0.00    4.80
   4  18   0    0.00    3.10
  -4  18   0    0.00    2.00
   4  18   0    0.00    3.10
  -4  18   0    0.00    3.50
   0 -19   0    2.30    3.20
   0 -19   0    0.00    2.80
   0  19   0    2.80    3.60
   0  19   0    0.00    2.40
   0  19   0    0.10    3.20
   0  19   0    3.40    2.30
   0  19   0    0.00    3.30
   0  19   0    1.40    2.20
   1 -19   0   38.50    4.80
  -1 -19   0   40.70    4.80
   1 -19   0   42.60    4.30
  -1 -19   0   48.20    4.70
  -1  19   0   43.20    4.70
  -1  19   0   42.20    4.30
   1  19   0   31.30    5.30
   1  19   0   45.60    4.40
   1  19   0   39.80    5.50
   1  19   0   43.40    4.80
  -1  19   0   48.00    3.60
  -1  19   0   51.99    4.80
   1  19   0   51.19    4.90
   1  19   0   47.70    4.40
  -1  19   0   46.50    3.70
  -2 -19   0  217.18    9.20
  -2 -19   0  223.18    9.30
   2 -19   0  229.08   10.20
   2 -19   0  224.08    8.70
  -2 -19   0  206.38   10.00
  -2  19   0  212.48    8.60
   2  19   0  236.08    9.30
  -2  19   0  225.48    8.80
  -2  19   0  211.48    7.60
   2  19   0  231.18    8.90
  -2  19   0  210.18    8.80
   2  19   0  233.78    9.10
  -2  19   0  221.48    9.30
  -3 -19   0    0.00    3.60
  -3 -19   0    3.10    7.50
   3 -19   0   12.20    9.60
   3 -19   0    2.20    2.90
  -3 -19   0    9.70    3.80
  -3  19   0    2.20    3.40
   3  19   0    7.50    3.80
  -3  19   0    6.30    3.80
   3  19   0    4.80    5.50
  -3  19   0    7.20    4.50
   3  19   0    0.00    2.60
  -3  19   0    2.80    2.20
   4 -19   0   17.50    3.90
  -4 -19   0   11.30    3.40
  -4 -19   0    8.10    4.70
   4 -19   0    4.20    4.20
   4  19   0   17.20    4.80
   4  19   0    2.70    3.10
  -4  19   0    9.30    4.10
  -4  19   0   13.40    3.00
   0 -20   0  393.16   14.60
   0 -20   0  395.76   13.00
   0  20   0  393.06   13.80
   0  20   0  421.46   13.50
   0  20   0  407.26   12.30
   0  20   0  403.86   13.50
   0  20   0  415.56   13.50
   0  20   0  404.86   13.10
   1 -20   0   19.10    4.00
  -1 -20   0   23.40    4.50
   1 -20   0   29.20    5.10
  -1 -20   0   21.50    4.50
   1  20   0   23.00    5.30
  -1  20   0   25.80    3.70
  -1  20   0   29.70    4.10
   1  20   0   26.40    5.40
   1  20   0   22.50    5.60
   1  20   0   26.60    4.40
  -1  20   0   32.80    3.70
  -1  20   0   23.50    4.90
   1  20   0   23.60    4.40
   1  20   0   29.50    4.20
   2 -20   0  141.89    6.70
  -2 -20   0  159.78    7.90
  -2 -20   0  128.99    8.40
  -2 -20   0  144.19    7.30
   2 -20   0  115.79    8.80
   2  20   0  156.88    7.70
   2  20   0  151.38    7.00
  -2  20   0  151.28    7.10
  -2  20   0  144.59    5.90
  -2  20   0  148.39    7.60
  -2  20   0  140.69    7.10
  -2  20   0  155.98    7.00
   2  20   0  155.48    7.70
  -3 -20   0    4.10    3.70
  -3 -20   0    5.50    3.70
  -3 -20   0    0.00    8.60
   3 -20   0    8.50    3.10
   3  20   0    3.30    5.90
  -3  20   0    8.50    2.30
  -3  20   0   11.10    3.80
  -3  20   0    1.70    3.80
  -3  20   0    4.70    4.90
   3  20   0    4.60    2.80
   4 -20   0    0.00    2.70
  -4 -20   0    0.10    3.20
  -4 -20   0   10.70    5.20
   4  20   0    1.00    3.00
   4  20   0    2.80    3.60
  -4  20   0    1.00    2.20
   0 -21   0    0.00    3.50
   0 -21   0    0.10    3.20
   0  21   0    0.00    3.50
   0  21   0    3.10    2.50
   0  21   0    0.00    2.90
   0  21   0    1.50    2.90
   0  21   0    3.10    4.80
   0  21   0    0.00    3.80
   1 -21   0  471.25   16.70
  -1 -21   0  453.65   15.50
   1 -21   0  447.06   14.50
   1  21   0  437.66   14.60
  -1  21   0  445.26   14.60
   1  21   0  461.25   15.10
  -1  21   0  449.06   15.20
   1  21   0  451.65   15.00
   1  21   0  439.06   16.00
   1  21   0  479.75   14.50
   1  21   0  468.85   15.30
  -1  21   0  450.65   14.50
  -1  21   0  454.25   13.40
  -2 -21   0  495.75   16.10
   2 -21   0  480.85   15.70
   2 -21   0  485.75   18.80
  -2 -21   0  484.25   18.60
  -2 -21   0  506.25   16.80
  -2  21   0  487.05   15.50
  -2  21   0  462.05   16.70
  -2  21   0  499.45   16.70
   2  21   0  500.55   16.70
   2  21   0  513.25   16.30
   2  21   0  486.05   16.20
  -2  21   0  498.85   15.90
  -2  21   0  504.25   14.60
  -3 -21   0  151.98    7.70
  -3 -21   0  146.39    8.10
   3 -21   0  157.28    6.80
   3  21   0  155.98    7.00
  -3  21   0  149.29    5.90
  -3  21   0  129.89    7.60
  -3  21   0  123.69    8.20
   4 -21   0   84.39    5.10
  -4 -21   0   91.19    6.10
   4  21   0   89.09    5.70
  -4  21   0   89.49    4.20
   0 -22   0  357.96   12.60
   0 -22   0  369.86   13.90
   0 -22   0  356.46   12.30
   0  22   0  364.16   11.40
   0  22   0  360.46   12.90
   0  22   0  345.57   12.00
   0  22   0  361.06   13.50
   0  22   0  362.36   12.50
   0  22   0  360.46   13.20
   1 -22   0    0.00    4.70
  -1 -22   0   15.70    5.30
  -1 -22   0    1.30    2.90
   1 -22   0    2.40    3.20
   1  22   0    3.40    3.10
   1  22   0    2.20    2.90
   1  22   0    2.40    4.80
  -1  22   0    3.30    2.50
  -1  22   0    5.40    3.80
   1  22   0    0.00    5.00
  -1  22   0    0.00    3.70
  -1  22   0    1.80    2.70
   2 -22   0   92.49    9.80
  -2 -22   0   73.29    8.70
  -2  22   0   77.49    6.50
   2  22   0   70.19    7.70
  -3 -22   0  101.89    7.20
   3 -22   0  104.29    5.70
  -3 -22   0  120.29    7.00
  -3  22   0   98.69    7.20
   3  22   0  101.49    5.90
  -3  22   0   98.69    4.70
   4 -22   0   51.09    4.40
  -4 -22   0   52.49    5.90
  -4  22   0   52.49    3.50
   4  22   0   58.29    4.80
   0 -23   0    0.40    4.70
   0 -23   0    5.30    4.00
   0 -23   0    4.10    2.80
   0  23   0    0.00    3.90
   0  23   0    0.00    4.50
   0  23   0    1.60    2.60
   0  23   0    0.00    3.30
  -1 -23   0    8.30    4.70
   1 -23   0   15.20    3.30
   1 -23   0    7.70    5.10
  -1 -23   0   10.00    3.20
   1  23   0   14.40    3.30
  -1  23   0   11.00    4.30
   1  23   0    9.60    3.20
  -1  23   0    7.10    4.30
  -1  23   0   12.50    3.00
   1  23   0   17.00    5.50
  -1  23   0   12.30    3.50
   1  23   0   11.90    5.70
   2 -23   0   94.39   11.20
  -2 -23   0   77.19    6.90
  -2 -23   0   90.59    9.20
  -2 -23   0   86.49    6.20
   2 -23   0   90.59    5.50
   2  23   0   89.49    8.70
  -2  23   0   84.09    4.70
  -2  23   0   91.79    5.90
  -2  23   0   78.09    6.70
   2  23   0   82.49    6.70
   2  23   0   91.39    5.80
  -2  23   0   74.69    7.20
  -3 -23   0   80.29    6.70
   3 -23   0   75.99    4.90
  -3 -23   0   82.99    6.90
   3  23   0   66.49    5.10
  -3  23   0   68.29    4.10
  -4 -23   0    0.00    3.70
   4 -23   0    1.90    2.60
  -4  23   0    0.00    2.00
   4  23   0    2.90    2.80
   0 -24   0  342.97   12.20
   0 -24   0  348.87   12.40
   0 -24   0  334.77   14.00
   0  24   0  329.77   11.50
   0  24   0  325.87   13.10
   0  24   0  326.87   12.10
   0  24   0  323.07   13.20
   0  24   0  329.67   10.90
   1 -24   0   55.09    7.80
  -1 -24   0   55.99    5.50
   1 -24   0   54.99    5.70
  -1 -24   0   51.69    7.60
   1  24   0   48.30    9.10
   1  24   0   65.89    5.90
   1  24   0   49.10    5.40
  -1  24   0   42.80    7.80
  -1  24   0   52.29    4.30
  -1  24   0   42.40    6.80
  -1  24   0   58.69    4.90
   2 -24   0   62.99    5.10
  -2 -24   0   74.79    7.00
  -2 -24   0   73.99   10.70
  -2 -24   0   74.89    6.10
  -2  24   0   78.19    9.00
  -2  24   0   65.99    4.40
  -2  24   0   71.39    7.30
   2  24   0   73.39    6.80
   2  24   0   66.49    9.20
   2  24   0   66.29    5.30
  -2  24   0   70.69    5.70
  -3 -24   0   21.90    6.10
   3 -24   0   12.80    4.00
  -3 -24   0   19.10    4.40
  -3  24   0   26.10    3.20
   3  24   0   23.80    3.90
   4 -24   0    0.00    2.60
  -4  24   0    2.50    2.20
   0 -25   0    0.00    6.40
   0 -25   0    3.30    4.90
   0 -25   0    0.00    2.80
   0  25   0    0.00    3.70
   0  25   0    0.40    4.50
   0  25   0    0.00    2.50
   1 -25   0    0.00    7.00
   1 -25   0    0.00    3.00
   1 -25   0    0.00    2.90
  -1 -25   0    0.00    6.90
  -1 -25   0    0.10    3.20
  -1  25   0    0.00    2.60
  -1  25   0   10.20    4.60
   1  25   0    2.70    3.50
   1  25   0    0.50    3.00
  -1  25   0    1.00    2.90
   1  25   0    0.00    8.10
  -1  25   0    4.60    5.10
  -2 -25   0  143.19    8.50
   2 -25   0  148.69    6.80
  -2 -25   0  151.68    7.70
  -2  25   0  138.29    5.90
   2  25   0  149.59    7.00
  -2  25   0  150.28    7.10
   2  25   0  144.39    7.60
  -3 -25   0    5.60    4.00
   3 -25   0    0.00    5.50
  -3 -25   0    3.20    4.40
   3 -25   0    3.00    2.60
   3  25   0    3.60    2.60
  -3  25   0    4.70    2.30
   0 -26   0   36.10    9.00
   0 -26   0   51.29    5.10
   0  26   0   52.29    5.50
   0  26   0   44.80    7.20
   0  26   0   45.80    4.60
  -1 -26   0  219.58    9.00
   1 -26   0  210.68    8.60
   1 -26   0  187.58    8.30
   1  26   0  201.18    8.30
   1  26   0  198.28    8.90
  -1  26   0  194.88    9.80
  -1  26   0  202.88    7.50
  -1  26   0  201.08    8.20
   2 -26   0   20.80    4.10
  -2 -26   0   29.10    7.00
  -2 -26   0   31.00    5.20
   2  26   0   27.90    4.60
   2  26   0   29.30    6.10
  -2  26   0   26.50    3.60
  -2  26   0   25.50    4.70
   3 -26   0    3.00    2.50
  -3 -26   0    7.30    5.20
  -3 -26   0    1.90    4.00
   3  26   0    4.40    2.50
  -3  26   0   12.60    3.00
   0 -27   0    0.40    3.00
   0  27   0    0.00    2.70
   0  27   0    0.30    3.90
   1 -27   0    8.80    3.70
   1 -27   0    7.20    3.30
  -1 -27   0    6.80    3.10
  -1 -27   0    9.70    5.60
  -1  27   0   11.20    3.20
  -1  27   0    7.20    2.90
   1  27   0    5.60    3.20
   1  27   0    4.70    3.60
   2 -27   0   47.20    4.60
  -2 -27   0   32.00    8.20
  -2 -27   0   34.30    5.20
   2 -27   0   51.49    5.70
   2  27   0   50.49    4.60
  -2  27   0   47.90    4.00
   2  27   0   59.89    6.70
  -2  27   0   50.09    5.30
  -3 -27   0    4.30    4.20
   3 -27   0    6.60    2.60
   3  27   0    4.40    2.60
  -3  27   0    8.30    2.50
   0 -28   0    0.40    2.90
   0  28   0    3.30    2.90
   1 -28   0  296.37   10.40
  -1 -28   0  263.87   10.00
   1 -28   0  243.38   10.10
  -1  28   0  268.77    9.60
   1  28   0  260.67   10.30
  -1  28   0  254.37    9.20
   1  28   0  277.07    9.80
   2 -28   0  135.79    7.50
   2 -28   0  122.99    6.30
  -2 -28   0  130.49    6.80
   2  28   0  118.79    8.50
  -2  28   0  126.39    5.70
   2  28   0  133.59    6.40
  -2  28   0  124.89    7.00
   3  28   0    4.20    2.70
   0 -29   0    0.00    3.10
   0  29   0    1.90    2.70
  -1 -29   0   93.59    5.70
   1 -29   0   64.89    7.60
   1 -29   0   96.49    6.10
   1  29   0   75.69    7.70
  -1  29   0   87.39    6.00
   1  29   0   89.79    5.60
  -1  29   0   96.29    5.60
   2 -29   0    2.70    4.60
   2 -29   0    0.00    3.60
  -2 -29   0    4.10    3.10
  -2  29   0    3.20    3.90
  -2  29   0    0.00    3.20
   2  29   0   15.90    4.90
   0 -30   0  176.68    7.80
   0  30   0  178.48    7.20
  -1 -30   0   10.00    3.10
   1 -30   0   12.60    3.70
   1  30   0    8.70    2.90
  -1  30   0   16.20    4.30
  -2 -30   0   44.20    5.60
   0 -31   0    4.10    2.90
   0  31   0    0.00    2.80
   1 -31   0    0.00    3.80
  -1 -31   0    7.10    3.00
  -1  31   0    0.30    3.10
   1  31   0    0.00    3.30
   0 -32   0   34.60    5.10
   0  32   0   22.90    4.70
  -5   0   1    5.90    2.50
  -5   0   1    0.80    3.50
   5   0  -1    1.00    3.20
   5   0  -1    0.40    2.50
  -4   0   1    0.00    3.40
   4   0  -1    1.00    2.70
   4   0  -1    0.20    4.10
   4   0  -1    2.50    2.40
  -4   0   1    1.50    2.50
  -4   0   1    0.00    2.10
   3   0  -1  565.74   17.40
   3   0  -1  568.04   20.00
  -3   0   1  539.45   16.70
   3   0  -1  564.44   16.30
  -3   0   1  555.34   17.90
  -3   0   1  557.14   16.30
   3   0  -1  579.24   16.60
  -3   0   1  567.64   18.50
   2   0  -1    0.00    1.00
  -2   0   1    0.00    1.20
   2   0  -1    0.00    1.30
  -2   0   1    1.40    1.20
  -1   0   1 9973.10  288.17
   1   0  -1 9838.62  275.57
  -1   0   1 9999.00  305.17
   0   0  -1    0.00    0.30
   0   0  -1    0.00    0.30
   0   0  -1    0.00    0.30
   0   0  -1    0.00    0.30
  -1   0  -1 3262.37   91.09
  -1   0  -1 2926.01   85.49
   1   0   1 2673.63   81.89
   2   0   1    1.20    1.10
  -2   0  -1    0.00    1.20
   2   0   1    0.00    1.10
  -2   0  -1    0.50    1.10
  -3   0  -1  292.67   10.60
  -3   0  -1  314.67   10.50
  -3   0  -1  295.67   10.20
  -3   0  -1  305.17   10.70
  -3   0  -1  320.27   10.00
   3   0   1  295.87   11.80
  -3   0  -1  298.47   10.80
   3   0   1  313.37   10.10
   4   0   1    4.00    4.30
   4   0   1    0.60    3.00
  -4   0  -1    0.00    2.90
   4   0   1    0.00    2.60
  -4   0  -1    0.00    4.00
  -4   0  -1    0.00    2.10
  -4   0  -1    0.00    3.80
  -4   0  -1    0.00    4.10
  -4   0  -1    0.10    4.90
   5   0   1    8.40    3.10
   5   0   1    9.00    3.30
  -5   0  -1    8.20    2.20
  -6   0  -1    0.00    2.20
   5  -1  -1   55.99    5.10
  -5  -1   1   44.60    4.00
   5  -1  -1   41.10    4.10
  -5  -1   1   49.60    5.80
  -5   1   1   51.89    5.40
  -5   1   1   50.99    3.90
   5   1  -1   51.39    3.90
   5   1  -1   53.59    5.40
  -4  -1   1   33.00    3.80
  -4  -1   1   29.70    5.10
   4  -1  -1   31.00    5.60
  -4  -1   1   34.40    4.20
   4  -1  -1   36.70    4.50
   4  -1  -1   29.30    3.80
   4   1  -1   37.40    6.00
   4   1  -1   27.60    3.60
  -4   1   1   32.70    4.30
  -4   1   1   32.30    5.10
   4   1  -1   28.60    4.60
  -4   1   1   30.20    3.70
  -3  -1   1  210.68    8.00
   3  -1  -1  201.68    8.60
  -3  -1   1  203.98    7.90
  -3  -1   1  190.58    7.40
   3  -1  -1  239.28    7.50
   3  -1  -1  204.98    7.30
   3  -1  -1  206.78    7.90
  -3  -1   1  201.58    7.50
   3   1  -1  212.68    7.10
  -3   1   1  206.78    7.50
  -3   1   1  214.78    7.90
  -3   1   1  212.48    7.70
   3   1  -1  199.38    8.10
  -3   1   1  204.88    7.80
   3   1  -1  208.48    7.40
   3   1  -1  204.88    8.60
   2  -1  -1   82.19    3.80
  -2  -1   1   79.79    3.40
  -2  -1   1   79.99    3.50
   2  -1  -1   82.39    3.00
   2   1  -1   78.29    3.00
   2   1  -1   75.39    3.80
  -2   1   1   80.89    3.50
  -2   1   1   80.29    3.40
   1  -1  -1  331.47    9.40
  -1  -1   1  325.37   10.30
  -1  -1   1  310.87   10.00
   1  -1  -1  327.37   11.10
   1   1  -1  316.77    9.40
  -1   1   1  315.67   10.00
  -1   1   1  331.27   10.30
   1   1  -1  352.86   11.10
   0  -1  -1  167.18    5.50
   0  -1  -1  158.48    4.80
   0  -1  -1  156.28    5.20
   0   1  -1  164.88    4.90
   0   1  -1  162.08    4.70
   0   1  -1  174.18    5.50
   0   1   1  159.58    4.90
   0   1  -1  163.98    5.20
   1  -1   1    7.00    0.70
  -1  -1  -1    4.20    0.90
   1   1   1    5.10    1.00
  -2  -1  -1  253.37    8.00
   2  -1   1  245.58    9.10
  -2  -1  -1  239.28    8.50
   2   1   1  237.88    7.40
   2   1   1  252.77    9.10
  -2   1  -1  241.18    8.00
  -2   1  -1  242.28    8.40
  -3  -1  -1  413.86   13.50
  -3  -1  -1  419.16   12.90
   3  -1   1  414.66   12.80
  -3  -1  -1  403.66   12.80
   3  -1   1  422.86   15.50
  -3  -1  -1  411.76   13.80
  -3  -1  -1  401.16   13.70
  -3  -1  -1  406.46   13.90
  -3  -1  -1  407.06   14.20
  -3   1  -1  403.66   13.70
  -3   1  -1  408.56   12.70
  -3   1  -1  422.46   13.60
  -3   1  -1  427.86   12.80
  -3   1  -1  415.86   13.40
   3   1   1  432.46   15.50
   3   1   1  422.86   12.80
  -3   1  -1  419.76   14.20
  -4  -1  -1   11.30    4.50
   4  -1   1   12.50    3.20
  -4  -1  -1    9.10    2.30
   4  -1   1   15.20    3.20
   4  -1   1   12.70    4.60
  -4  -1  -1    9.50    3.10
  -4  -1  -1   14.60    4.00
  -4   1  -1   13.60    4.30
  -4   1  -1   11.10    2.40
  -4   1  -1   13.40    4.30
   4   1   1    7.00    3.30
  -4   1  -1    8.80    3.10
  -4   1  -1    7.20    3.80
   4   1   1   10.70    2.90
   4   1   1   12.80    4.80
  -4   1  -1    5.50    4.10
  -5  -1  -1    1.20    2.20
   5  -1   1    3.30    3.00
   5  -1   1    5.10    3.30
   5   1   1    6.40    3.30
   5   1   1    5.40    2.80
  -5   1  -1    4.80    2.20
  -6  -1  -1   69.39    4.10
  -6   1  -1   85.59    4.30
   5  -2  -1  124.59    5.80
   5  -2  -1  134.99    6.60
  -5  -2   1  125.19    7.40
  -5  -2   1  134.19    5.90
   5   2  -1  137.39    7.10
  -5   2   1  134.29    6.40
   5   2  -1  126.99    5.70
  -5   2   1  133.99    5.80
   4  -2  -1   14.10    4.10
  -4  -2   1   13.60    4.90
   4  -2  -1   22.00    3.90
  -4  -2   1   14.90    4.30
  -4  -2   1   12.40    2.70
   4  -2  -1   12.40    4.30
   4   2  -1   14.10    3.40
  -4   2   1   10.60    3.80
   4   2  -1   11.10    3.10
  -4   2   1    9.20    2.40
   4   2  -1   14.00    4.80
  -4   2   1   13.10    2.80
  -3  -2   1  208.48    8.20
  -3  -2   1  210.88    7.70
   3  -2  -1  219.58    8.90
   3  -2  -1  211.38    8.00
   3  -2  -1  212.88    7.50
  -3  -2   1  217.68    8.10
  -3  -2   1  216.28    7.80
   3   2  -1  204.48    8.40
   3   2  -1  215.88    8.80
   3   2  -1  206.88    7.50
  -3   2   1  217.18    7.60
   3   2  -1  219.48    7.30
  -3   2   1  220.68    7.70
  -3   2   1  213.38    8.00
  -3   2   1  214.18    8.00
  -3   2   1  198.38    9.20
   2  -2  -1  791.12   25.20
   2  -2  -1  762.82   21.20
  -2  -2   1  725.73   23.60
  -2  -2   1  712.83   22.60
   2   2  -1  743.33   25.00
   2   2  -1  730.13   21.30
  -2   2   1  757.62   23.60
  -2   2   1  754.22   22.70
   1  -2  -1   45.10    1.60
  -1  -2   1   46.10    2.00
  -1   2   1   42.80    2.00
   1   2  -1   46.20    1.80
  -1   2   1   35.70    1.70
   0  -2  -1  847.72   26.70
   0  -2  -1  808.92   25.50
   0   2  -1  823.92   26.60
   0   2   1  818.72   23.90
   0   2  -1  831.52   25.50
   0   2  -1  835.52   24.00
   0   2  -1  804.42   23.00
  -1  -2  -1  547.85   18.00
   1  -2   1  583.84   19.00
  -1  -2  -1  579.24   16.80
  -1   2  -1  570.34   18.00
   1   2   1  553.94   16.20
  -1   2  -1  589.44   16.90
   2  -2   1  194.88    7.80
  -2  -2  -1  206.18    7.20
  -2  -2  -1  200.98    6.80
  -2   2  -1  205.28    6.80
   2   2   1  204.58    6.30
  -2   2  -1  208.08    7.20
   2   2   1  200.48    7.80
  -3  -2  -1   44.90    5.20
  -3  -2  -1   42.00    3.40
  -3  -2  -1   44.00    3.50
  -3  -2  -1   34.50    6.00
  -3  -2  -1   48.40    5.40
  -3  -2  -1   47.50    4.00
   3  -2   1   46.90    4.50
   3  -2   1   44.30    3.80
  -3  -2  -1   39.40    4.80
   3   2   1   41.30    4.20
  -3   2  -1   48.40    4.70
  -3   2  -1   42.70    3.50
  -3   2  -1   43.70    4.10
   3   2   1   48.20    4.10
  -3   2  -1   39.10    4.60
  -3   2  -1   45.50    3.20
   3   2   1   37.70    4.10
   4  -2   1   21.40    5.40
  -4  -2  -1   15.30    4.60
   4  -2   1   15.60    4.60
  -4  -2  -1   18.50    5.40
   4  -2   1   15.30    3.50
  -4  -2  -1   15.60    3.40
  -4   2  -1   13.00    3.90
  -4   2  -1   16.70    3.20
  -4   2  -1   17.00    3.90
  -4   2  -1   19.80    5.20
  -4   2  -1   17.90    4.30
   4   2   1   15.30    3.00
  -4   2  -1   15.40    4.70
   4   2   1   19.80    6.20
   4   2   1   16.70    5.00
   5  -2   1    8.20    3.20
   5  -2   1    6.00    3.30
  -5  -2  -1    8.40    2.30
   5   2   1    7.40    3.40
  -5   2  -1    7.40    2.30
   5   2   1   10.20    2.90
  -6  -2  -1   97.49    4.50
  -6   2  -1   93.09    4.60
  -5  -3   1    8.50    4.40
  -5  -3   1   11.60    2.70
   5  -3  -1    7.30    2.90
   5  -3  -1    2.30    2.90
   5   3  -1   10.00    3.80
  -5   3   1    4.40    3.00
  -5   3   1    7.80    2.40
   5   3  -1    8.50    2.40
  -4  -3   1   99.39    7.20
  -4  -3   1   98.09    5.30
  -4  -3   1   94.49    5.90
   4  -3  -1   95.59    6.90
   4  -3  -1   96.99    5.40
   4  -3  -1   94.89    5.70
   4   3  -1   92.49    7.40
   4   3  -1   95.99    6.30
   4   3  -1   99.79    5.10
  -4   3   1   99.39    5.40
  -4   3   1  102.29    6.30
  -4   3   1   96.69    5.10
   3  -3  -1   62.39    4.40
   3  -3  -1   66.69    4.30
  -3  -3   1   69.19    4.70
   3  -3  -1   60.39    4.30
  -3  -3   1   67.19    4.40
  -3  -3   1   65.99    4.20
  -3  -3   1   63.79    4.40
  -3   3   1   67.49    4.20
  -3   3   1   64.59    3.90
  -3   3   1   64.19    6.60
   3   3  -1   63.39    6.40
   3   3  -1   67.99    4.20
   3   3  -1   71.19    5.10
  -3   3   1   62.49    4.10
  -3   3   1   66.49    4.20
   3   3  -1   67.99    3.60
   3   3  -1   66.99    4.20
   2  -3  -1   20.10    1.70
  -2  -3   1   21.50    2.00
  -2  -3   1   21.60    2.30
   2  -3  -1   22.70    2.10
  -2   3   1   21.50    1.90
  -2   3   1   22.30    2.00
   2   3  -1   22.70    1.90
   2   3  -1   24.80    2.30
   1   3  -1    3.90    0.90
   0  -3  -1  768.32   24.10
   0  -3  -1  781.62   25.20
   0   3  -1  801.02   25.10
   0   3   1  769.72   21.70
   0   3  -1  788.32   22.70
   0   3   1  778.32   22.60
   0   3  -1  760.02   24.10
   0   3  -1  765.52   21.70
  -1  -3  -1 8027.40  223.78
  -1  -3  -1 8154.38  250.97
  -1  -3  -1 7338.47  239.08
   1  -3   1 7581.34  250.57
  -1   3  -1 7988.30  225.08
  -1   3  -1 7688.03  238.98
   1   3   1 7526.25  215.58
   2  -3   1   33.60    2.50
  -2  -3  -1   32.90    2.30
  -2  -3  -1   30.60    2.40
  -2   3  -1   31.50    2.20
   2   3   1   32.80    2.10
   2   3   1   33.30    2.50
  -2   3  -1   33.30    2.20
   3  -3   1   14.40    3.10
  -3  -3  -1   21.30    4.40
   3  -3   1   19.20    4.50
  -3  -3  -1   12.90    2.90
  -3  -3  -1   20.70    5.00
  -3  -3  -1   19.90    6.10
  -3  -3  -1   20.20    3.60
  -3  -3  -1   14.70    3.50
   3   3   1   17.90    3.80
  -3   3  -1   14.30    2.50
  -3   3  -1   11.00    2.90
  -3   3  -1   11.90    2.50
   3   3   1   13.20    3.60
  -3   3  -1   14.70    4.10
   3   3   1   13.30    3.40
  -3   3  -1   13.80    2.60
  -3   3  -1   19.50    4.10
   4  -3   1   60.09    5.20
  -4  -3  -1   55.09    5.30
   4  -3   1   58.19    6.10
   4  -3   1   49.20    4.80
  -4  -3  -1   53.29    4.20
  -4  -3  -1   50.49    6.00
  -4   3  -1   58.89    3.90
   4   3   1   51.09    4.50
  -4   3  -1   49.30    5.60
   4   3   1   51.49    5.70
  -4   3  -1   58.99    5.90
   4   3   1   54.79    7.20
  -4   3  -1   51.89    5.40
  -4   3  -1   57.29    4.90
  -4   3  -1   49.20    5.80
   5  -3   1   35.00    4.80
   5  -3   1   42.10    5.10
  -5  -3  -1   49.10    3.90
   5   3   1   45.10    4.10
  -5   3  -1   49.00    3.50
   5   3   1   34.90    5.50
  -6  -3  -1    3.80    2.20
   5  -4  -1   43.00    4.70
  -5  -4   1   45.20    4.10
   5  -4  -1   44.40    4.70
   5   4  -1   42.90    3.70
  -5   4   1   47.50    3.80
  -5   4   1   41.80    4.70
   5   4  -1   35.60    5.80
   4  -4  -1   97.49    5.70
   4  -4  -1   92.89    5.20
  -4  -4   1   89.79    7.40
  -4  -4   1   89.29    5.90
   4  -4  -1   86.49    6.70
  -4  -4   1   89.19    5.30
   4   4  -1   78.89    7.50
   4   4  -1   84.29    4.80
  -4   4   1   80.39    5.10
   4   4  -1  107.79    6.40
  -4   4   1   93.09    4.90
  -4   4   1   97.79    6.40
   3  -4  -1  233.18    8.40
   3  -4  -1  214.98    7.80
  -3  -4   1  233.78    8.40
  -3  -4   1  230.88    8.80
  -3  -4   1  236.68    8.70
   3  -4  -1  244.48    9.50
  -3  -4   1  223.78    8.30
   3   4  -1  237.48    9.40
  -3   4   1  229.68    8.50
   3   4  -1  220.88    8.90
   3   4  -1  228.88    7.80
  -3   4   1  222.88    8.80
  -3   4   1  227.38    7.80
   3   4  -1  231.58    9.50
   3   4  -1  226.18    7.90
  -3   4   1  228.58    8.00
  -3   4   1  221.58    8.40
   2  -4  -1  494.45   17.70
   2  -4  -1  514.85   14.70
  -2  -4   1  511.05   16.60
  -2  -4   1  534.55   16.00
   2   4  -1  515.15   15.00
   2   4  -1  523.85   17.60
  -2   4   1  515.95   16.50
  -2   4   1  507.15   15.90
   1  -4  -1  222.88    8.10
  -1  -4   1  257.87    7.60
   1   4  -1  217.18    6.90
  -1   4   1  238.68    7.50
  -1   4   1  219.18    7.30
   0  -4  -1  207.98    6.70
   0  -4  -1  205.58    7.00
   0   4   1  203.48    6.10
   0   4  -1  210.88    6.30
   0   4  -1  204.38    6.10
   0   4   1  215.48    6.30
  -1  -4  -1 1390.06   44.50
  -1  -4  -1 1384.16   39.80
  -1  -4  -1 1312.17   42.50
   1  -4   1 1349.16   44.60
   1   4   1 1440.06   38.30
  -1   4  -1 1329.47   42.50
  -1   4  -1 1363.26   40.00
  -2  -4  -1    4.30    1.50
   2  -4   1    5.50    1.60
  -2   4  -1    6.00    1.50
  -2   4  -1    4.80    1.40
   2   4   1    9.30    1.70
   2   4   1    4.50    1.50
  -3  -4  -1   97.19    8.20
   3  -4   1  109.99    6.30
  -3  -4  -1  114.49    5.40
  -3  -4  -1  110.29    5.30
  -3  -4  -1  118.59    5.70
   3  -4   1  108.99    6.00
  -3  -4  -1  118.29    6.30
  -3  -4  -1  117.89    6.80
   3   4   1  107.29    5.60
  -3   4  -1  115.49    5.20
  -3   4  -1  107.89    5.70
  -3   4  -1  117.79    4.90
   3   4   1  112.09    6.10
  -3   4  -1  118.89    5.70
  -3   4  -1  115.99    5.20
   3   4   1  114.69    5.20
  -3   4  -1  112.59    5.40
   4  -4   1  226.88    9.00
   4  -4   1  257.77    9.60
  -4  -4  -1  244.08   10.90
  -4  -4  -1  239.98    9.80
   4  -4   1  257.87   11.60
  -4  -4  -1  235.08    8.90
  -4   4  -1  245.48   10.00
  -4   4  -1  243.98    9.00
  -4   4  -1  241.18    9.70
   4   4   1  242.98   10.00
  -4   4  -1  234.58    8.40
   4   4   1  243.38    8.90
   4   4   1  257.27   12.10
  -4   4  -1  233.18    9.50
  -4   4  -1  231.38   10.30
   5  -4   1    0.60    2.80
  -5  -4  -1    2.80    2.20
  -5   4  -1    2.20    1.80
   5   4   1    1.20    2.50
   5   4   1    0.00    3.70
   5  -5  -1    0.80    2.70
  -5  -5   1    3.90    2.50
   5   5  -1    2.30    2.30
  -5   5   1    1.10    2.70
  -5   5   1    1.40    2.20
   5   5  -1    4.20    4.20
   4  -5  -1   65.59    4.90
  -4  -5   1   67.09    4.90
  -4  -5   1   69.79    7.50
   4  -5  -1   65.99    5.20
   4  -5  -1   66.09    6.10
  -4  -5   1   65.49    5.70
  -4   5   1   67.99    4.60
   4   5  -1   67.19    4.40
   4   5  -1   57.69    7.50
   4   5  -1   75.79    6.60
  -4   5   1   62.49    5.40
  -4   5   1   62.89    4.30
   3  -5  -1   15.10    3.00
   3  -5  -1   16.90    3.40
  -3  -5   1   14.60    2.70
   3  -5  -1   14.30    4.10
  -3  -5   1   20.20    3.60
  -3  -5   1   13.40    3.20
  -3   5   1   17.90    2.80
   3   5  -1   17.30    3.50
  -3   5   1   14.50    3.40
  -3   5   1   15.20    3.60
   3   5  -1   14.10    3.40
  -3   5   1   16.30    3.10
   3   5  -1   12.50    3.10
   3   5  -1   14.00    3.40
  -3   5   1   20.60    4.80
  -2  -5   1  893.51   26.20
   2  -5  -1  804.12   25.30
  -2  -5   1  879.81   27.50
   2  -5  -1  906.81   29.20
  -2   5   1  859.61   23.70
  -2   5   1  891.81   26.20
   2   5  -1  855.41   24.90
   2   5  -1  911.31   28.90
   2   5  -1  810.12   24.00
  -2   5   1  877.91   27.30
  -1  -5   1  318.37    9.40
   1  -5  -1  250.07    9.90
  -1   5   1  304.67    9.10
  -1   5   1  295.47    8.40
   1   5  -1  273.27    8.60
   1   5  -1  294.27    9.70
   0  -5   1    2.70    0.80
   0  -5  -1    2.20    0.90
   0  -5  -1    2.00    0.70
   0   5   1    1.80    0.70
   0   5  -1    2.20    0.80
   0   5  -1    2.50    0.70
   0   5   1    2.10    0.70
   1  -5   1 2141.49   68.99
  -1  -5  -1 2088.09   61.69
  -1  -5  -1 2151.28   68.89
  -1  -5  -1 2065.59   65.89
  -1   5  -1 2124.99   65.89
  -1   5  -1 2162.28   61.99
   1   5   1 2183.08   59.49
  -2  -5  -1   95.99    4.00
  -2  -5  -1  101.69    4.20
   2  -5   1   91.19    4.40
   2   5   1   97.19    3.70
  -2   5  -1   82.29    5.70
  -2   5  -1   97.59    4.40
  -2   5  -1   93.09    3.90
  -2   5  -1  103.59    4.00
  -2   5  -1   87.39    4.90
   2   5   1   87.49    4.40
  -3  -5  -1  261.77    9.80
  -3  -5  -1  257.97   10.10
  -3  -5  -1  241.38    9.30
   3  -5   1  258.77    9.40
  -3  -5  -1  249.97    9.60
  -3  -5  -1  248.48    8.90
   3  -5   1  257.57   10.50
  -3   5  -1  252.47    9.40
  -3   5  -1  259.97    8.50
   3   5   1  263.37   10.60
  -3   5  -1  264.77    9.10
  -3   5  -1  261.07    9.30
   3   5   1  255.37    8.60
   3   5   1  249.28    8.90
  -3   5  -1  257.37    9.10
  -3   5  -1  250.17    8.60
   3   5   1  253.67   10.60
  -4  -5  -1  135.89    6.50
   4  -5   1  146.59    7.20
   4  -5   1  148.59    8.50
  -4  -5  -1  139.59    8.30
  -4  -5  -1  140.29    7.40
   4  -5   1  145.59    7.20
   4   5   1  141.99    9.60
  -4   5  -1  141.19    7.60
   4   5   1  138.39    7.60
  -4   5  -1  141.69    7.00
  -4   5  -1  150.18    6.60
  -4   5  -1  137.99    7.70
   4   5   1  143.99    6.60
  -4   5  -1  142.79    5.90
  -4   5  -1  145.99    7.20
  -5  -5  -1   12.60    3.40
   5  -5   1   10.70    3.00
  -5   5  -1   12.50    4.50
   5   5   1   15.40    3.50
   5   5   1   10.20    4.30
  -5   5  -1   12.40    3.00
  -5  -6   1  182.98    7.20
   5  -6  -1  177.48    7.50
  -5   6   1  176.98    7.00
  -5   6   1  171.48    6.80
   5   6  -1  170.38    6.60
   4  -6  -1    0.30    3.70
  -4  -6   1    0.00    3.50
  -4  -6   1    0.00    5.40
   4  -6  -1    0.00    2.20
   4  -6  -1    2.90    3.40
  -4  -6   1    0.30    2.60
  -4   6   1    0.00    2.30
  -4   6   1    2.20    2.40
  -4   6   1    0.80    3.40
   4   6  -1    0.90    3.60
   4   6  -1    0.00    5.80
   4   6  -1    0.00    2.20
   3  -6  -1   22.30    3.60
  -3  -6   1   23.30    6.90
  -3  -6   1   25.90    3.90
  -3  -6   1   18.50    4.00
   3  -6  -1   36.40    4.50
   3  -6  -1   26.20    3.30
  -3  -6   1   21.90    3.60
   3   6  -1   22.00    3.70
  -3   6   1   24.80    3.00
  -3   6   1   28.80    3.50
  -3   6   1   22.90    4.60
   3   6  -1   23.70    4.70
   3   6  -1   22.70    3.70
  -3   6   1   27.70    3.30
  -3   6   1   22.80    3.80
   3   6  -1   22.50    2.90
   3   6  -1   23.40    3.40
   2  -6  -1   34.50    2.50
   2  -6  -1   30.70    3.60
  -2  -6   1   35.20    2.70
  -2  -6   1   34.40    2.50
  -2  -6   1   31.30    3.80
   2   6  -1   29.30    3.70
   2   6  -1   33.40    2.30
  -2   6   1   36.20    2.50
  -2   6   1   31.30    2.30
   2   6  -1   37.20    2.80
  -2   6   1   36.50    3.30
   1  -6  -1 1404.76   45.30
  -1  -6   1 1375.36   43.10
  -1   6   1 1339.77   38.70
   1   6  -1 1452.35   44.90
   1   6  -1 1385.96   40.60
   1   6  -1 1390.36   39.00
  -1   6   1 1382.36   40.80
   0  -6  -1  170.68    5.90
   0  -6  -1  174.18    5.90
   0   6   1  167.08    5.20
   0   6  -1  169.48    5.20
   0   6  -1  163.88    5.40
   0   6   1  174.28    5.40
  -1  -6  -1  704.93   22.90
   1  -6   1  683.53   23.00
  -1  -6  -1  727.93   22.00
   1   6   1  682.23   19.80
  -1   6  -1  685.83   20.70
  -1   6  -1  682.73   21.90
  -2  -6  -1    4.40    2.70
  -2  -6  -1    6.70    2.00
  -2  -6  -1    6.50    2.10
  -2  -6  -1    5.60    2.10
   2  -6   1    7.80    2.00
  -2   6  -1    5.90    1.70
  -2   6  -1    8.90    1.70
  -2   6  -1    9.10    1.50
  -2   6  -1    7.30    2.20
   2   6   1    5.20    1.70
  -2   6  -1   10.20    2.40
   2   6   1    7.80    2.10
  -2   6  -1    6.50    2.30
   3  -6   1   10.70    3.50
  -3  -6  -1   11.50    3.50
  -3  -6  -1   15.60    3.30
  -3  -6  -1   10.30    3.00
  -3  -6  -1    9.50    3.70
  -3  -6  -1   11.50    2.60
  -3   6  -1    8.70    2.40
   3   6   1    7.10    2.90
  -3   6  -1    8.60    2.30
  -3   6  -1   11.50    2.80
  -3   6  -1    7.60    2.60
   3   6   1   14.10    4.20
  -3   6  -1   11.20    2.50
  -3   6  -1   13.70    3.40
   3   6   1   10.40    2.90
   4  -6   1  479.15   18.60
   4  -6   1  487.95   15.70
  -4  -6  -1  478.95   15.10
  -4  -6  -1  485.85   16.20
  -4  -6  -1  472.75   17.60
  -4   6  -1  461.65   17.10
   4   6   1  484.05   19.20
  -4   6  -1  455.25   14.30
   4   6   1  465.45   14.80
   4   6   1  484.95   16.00
  -4   6  -1  463.45   15.80
  -4   6  -1  472.25   16.40
  -4   6  -1  479.45   15.50
  -4   6  -1  469.75   14.50
   5  -6   1    5.00    2.50
  -5  -6  -1    2.70    2.30
   5   6   1    2.80    2.50
  -5   6  -1    2.20    2.00
  -5   6  -1    3.00    3.80
   5   6   1    5.50    4.10
   5  -7  -1    0.00    2.40
  -5  -7   1    0.00    2.50
  -5   7   1    3.80    2.80
   5   7  -1    1.30    2.20
  -5   7   1    0.00    2.20
   4  -7  -1  174.18    7.40
   4  -7  -1  159.98    9.20
  -4  -7   1  188.98    7.70
  -4  -7   1  178.48    8.40
  -4  -7   1  179.78   10.60
  -4   7   1  185.08    7.00
   4   7  -1  165.68    8.90
  -4   7   1  176.68    7.10
  -4   7   1  161.08    8.40
   4   7  -1  181.58    7.00
   3  -7  -1   63.89    4.40
  -3  -7   1   62.19    7.50
  -3  -7   1   68.59    4.80
   3  -7  -1   62.99    4.60
  -3  -7   1   66.69    4.50
   3  -7  -1   61.19    5.30
  -3   7   1   63.89    4.20
   3   7  -1   61.49    5.70
  -3   7   1   64.79    4.10
   3   7  -1   60.89    4.00
  -3   7   1   67.19    4.20
   3   7  -1   41.70    6.40
   3   7  -1   58.59    3.80
  -3   7   1   68.39    4.60
   2  -7  -1   34.90    3.80
   2  -7  -1   40.60    2.80
  -2  -7   1   40.10    2.90
  -2  -7   1   43.50    4.10
  -2  -7   1   40.00    2.90
  -2   7   1   36.80    3.50
   2   7  -1   38.50    2.80
  -2   7   1   41.10    4.00
   2   7  -1   35.60    3.50
  -2   7   1   43.00    2.60
   2   7  -1   45.00    2.50
  -2   7   1   40.70    2.60
   2   7  -1   42.80    4.20
   1  -7  -1   16.70    1.70
  -1   7   1   16.40    1.50
   1   7  -1   17.00    1.60
   0  -7   1    8.90    1.40
   0  -7  -1   13.30    1.10
   0   7   1   14.20    1.20
   0   7   1   12.50    1.10
   0   7  -1   12.70    1.10
   0   7  -1   12.10    1.30
  -1  -7  -1  360.76   12.20
  -1  -7  -1  354.16   11.80
   1  -7   1  359.36   12.30
  -1   7  -1  358.46   11.70
  -1   7  -1  347.27   11.00
   1   7   1  369.56   10.70
   2  -7   1    9.10    2.20
  -2  -7  -1   15.50    4.20
  -2  -7  -1   12.10    2.60
  -2  -7  -1    7.40    2.20
  -2  -7  -1   13.00    2.00
   2   7   1   15.80    4.80
  -2   7  -1   10.50    3.40
   2   7   1   11.00    2.40
  -2   7  -1   16.70    2.90
  -2   7  -1   12.80    1.60
  -2   7  -1    9.90    2.00
  -2   7  -1   12.20    1.80
   2   7   1   11.10    2.60
   2   7   1   10.70    1.90
  -2   7  -1   13.90    3.20
  -3  -7  -1  319.07   11.80
  -3  -7  -1  329.77   11.10
  -3  -7  -1  341.97   11.90
   3  -7   1  340.87   13.10
  -3  -7  -1  332.67   12.10
  -3   7  -1  327.77   11.30
  -3   7  -1  333.67   10.50
  -3   7  -1  327.77   11.80
   3   7   1  326.17   13.00
  -3   7  -1  350.56   11.40
   3   7   1  329.17   10.90
   3   7   1  334.67   10.90
  -3   7  -1  337.57   10.50
  -3   7  -1  337.47   11.10
   3   7   1  306.97   12.10
  -4  -7  -1   11.90    5.00
   4  -7   1    0.90    2.60
   4  -7   1    0.90    3.90
  -4  -7  -1    5.00    2.50
  -4  -7  -1    0.70    3.50
   4   7   1    4.50    2.60
  -4   7  -1    2.10    1.90
   4   7   1    1.60    6.30
  -4   7  -1    5.60    2.90
   4   7   1    8.50    4.00
  -4   7  -1    6.40    4.20
  -4   7  -1    4.00    3.10
  -4   7  -1    3.60    3.10
  -4   7  -1    2.30    4.80
  -5  -7  -1   39.10    4.10
   5  -7   1   34.10    4.20
  -5   7  -1   30.00    3.30
  -5   7  -1   44.80    5.60
   5   7   1   39.40    3.80
   5  -8  -1   87.49    5.20
  -5  -8   1   94.29    5.30
  -5   8   1   90.59    5.00
  -5   8   1   90.29    5.10
   5   8  -1   90.29    4.50
   4  -8  -1  161.98    9.10
  -4  -8   1  163.28    8.30
  -4  -8   1  169.28   11.00
   4  -8  -1  159.28    7.10
  -4  -8   1  155.68    7.20
  -4   8   1  159.38    7.70
   4   8  -1  156.78    9.00
  -4   8   1  161.48    6.70
   4   8  -1  161.68    6.60
  -4   8   1  158.08    6.50
   3  -8  -1   48.90    4.30
  -3  -8   1   46.70    4.50
  -3  -8   1   64.39    7.90
  -3  -8   1   43.40    4.30
  -3  -8   1   49.30    4.90
   3  -8  -1   50.99    4.30
   3   8  -1   46.00    4.00
   3   8  -1   50.09    5.40
  -3   8   1   45.90    3.90
   3   8  -1   47.00    3.90
  -3   8   1   42.90    3.50
  -3   8   1   49.50    3.90
  -2  -8   1  136.79    5.50
   2  -8  -1  140.29    5.80
  -2  -8   1  139.99    5.50
   2  -8  -1  141.09    5.90
   2   8  -1  124.39    5.50
   2   8  -1  135.49    5.70
   2   8  -1  137.99    5.00
   2   8  -1  132.89    6.00
  -2   8   1  140.39    5.30
  -2   8   1  125.79    5.70
  -2   8   1  134.69    5.50
   2   8  -1  130.29    6.20
   1  -8  -1  115.09    4.50
  -1  -8   1  125.19    4.60
   1  -8  -1  119.79    4.80
   1   8  -1  125.39    4.30
   1   8  -1  116.99    4.20
  -1   8   1  114.89    4.00
  -1   8   1  118.29    4.30
   0  -8  -1  109.29    4.30
   0  -8  -1  117.19    4.10
   0  -8   1  104.99    4.20
   0   8  -1  115.79    3.80
   0   8   1  114.19    3.80
   0   8   1  109.89    3.80
   0   8  -1  111.79    3.90
   1  -8   1  558.04   18.60
  -1  -8  -1  564.34   18.60
  -1  -8  -1  559.54   17.90
  -1   8  -1  549.65   16.80
   1   8   1  545.85   16.50
   1   8   1  572.44   16.20
  -1   8  -1  535.75   17.70
  -2  -8  -1  264.77    8.80
  -2  -8  -1  256.47    9.30
  -2  -8  -1  253.27    9.00
   2  -8   1  271.17    9.90
  -2  -8  -1  267.27    9.50
   2   8   1  257.67    8.80
   2   8   1  240.98    9.40
  -2   8  -1  257.87    8.30
   2   8   1  265.27    9.80
  -2   8  -1  264.27    8.30
  -2   8  -1  264.67    8.80
  -2   8  -1  268.67    8.80
   2   8   1  260.77    8.40
  -2   8  -1  251.37    9.10
  -2   8  -1  265.97    9.10
  -3  -8  -1    2.10    2.70
   3  -8   1    0.20    2.80
   3  -8   1    1.60    2.70
  -3  -8  -1    4.90    2.90
  -3  -8  -1    1.90    2.40
   3   8   1    6.20    3.40
  -3   8  -1    5.50    2.20
  -3   8  -1    3.50    2.00
   3   8   1    5.40    3.50
   3   8   1    1.40    2.60
  -3   8  -1    0.60    1.60
  -3   8  -1    0.50    2.10
   3   8   1    5.80    3.00
  -3   8  -1    2.40    2.20
  -3   8  -1    2.30    2.20
   4  -8   1   41.50    6.00
   4  -8   1   41.90    4.50
  -4  -8  -1   45.60    4.60
  -4  -8  -1   41.00    7.40
  -4  -8  -1   48.10    5.90
   4   8   1   42.20    7.10
  -4   8  -1   45.80    7.00
  -4   8  -1   49.20    5.70
   4   8   1   44.50    4.40
  -4   8  -1   49.60    5.40
  -4   8  -1   44.60    5.00
  -4   8  -1   39.90    3.60
  -4   8  -1   45.50    4.60
  -5  -8  -1  193.58    7.50
   5  -8   1  192.28    7.60
   5  -8   1  180.58   10.30
   5   8   1  181.58    7.10
  -5   8  -1  191.68    7.80
  -5   8  -1  177.68    6.80
   5  -9  -1   46.40    4.20
  -5  -9   1   48.60    4.40
  -5   9   1   48.80    4.20
  -5   9   1   37.20    4.40
   5   9  -1   48.10    3.60
   4  -9  -1  203.78    9.60
   4  -9  -1  226.88   11.00
  -4  -9   1  218.38    9.70
  -4  -9   1  217.78    8.70
   4  -9  -1  218.48    8.60
  -4   9   1  222.18    8.00
   4   9  -1  224.08   13.80
  -4   9   1  213.68    9.40
  -4   9   1  212.98    7.90
   4   9  -1  220.88   10.40
   4   9  -1  223.48    8.10
   3  -9  -1   23.70    4.00
  -3  -9   1   29.80    4.90
  -3  -9   1   35.40    4.10
  -3  -9   1   34.70    7.30
   3  -9  -1   32.00    4.10
  -3  -9   1   32.60    4.20
   3   9  -1   24.90    3.60
  -3   9   1   25.00    3.60
  -3   9   1   31.10    3.30
   3   9  -1   28.70    3.70
  -3   9   1   30.30    3.60
   3   9  -1   27.20    4.70
   2  -9  -1   98.19    5.20
  -2  -9   1   97.09    4.60
   2  -9  -1   99.49    4.80
  -2  -9   1   89.59    6.00
  -2  -9   1  103.69    4.60
   2   9  -1   96.19    4.80
  -2   9   1  100.09    4.40
   2   9  -1   98.29    5.00
   2   9  -1   84.69    6.00
  -2   9   1   97.59    4.20
   2   9  -1   92.69    4.00
  -2   9   1   96.79    4.80
  -2   9   1   86.79    5.80
   2   9  -1   90.99    5.40
   2   9  -1   98.49    4.80
   1  -9  -1   14.60    2.00
  -1  -9   1   17.50    1.90
   1  -9  -1   16.30    2.10
   1   9  -1   15.20    1.60
  -1   9   1    9.70    1.80
   1   9  -1   18.70    1.60
  -1   9   1   12.20    1.40
   0  -9  -1   20.80    1.50
   0  -9  -1   17.00    1.90
   0  -9   1   19.80    1.90
   0   9  -1   20.50    1.60
   0   9   1   20.20    1.60
   0   9   1   19.70    1.40
   0   9  -1   19.60    1.40
   1  -9   1  277.27    9.60
  -1  -9  -1  275.17    9.50
  -1  -9  -1  260.77    9.20
   1   9   1  267.87    8.30
  -1   9  -1  275.07    8.60
   1   9   1  255.37    8.30
  -2  -9  -1   24.60    3.00
  -2  -9  -1   32.60    4.20
  -2  -9  -1   30.70    2.90
  -2  -9  -1   31.20    4.50
   2  -9   1   25.30    3.00
  -2   9  -1   26.50    3.60
   2   9   1   28.60    2.50
  -2   9  -1   28.60    2.30
  -2   9  -1   28.50    2.40
   2   9   1   31.30    3.90
  -2   9  -1   23.90    3.30
   2   9   1   33.80    4.30
   2   9   1   28.80    3.30
  -2   9  -1   28.80    2.90
  -2   9  -1   27.80    3.40
   3  -9   1    6.90    2.90
  -3  -9  -1    8.70    3.20
   3  -9   1   10.10    3.20
  -3  -9  -1    9.50    2.80
  -3  -9  -1    7.70    3.00
  -3   9  -1    5.60    1.80
   3   9   1    1.90    3.90
   3   9   1   10.20    3.10
  -3   9  -1    6.10    2.40
  -3   9  -1    7.50    2.50
  -3   9  -1    6.50    2.50
  -3   9  -1    8.20    2.50
   3   9   1    6.40    3.30
   3   9   1    6.90    2.70
  -3   9  -1    4.40    2.30
  -4  -9  -1    0.00    5.90
  -4  -9  -1    7.10    3.60
   4  -9   1    6.20    4.40
   4  -9   1    1.00    2.70
  -4  -9  -1    4.20    2.60
  -4   9  -1    3.90    2.10
   4   9   1    3.80    2.70
  -4   9  -1    6.70    3.30
  -4   9  -1    0.00    3.90
  -4   9  -1    2.70    2.60
  -4   9  -1    4.90    3.00
   5  -9   1  132.99    6.30
   5  -9   1  138.39    9.00
  -5  -9  -1  137.39    6.20
  -5   9  -1  124.59    5.60
  -5   9  -1  134.99    6.60
   5   9   1  138.99    5.80
  -5 -10   1   46.60    4.40
   5 -10  -1   47.90    4.20
  -5  10   1   46.60    4.10
  -5  10   1   40.60    4.80
   5  10  -1   43.30    3.50
  -4 -10   1  154.98    9.00
   4 -10  -1  134.39    7.80
   4 -10  -1  148.29    6.90
  -4 -10   1  155.58    7.00
   4 -10  -1  149.79    9.20
  -4  10   1  154.38    7.80
   4  10  -1  142.69    8.20
  -4  10   1  154.38    6.30
   4  10  -1  143.79    6.30
   4  10  -1  143.49    9.00
  -4  10   1  153.68    6.30
  -3 -10   1   42.30    7.00
   3 -10  -1   39.40    4.00
  -3 -10   1   49.70    4.70
  -3 -10   1   43.40    5.50
  -3 -10   1   43.00    4.60
   3 -10  -1   41.30    4.40
  -3  10   1   42.20    3.80
   3  10  -1   38.70    4.70
  -3  10   1   47.50    4.00
   3  10  -1   44.10    4.00
  -3  10   1   40.50    3.40
   3  10  -1   43.10    4.20
  -2 -10   1  882.71   27.60
  -2 -10   1  921.91   27.60
   2 -10  -1  925.11   30.50
  -2 -10   1  960.40   29.10
   2 -10  -1  902.21   26.50
  -2  10   1  910.41   24.60
   2  10  -1  902.41   24.90
  -2  10   1  870.61   27.50
   2  10  -1  882.01   26.80
  -2  10   1  870.51   25.30
  -2  10   1  914.81   26.40
   2  10  -1  907.91   26.50
   2  10  -1  907.21   25.10
  -1 -10   1   38.80    2.60
   1 -10  -1   43.40    2.60
   1 -10  -1   41.50    2.60
   1  10  -1   41.70    2.30
   1  10  -1   46.30    2.40
  -1  10   1   43.20    2.50
  -1  10   1   44.70    2.30
   0 -10   1  842.12   28.20
   0 -10  -1  927.41   29.20
   0 -10  -1  896.21   28.30
   0  10   1  892.71   25.50
   0  10  -1  891.61   26.50
   0  10   1  928.31   26.40
   0  10  -1  886.31   25.40
  -1 -10  -1    4.30    1.80
  -1 -10  -1    3.20    1.40
   1 -10   1    0.00    1.60
  -1  10  -1    3.60    1.50
  -1  10  -1    0.90    0.80
   1  10   1    1.10    1.30
   1  10   1    0.80    1.20
  -2 -10  -1   99.29    5.30
  -2 -10  -1   67.39    4.40
   2 -10   1   73.19    4.50
   2 -10   1   74.19    5.80
  -2  10  -1   77.59    4.40
  -2  10  -1   93.29    4.00
  -2  10  -1   74.19    3.80
  -2  10  -1   81.69    4.20
   2  10   1   93.59    5.00
   2  10   1   70.49    5.00
   2  10   1   69.19    4.70
   3 -10   1  114.59    6.10
  -3 -10  -1  114.09    6.50
  -3 -10  -1  119.79    6.00
   3 -10   1  114.09    6.60
  -3 -10  -1  116.19    6.60
  -3  10  -1  117.39    5.30
  -3  10  -1  112.89    5.50
   3  10   1  113.49    6.60
  -3  10  -1  119.89    6.00
   3  10   1  112.59    5.80
  -3  10  -1  117.09    5.80
   3  10   1   99.79    7.70
   3  10   1  111.59    5.80
  -3  10  -1  121.49    5.70
  -3  10  -1  114.39    5.00
  -4 -10  -1  284.07   10.40
   4 -10   1  287.57   10.50
  -4 -10  -1  294.57   11.50
   4 -10   1  272.37   13.20
  -4 -10  -1  278.07   13.50
  -4  10  -1  285.77    9.60
   4  10   1  293.87   10.10
  -4  10  -1  290.27   11.80
  -4  10  -1  288.37   11.10
  -4  10  -1  291.67    9.70
   4  10   1  276.57   12.10
   5 -10   1    0.00    2.40
  -5 -10  -1    2.80    2.50
   5 -10   1    3.20    5.00
   5  10   1    0.60    2.30
  -5  10  -1    0.00    2.20
  -5  10  -1    3.30    3.30
   5 -11  -1   75.79    4.80
  -5 -11   1   79.59    5.00
  -5  11   1   86.39    4.70
  -5  11   1   79.09    5.40
   5  11  -1   83.49    4.30
   4 -11  -1    0.00    2.60
   4 -11  -1    6.30    5.90
  -4 -11   1    5.80    2.90
   4 -11  -1    4.10    3.90
   4  11  -1    2.70    2.50
  -4  11   1    5.00    2.40
   4  11  -1    4.20    5.90
  -4  11   1    5.30    4.10
   4  11  -1    0.10    3.70
  -4  11   1    4.20    2.80
   3 -11  -1  182.38    8.50
   3 -11  -1  176.68    7.30
   3 -11  -1  179.98    8.30
  -3 -11   1  158.98    7.40
  -3 -11   1  170.18    8.40
  -3 -11   1  175.58    8.40
  -3 -11   1  167.88    9.20
   3  11  -1  173.48    7.20
   3  11  -1  186.38    7.10
  -3  11   1  176.88    9.00
  -3  11   1  173.98    6.60
  -3  11   1  176.68    9.10
  -3  11   1  167.58    7.30
   3  11  -1  168.08    7.50
  -3  11   1  180.78    6.80
  -2 -11   1   16.50    4.80
  -2 -11   1   10.60    3.10
   2 -11  -1   12.50    2.70
  -2 -11   1   17.30    3.40
   2 -11  -1   11.50    3.20
  -2  11   1   24.50    3.90
   2  11  -1   14.50    2.60
  -2  11   1   14.30    3.20
  -2  11   1   10.90    2.00
   2  11  -1   21.10    4.80
   2  11  -1   15.70    3.60
   2  11  -1   13.80    2.90
  -2  11   1    9.80    2.90
  -2  11   1   12.40    2.70
   2  11  -1   16.30    3.90
   1 -11  -1  109.19    4.60
   1 -11  -1   98.09    5.40
  -1 -11   1  116.19    4.50
   1 -11  -1  101.69    4.40
  -1  11   1  100.29    4.90
  -1  11   1   99.39    4.00
  -1  11   1  102.89    4.90
   1  11  -1  109.29    5.10
  -1  11   1   91.89    3.90
   1  11  -1   98.79    5.30
   1  11  -1  107.49    4.10
   1  11  -1   95.69    5.40
   1  11  -1  107.29    4.00
   0 -11  -1  538.95   17.50
   0 -11  -1  556.04   17.90
   0 -11   1  529.85   17.50
   0  11   1  540.15   15.80
   0  11  -1  527.55   15.70
   0  11  -1  549.05   16.40
   0  11   1  534.35   16.20
  -1 -11  -1  823.22   25.90
  -1 -11  -1  778.22   24.50
   1 -11   1  785.02   26.80
  -1  11  -1  778.92   23.40
  -1  11  -1  796.82   22.70
  -1  11  -1  813.02   22.90
   1  11   1  788.92   23.90
   1  11   1  829.82   23.40
  -1  11  -1  855.91   24.30
   1  11   1  823.42   24.00
  -1  11  -1  799.22   24.40
  -1  11  -1  806.82   21.80
  -2 -11  -1   23.70    3.70
   2 -11   1   28.50    4.70
  -2 -11  -1   29.40    4.70
  -2 -11  -1   24.60    4.20
  -2 -11  -1   28.50    2.90
   2 -11   1   28.30    3.30
  -2  11  -1   34.50    3.70
   2  11   1   34.30    4.60
   2  11   1   29.60    4.10
  -2  11  -1   28.90    3.40
  -2  11  -1   34.00    6.20
  -2  11  -1   26.60    2.40
   2  11   1   24.80    2.70
  -2  11  -1   28.90    3.30
   2  11   1   31.00    4.30
  -2  11  -1   32.80    3.10
  -3 -11  -1    8.10    2.80
  -3 -11  -1   16.70    4.70
  -3 -11  -1    9.80    3.10
   3 -11   1    7.30    3.10
   3 -11   1   10.40    2.90
  -3  11  -1   17.60    4.20
  -3  11  -1   12.00    3.20
   3  11   1    8.30    3.30
   3  11   1   14.00    3.40
  -3  11  -1   11.20    3.40
  -3  11  -1   11.20    3.10
   3  11   1   11.70    2.90
  -3  11  -1    9.30    2.40
  -4 -11  -1   32.10    5.90
   4 -11   1   32.50    4.60
  -4 -11  -1   25.50    4.60
  -4 -11  -1   36.40    9.20
   4 -11   1   23.70    7.50
   4  11   1   30.30    4.00
  -4  11  -1   33.20    3.50
  -4  11  -1   30.20    5.50
   4  11   1   28.30    7.50
  -4  11  -1   31.60    4.10
  -4  11  -1   31.70    6.60
   5 -11   1    1.60    2.70
  -5 -11  -1    4.60    2.40
   5 -11   1    0.00    4.60
  -5  11  -1    3.80    2.20
   5  11   1    5.20    2.40
  -5  11  -1    0.10    3.00
  -5 -12   1    3.60    2.50
   5 -12  -1    4.10    2.30
  -5  12   1    8.90    3.80
   5  12  -1    1.50    2.10
  -5  12   1    1.20    2.30
   4 -12  -1   17.20    5.30
   4 -12  -1   12.10    3.30
   4 -12  -1   21.60    7.10
  -4 -12   1   10.70    3.50
  -4  12   1   22.60    5.50
  -4  12   1    7.10    3.20
   4  12  -1   15.60    4.10
   4  12  -1    0.00    5.90
   4  12  -1   14.90    4.00
  -3 -12   1   27.20    6.70
  -3 -12   1   14.90    4.50
   3 -12  -1   29.40    6.80
   3 -12  -1   20.60    4.10
   3 -12  -1   14.70    4.50
  -3 -12   1   15.90    4.80
  -3 -12   1   21.20    4.40
  -3  12   1   24.30    4.00
   3  12  -1   17.10    4.50
   3  12  -1   17.80    4.00
   3  12  -1   13.10    2.80
  -3  12   1   25.00    3.40
  -3  12   1   15.40    4.20
  -3  12   1   17.30    3.20
  -3  12   1   29.00    7.30
  -2 -12   1  794.62   24.70
   2 -12  -1  785.32   25.70
  -2 -12   1  736.53   23.40
   2 -12  -1  747.83   22.40
   2 -12  -1  732.73   24.40
  -2  12   1  745.83   23.40
  -2  12   1  746.23   22.30
  -2  12   1  756.32   21.50
   2  12  -1  750.92   22.40
  -2  12   1  757.52   20.80
   2  12  -1  772.62   21.40
   2  12  -1  719.23   21.20
   2  12  -1  744.23   22.70
  -2  12   1  747.23   23.20
   2  12  -1  745.13   22.20
  -1 -12   1   79.99    3.70
   1 -12  -1   74.79    3.80
   1 -12  -1   72.09    4.70
   1 -12  -1   62.49    3.70
  -1  12   1   75.49    4.30
   1  12  -1   75.69    3.30
   1  12  -1   75.29    4.80
   1  12  -1   77.59    3.40
   1  12  -1   66.79    4.70
  -1  12   1   65.29    4.20
   1  12  -1   72.39    4.70
  -1  12   1   72.09    5.20
  -1  12   1   67.09    3.30
   0 -12  -1  805.72   25.30
   0 -12   1  802.32   25.40
   0 -12  -1  833.62   26.10
   0  12   1  731.03   22.90
   0  12  -1  745.33   22.90
   0  12   1  794.32   22.90
   0  12  -1  813.82   22.80
   0  12   1  849.32   23.70
   0  12  -1  765.72   24.10
   0  12  -1  778.72   21.50
   0  12  -1  761.72   22.30
   0  12  -1  839.82   23.80
   1 -12   1  819.32   25.70
  -1 -12  -1  747.93   23.50
  -1 -12  -1  777.42   24.90
  -1  12  -1  803.02   23.30
  -1  12  -1  766.62   22.50
  -1  12  -1  780.22   23.50
   1  12   1  808.82   22.50
  -1  12  -1  760.02   21.80
  -1  12  -1  772.42   22.00
   1  12   1  738.63   22.50
   1  12   1  714.73   22.50
   1  12   1  791.02   23.00
  -1  12  -1  773.82   22.50
  -1  12  -1  774.52   20.90
   1  12   1  739.43   23.00
  -2 -12  -1   22.80    2.90
  -2 -12  -1   16.80    4.20
   2 -12   1   17.80    5.10
  -2  12  -1   18.70    3.20
   2  12   1   25.10    2.90
  -2  12  -1   14.30    2.30
  -2  12  -1   30.00    5.00
   3 -12   1   83.69    5.60
   3 -12   1   97.49    6.40
  -3 -12  -1   94.99    6.50
  -3 -12  -1   98.39    6.60
  -3 -12  -1   87.59    5.90
  -3  12  -1  100.59    4.70
  -3  12  -1   94.09    5.90
  -3  12  -1   93.49    4.90
  -3  12  -1   94.59    5.30
   3  12   1   88.79    5.90
   3  12   1   96.19    6.20
  -3  12  -1   94.89    5.30
   3  12   1   93.69    5.40
   4 -12   1  447.76   18.80
  -4 -12  -1  474.35   15.20
   4 -12   1  462.15   15.30
  -4 -12  -1  458.15   16.10
  -4  12  -1  448.06   13.80
  -4  12  -1  456.35   14.30
  -4  12  -1  471.15   16.70
  -4  12  -1  464.85   15.70
   4  12   1  450.75   15.90
   4  12   1  473.95   14.50
   5 -12   1  118.99    5.90
  -5 -12  -1  123.79    5.90
   5 -12   1  128.09    7.70
   5  12   1  127.19    5.40
  -5  12  -1  117.69    5.40
  -5  12  -1  125.19    5.80
  -5 -13   1   96.89    5.30
   5 -13  -1  106.39    5.30
   5  13  -1  106.49    4.70
  -5  13   1  111.59    5.00
  -4 -13   1   13.00    3.50
   4 -13  -1   23.30    5.30
   4 -13  -1   13.50    4.20
   4 -13  -1   23.90    7.80
  -4  13   1   23.50    4.70
   4  13  -1   13.80    3.60
   4  13  -1   22.90    3.70
  -4  13   1   13.90    3.50
  -4  13   1   16.80    5.20
   4  13  -1    7.80    6.50
   3 -13  -1    5.30    4.10
   3 -13  -1    5.00    2.80
  -3 -13   1   12.10    4.20
   3 -13  -1    0.00    5.00
  -3 -13   1   12.10    5.20
  -3 -13   1    2.70    4.70
  -3 -13   1    3.40    2.70
   3  13  -1    6.20    4.50
   3  13  -1    3.70    2.60
  -3  13   1    3.30    2.90
   3  13  -1    7.70    3.60
  -3  13   1    2.40    3.90
  -3  13   1    4.10    2.40
   3  13  -1    4.10    2.70
  -3  13   1    0.00    4.60
  -3  13   1    6.70    2.90
   2 -13  -1  188.78    7.80
  -2 -13   1  188.48    7.80
  -2 -13   1  189.08    7.80
   2 -13  -1  183.88    7.50
   2 -13  -1  180.98    7.70
  -2 -13   1  176.18    8.00
  -2  13   1  180.78    7.20
  -2  13   1  176.88    8.30
  -2  13   1  167.28    6.50
   2  13  -1  184.88    6.90
   2  13  -1  186.38    7.30
   2  13  -1  181.08    7.90
   2  13  -1  181.98    8.10
  -2  13   1  187.78    7.00
   2  13  -1  189.08    7.10
  -2  13   1  179.48    7.30
   1 -13  -1   18.70    3.70
   1 -13  -1   15.80    2.60
   1 -13  -1   10.90    2.60
  -1 -13   1   18.50    2.60
   1  13  -1   15.40    2.20
  -1  13   1   14.30    3.50
   1  13  -1   17.80    3.40
   1  13  -1   19.70    2.20
   1  13  -1   17.50    4.10
   1  13  -1   14.50    3.90
  -1  13   1   23.90    4.10
   1  13  -1   17.60    4.00
  -1  13   1   14.50    3.20
   0 -13  -1   96.09    4.00
   0 -13  -1   85.99    4.10
   0 -13   1   89.99    4.10
   0 -13  -1   86.99    5.10
   0  13  -1   90.79    3.60
   0  13   1   92.09    3.60
   0  13  -1   85.49    4.20
   0  13   1   83.59    4.40
   0  13  -1   85.29    3.70
   0  13  -1   89.39    4.80
   0  13   1   83.79    5.40
   0  13  -1   83.59    4.30
   0  13   1   84.69    3.60
   0  13  -1   82.19    4.50
  -1 -13  -1  297.57   10.80
  -1 -13  -1  291.67   10.90
  -1 -13  -1  305.77   11.00
   1 -13   1  323.67   10.80
   1 -13   1  329.67   11.20
  -1  13  -1  318.07   10.60
  -1  13  -1  311.07   10.30
   1  13   1  304.77   10.40
   1  13   1  328.37   10.00
   1  13   1  295.17   10.90
  -1  13  -1  306.37    9.90
  -1  13  -1  322.87    9.40
   1  13   1  301.67   10.10
   1  13   1  323.87   10.50
  -1  13  -1  320.67    9.80
  -1  13  -1  326.07   10.30
  -2 -13  -1    7.10    2.60
   2 -13   1    3.00    3.40
   2 -13   1    9.90    3.60
  -2 -13  -1   16.90    4.10
  -2 -13  -1   25.10    4.40
   2  13   1   27.10    7.80
  -2  13  -1    9.20    3.30
  -2  13  -1    6.10    2.10
   2  13   1   13.60    3.70
  -2  13  -1   10.30    2.30
   2  13   1   11.70    2.60
  -2  13  -1   17.90    3.80
  -2  13  -1   13.60    3.20
  -2  13  -1   14.40    3.50
   2  13   1   19.40    4.10
  -3 -13  -1   29.40    5.30
  -3 -13  -1   32.10    4.90
   3 -13   1   26.70    5.40
   3 -13   1   44.60    4.80
  -3 -13  -1   39.00    5.50
  -3  13  -1   41.00    4.80
   3  13   1   37.80    4.40
  -3  13  -1   38.40    4.10
  -3  13  -1   35.10    4.00
  -3  13  -1   37.20    3.70
   3  13   1   38.00    5.00
   3  13   1   42.90    5.10
  -3  13  -1   39.00    3.80
   4 -13   1    8.30    2.90
  -4 -13  -1   39.70    9.90
  -4 -13  -1   16.60    3.70
  -4 -13  -1   11.40    3.30
   4 -13   1    9.30    6.80
  -4  13  -1   14.40    3.60
   4  13   1    6.50    4.20
  -4  13  -1   21.20    5.40
   4  13   1   17.60    3.90
  -4  13  -1   12.30    4.80
  -4  13  -1   17.10    3.60
  -5 -13  -1   51.89    4.40
   5 -13   1   49.80    6.50
   5 -13   1   38.30    4.20
   5  13   1   48.10    3.70
  -5  13  -1   56.29    4.50
  -5  13  -1   36.30    4.10
  -5 -14   1   59.99    4.50
   5 -14  -1   67.99    4.40
   5  14  -1   56.29    3.70
  -5  14   1   66.89    4.10
  -4 -14   1   72.49    5.90
   4 -14  -1   54.79    9.20
   4 -14  -1   73.59    5.90
   4 -14  -1   75.59    5.30
   4  14  -1   75.19    4.60
  -4  14   1   73.59    4.50
  -4  14   1   64.69    7.60
  -4  14   1   74.49    5.60
   4  14  -1   49.80    9.00
   4  14  -1   71.49    6.10
  -3 -14   1    9.80    5.20
   3 -14  -1    4.80    6.60
   3 -14  -1    7.90    3.50
   3 -14  -1   14.30    4.40
  -3 -14   1    8.10    4.10
  -3 -14   1    9.40    5.80
  -3 -14   1   11.70    3.10
   3 -14  -1   12.60    3.10
  -3  14   1   11.20    4.40
  -3  14   1   14.00    3.90
  -3  14   1   13.10    3.80
  -3  14   1   14.90    3.40
   3  14  -1    8.90    2.80
   3  14  -1   18.20    4.60
  -3  14   1    7.10    2.90
   3  14  -1   12.80    3.00
   3  14  -1   22.80    5.20
  -2 -14   1   83.89    6.00
  -2 -14   1   77.79    5.40
   2 -14  -1   89.89    5.40
   2 -14  -1   88.99    5.30
   2 -14  -1   88.19    5.40
  -2 -14   1   86.69    5.60
   2 -14  -1   96.79    5.90
   2  14  -1   84.19    5.40
   2  14  -1   90.69    4.70
   2  14  -1   92.29    5.20
   2  14  -1  102.19    6.80
  -2  14   1   92.19    4.50
  -2  14   1   91.09    5.20
  -2  14   1   98.69    5.60
  -2  14   1   93.69    6.20
   2  14  -1   84.79    6.00
  -2  14   1   93.69    4.50
   1 -14  -1  176.08    7.10
   1 -14  -1  178.98    7.00
   1 -14  -1  188.78    7.20
   1  14  -1  182.18    6.40
  -1  14   1  171.38    6.70
  -1  14   1  166.68    7.60
  -1  14   1  188.38    6.40
   1  14  -1  182.18    7.20
   1  14  -1  173.28    6.80
  -1  14   1  181.18    6.50
  -1  14   1  171.58    7.50
   1  14  -1  181.18    6.80
   1  14  -1  190.08    7.20
   1  14  -1  178.58    6.50
  -1  14   1  173.38    6.80
   0 -14  -1  500.55   16.30
   0 -14   1  493.45   16.20
   0 -14  -1  483.65   16.10
   0 -14  -1  494.45   14.90
   0 -14   1  451.85   15.30
   0  14   1  487.15   14.00
   0  14   1  497.65   15.00
   0  14  -1  487.15   14.50
   0  14  -1  473.55   14.70
   0  14  -1  489.05   14.40
   0  14   1  481.85   14.70
   0  14  -1  492.65   15.60
   0  14  -1  528.55   15.20
   0  14  -1  456.25   15.60
   0  14   1  482.55   14.50
   0  14  -1  504.65   13.80
   0  14   1  469.95   15.50
   0  14   1  453.45   15.10
   1 -14   1   62.29    4.80
  -1 -14  -1   62.39    6.00
   1 -14   1   58.59    3.70
  -1 -14  -1   60.89    3.70
  -1 -14  -1   46.50    4.60
   1  14   1   62.69    3.30
   1  14   1   70.49    4.40
  -1  14  -1   64.69    3.60
  -1  14  -1   64.49    3.30
  -1  14  -1   68.39    4.10
  -1  14  -1   65.29    4.00
  -1  14  -1   61.39    4.40
   1  14   1   60.09    3.60
   1  14   1   47.90    5.60
  -1  14  -1   66.09    4.40
   1  14   1   67.79    4.70
   2 -14   1   17.90    4.50
   2 -14   1   32.70    6.10
  -2 -14  -1   32.60    4.50
  -2 -14  -1   13.70    3.40
  -2 -14  -1   21.20    4.50
  -2  14  -1   23.00    3.80
   2  14   1   24.60    4.20
  -2  14  -1   19.40    3.20
  -2  14  -1   19.80    3.60
   2  14   1   20.30    4.00
  -2  14  -1   19.60    2.60
   2  14   1   28.80    7.50
   2  14   1   21.00    3.30
  -2  14  -1   23.60    3.40
  -2  14  -1   20.10    3.60
   3 -14   1   33.20    6.30
  -3 -14  -1   41.80    6.00
  -3 -14  -1   39.20    5.50
  -3 -14  -1   40.20    5.20
   3 -14   1   51.29    5.60
   3  14   1   52.09    5.40
  -3  14  -1   42.30    4.00
   3  14   1   43.40    5.20
   3  14   1   52.39    4.80
  -3  14  -1   41.80    4.90
  -3  14  -1   41.10    4.30
  -3  14  -1   48.50    3.80
   4 -14   1    0.00    8.00
  -4 -14  -1    0.00    3.10
   4 -14   1    0.00    2.70
  -4 -14  -1    0.00    3.70
  -4 -14  -1   14.70    8.00
   4  14   1    1.60    2.60
  -4  14  -1    0.00    5.10
  -4  14  -1    0.00    3.80
  -4  14  -1    0.00    2.40
  -4  14  -1    0.60    2.30
   4  14   1    0.00    3.90
  -5 -14  -1  111.29    5.60
   5 -14   1  112.59    6.90
   5 -14   1  102.89    5.60
  -5  14  -1  106.59    5.40
  -5  14  -1  104.19    5.50
   5  14   1  107.49    4.90
   5 -15  -1    8.50    2.70
  -5 -15   1    4.70    2.70
  -5  15   1    6.20    2.40
   5  15  -1    4.50    2.20
   4 -15  -1  293.27   16.20
  -4 -15   1  299.57   11.20
   4 -15  -1  304.67   10.90
   4 -15  -1  323.17   11.10
   4  15  -1  303.97   11.30
  -4  15   1  293.97   13.00
   4  15  -1  316.47   10.20
  -4  15   1  319.37   10.00
  -4  15   1  304.67   11.00
  -3 -15   1    6.90    4.20
   3 -15  -1    6.50    2.90
   3 -15  -1    8.90    3.10
   3 -15  -1   10.90    4.70
  -3 -15   1   17.30    5.90
  -3 -15   1    9.20    3.20
   3  15  -1    9.30    4.20
  -3  15   1    6.00    2.30
  -3  15   1   13.70    4.00
  -3  15   1   11.70    4.70
  -3  15   1   10.70    3.40
  -3  15   1    8.20    3.40
   3  15  -1    7.60    2.90
   3  15  -1    9.30    5.30
   3  15  -1    5.70    2.70
   2 -15  -1  109.99    6.90
   2 -15  -1  121.09    6.50
   2 -15  -1  126.09    6.00
  -2 -15   1  114.79    6.50
  -2 -15   1  109.79    6.60
  -2 -15   1  115.89    6.80
   2 -15  -1  123.29    6.50
   2  15  -1  118.49    6.70
  -2  15   1  123.29    6.80
   2  15  -1  121.59    6.20
  -2  15   1  117.89    5.40
  -2  15   1  108.19    6.40
  -2  15   1  118.19    5.90
   2  15  -1  121.69    5.50
   2  15  -1  128.79    7.40
  -2  15   1  118.59    5.50
   2  15  -1  122.49    5.90
  -1 -15   1  463.85   15.40
   1 -15  -1  443.46   13.90
   1 -15  -1  456.75   15.20
  -1 -15   1  449.16   14.60
   1 -15  -1  446.36   15.60
   1  15  -1  459.75   14.00
  -1  15   1  444.96   14.80
   1  15  -1  447.06   14.30
  -1  15   1  449.66   13.60
   1  15  -1  447.76   13.20
   1  15  -1  456.75   13.90
  -1  15   1  416.46   13.70
   1  15  -1  455.35   14.40
   1  15  -1  447.46   14.00
  -1  15   1  447.76   13.10
  -1  15   1  447.46   13.90
  -1  15   1  438.06   14.30
   0 -15  -1   12.40    2.60
   0 -15   1   14.00    3.70
   0 -15  -1   15.30    3.90
   0 -15   1   12.90    2.60
   0  15  -1   15.30    2.90
   0  15  -1   11.00    2.20
   0  15   1   11.00    2.30
   0  15   1   12.50    3.10
   0  15  -1   12.10    2.40
   0  15   1   12.80    3.00
   0  15  -1   17.30    5.30
   0  15  -1   11.40    2.60
   0  15   1   18.30    4.10
   0  15   1   13.50    2.40
   0  15  -1   13.20    3.80
   0  15   1   11.20    2.80
  -1 -15  -1   53.69    5.90
   1 -15   1   30.20    2.90
  -1 -15  -1   38.60    3.30
  -1 -15  -1   36.30    4.30
   1  15   1   39.20    5.30
  -1  15  -1   43.00    4.20
   1  15   1   40.30    3.00
  -1  15  -1   35.80    2.70
  -1  15  -1   37.90    3.30
  -1  15  -1   41.70    3.80
   1  15   1   38.10    3.50
   1  15   1   45.00    4.10
  -1  15  -1   39.20    4.00
   1  15   1   33.90    4.30
   2 -15   1  109.39    6.70
  -2 -15  -1  105.49    6.10
  -2 -15  -1  103.19    6.00
  -2 -15  -1  113.89    6.20
   2 -15   1  114.29    7.50
   2 -15   1  116.29    5.80
  -2  15  -1  111.99    5.20
   2  15   1  108.59    8.30
  -2  15  -1  103.19    5.10
   2  15   1  116.59    5.40
  -2  15  -1  108.99    6.40
   2  15   1  112.29    6.50
  -2  15  -1  109.89    5.70
   2  15   1  112.99    5.80
  -2  15  -1  107.99    4.90
  -3 -15  -1    0.00    3.30
  -3 -15  -1    1.10    4.50
   3 -15   1    0.00    3.20
  -3 -15  -1    0.00    3.10
   3 -15   1    0.00    5.10
  -3  15  -1    0.00    2.70
   3  15   1    0.00    2.80
  -3  15  -1    0.00    2.30
   3  15   1    0.00    2.90
  -3  15  -1    0.10    2.30
  -3  15  -1    0.00    2.90
   3  15   1    4.80    4.30
  -4 -15  -1   51.59    6.80
   4 -15   1   68.89    5.60
  -4 -15  -1   76.59    5.70
  -4  15  -1   92.89    9.70
  -4  15  -1   69.09    6.90
  -4  15  -1   70.79    4.30
   4  15   1   64.29    6.60
   4  15   1   71.99    4.80
  -4  15  -1   67.59    4.80
  -5 -15  -1   59.19    4.90
   5 -15   1   44.30    4.80
  -5  15  -1   44.80    4.00
  -5  15  -1   49.80    5.00
   5  15   1   43.90    3.50
  -5 -16   1  100.09    5.30
   5 -16  -1   88.79    5.20
   5  16  -1   89.29    4.40
  -5  16   1  103.39    4.50
   4 -16  -1   79.39    5.30
  -4 -16   1   73.19    5.80
   4 -16  -1   76.59    5.60
   4  16  -1   75.39    5.80
   4  16  -1   76.69    4.80
  -4  16   1   78.49    6.70
  -4  16   1   74.59    4.40
  -3 -16   1    0.50    4.10
   3 -16  -1    3.80    2.80
  -3 -16   1    1.60    3.00
  -3 -16   1    3.80    6.00
   3 -16  -1    5.80    3.20
   3 -16  -1    6.50    4.50
   3  16  -1    0.00    4.20
  -3  16   1    1.60    4.10
  -3  16   1    5.30    3.50
   3  16  -1    3.50    3.00
  -3  16   1    0.80    4.50
  -3  16   1    1.60    2.30
  -3  16   1    0.60    3.40
   3  16  -1    1.20    2.80
   3  16  -1    6.00    5.70
  -2 -16   1  232.78    9.90
   2 -16  -1  234.88    8.60
  -2 -16   1  217.68    9.40
   2 -16  -1  230.68    9.30
  -2 -16   1  220.78    9.70
   2 -16  -1  239.68    9.50
   2 -16  -1  222.38    9.80
  -2  16   1  222.38    8.60
  -2  16   1  228.68    7.90
  -2  16   1  231.48    8.50
   2  16  -1  220.68    8.80
  -2  16   1  228.98    9.30
   2  16  -1  213.38    9.10
   2  16  -1  219.98    8.40
   2  16  -1  230.18    8.80
  -2  16   1  233.28    8.90
   2  16  -1  234.28    9.60
   1 -16  -1  916.01   29.10
  -1 -16   1  916.11   29.20
   1 -16  -1  904.01   26.10
  -1 -16   1  775.52   27.30
   1 -16  -1  955.10   30.10
   1  16  -1  905.71   26.40
  -1  16   1  931.41   26.20
  -1  16   1  886.41   27.20
   1  16  -1  898.21   26.80
  -1  16   1  871.31   27.50
   1  16  -1  925.51   27.40
  -1  16   1  881.61   25.50
  -1  16   1  916.41   26.10
   1  16  -1  913.31   24.60
   1  16  -1  874.31   25.80
  -1  16   1  885.71   24.40
   0 -16   1   48.30    3.70
   0 -16   1   46.30    5.40
   0 -16  -1   50.49    4.40
   0 -16  -1   45.10    3.60
   0  16  -1   55.79    5.80
   0  16  -1   52.69    4.50
   0  16  -1   50.29    4.10
   0  16   1   49.50    4.40
   0  16  -1   48.80    3.00
   0  16   1   51.39    3.40
   0  16   1   40.40    6.00
   0  16  -1   51.49    3.90
   0  16   1   53.59    3.30
   0  16  -1   45.40    3.70
   0  16  -1   48.30    3.50
   0  16   1   56.29    5.20
   0  16   1   47.70    4.00
  -1 -16  -1   68.99    6.50
  -1 -16  -1   56.09    3.90
  -1 -16  -1   52.99    4.40
   1  16   1   49.99    3.60
   1  16   1   46.80    4.10
  -1  16  -1   46.70    3.20
   1  16   1   60.79    4.40
   1  16   1   47.80    4.60
   2 -16   1    5.00    4.50
  -2 -16  -1    3.90    3.10
   2 -16   1    7.90    3.20
  -2 -16  -1    5.60    2.90
   2  16   1    7.50    4.90
  -2  16  -1    1.70    2.30
  -2  16  -1    6.40    2.40
   2  16   1    8.50    3.90
  -2  16  -1    3.50    2.00
  -2  16  -1   19.00    4.90
   2  16   1   12.20    3.50
   2  16   1   15.90    4.20
  -3 -16  -1  172.08    8.50
  -3 -16  -1  166.38    8.20
  -3 -16  -1  168.68    9.90
   3 -16   1  186.88    9.90
   3 -16   1  164.38   10.90
   3 -16   1  174.58    8.30
   3  16   1  183.08    7.60
   3  16   1  184.18    8.70
  -3  16  -1  178.48    8.10
   3  16   1  184.18    8.00
  -3  16  -1  180.28    8.20
  -3  16  -1  179.88    7.40
  -3  16  -1  177.88    6.90
   4 -16   1    6.20    3.20
  -4 -16  -1    6.00    3.40
   4 -16   1    4.70    3.40
  -4 -16  -1    1.30    3.70
  -4  16  -1    4.50    2.80
  -4  16  -1    5.60    2.50
   4  16   1    3.20    3.30
   4  16   1    6.20    2.90
  -4  16  -1    4.70    3.90
   5 -16   1   61.19    6.20
  -5 -16  -1   58.19    5.10
   5 -16   1   54.49    5.40
  -5  16  -1   50.79    4.40
  -5  16  -1   54.99    5.60
   5  16   1   58.59    3.90
  -5 -17   1   42.70    4.50
  -5  17   1   42.50    3.60
   4 -17  -1  235.88    9.10
  -4 -17   1  230.48    9.30
   4 -17  -1  239.98    9.10
   4  17  -1  233.58    8.30
  -4  17   1  246.48    8.20
   4  17  -1  244.18    9.50
  -3 -17   1    0.00    4.10
   3 -17  -1    0.00    2.80
  -3 -17   1    4.30    3.10
  -3 -17   1    8.20    7.00
   3 -17  -1    0.60    3.50
   3 -17  -1    0.00    5.80
  -3  17   1    0.00    4.00
  -3  17   1    2.50    4.10
   3  17  -1    0.00    3.10
  -3  17   1    5.40    2.50
   3  17  -1    2.40    4.50
  -3  17   1    0.60    3.00
   3  17  -1    3.10    2.70
  -3  17   1    0.00    4.90
   2 -17  -1   82.69    5.10
   2 -17  -1   75.19    7.00
  -2 -17   1   82.19    6.10
  -2 -17   1   73.39    7.10
   2 -17  -1   78.49    6.20
  -2 -17   1   66.39    6.30
   2 -17  -1   85.89    6.50
  -2  17   1   78.49    4.80
   2  17  -1   83.99    7.20
   2  17  -1   71.69    5.20
  -2  17   1   88.49    6.30
   2  17  -1   71.59    6.00
  -2  17   1   83.89    4.90
  -2  17   1   73.99    4.40
  -2  17   1   74.49    6.30
   2  17  -1   80.69    5.00
   1 -17  -1    2.30    3.00
  -1 -17   1    6.70    2.80
  -1 -17   1    5.40    2.30
   1 -17  -1    2.20    2.40
  -1  17   1    3.90    2.00
   1  17  -1    2.40    2.80
   1  17  -1    2.60    2.70
   1  17  -1    6.30    2.50
  -1  17   1    4.20    2.10
   1  17  -1    5.70    2.70
  -1  17   1    3.90    2.20
  -1  17   1    7.20    3.80
   1  17  -1    5.30    2.80
  -1  17   1   15.20    4.50
  -1  17   1    1.70    3.40
   1  17  -1    6.50    2.40
   0 -17   1    3.70    2.60
   0 -17   1    0.00    3.40
   0 -17  -1    3.30    2.40
   0 -17  -1    2.10    2.60
   0  17   1   11.70    3.50
   0  17  -1    1.40    1.90
   0  17   1    2.70    2.10
   0  17   1    6.70    4.20
   0  17  -1    3.80    3.60
   0  17   1    4.90    2.40
   0  17  -1    2.20    1.70
   0  17   1    6.10    2.90
   0  17  -1    6.90    2.70
   0  17  -1    3.10    2.50
   0  17   1    0.00    3.20
   0  17  -1    1.10    2.30
  -1 -17  -1   47.90    4.60
   1 -17   1   49.40    4.10
  -1 -17  -1   55.99    6.70
  -1 -17  -1   48.90    3.90
   1 -17   1   45.20    5.00
   1  17   1   47.80    3.80
   1  17   1   47.80    4.30
  -1  17  -1   50.89    4.00
   1  17   1   46.30    4.50
  -1  17  -1   47.00    4.20
  -1  17  -1   44.60    3.20
   1  17   1   41.40    6.00
  -1  17  -1   43.20    3.80
  -1  17  -1   51.59    3.40
   2 -17   1   43.90    5.40
  -2 -17  -1   33.30    5.00
  -2 -17  -1   34.60    4.80
  -2 -17  -1   50.99    5.50
  -2  17  -1   43.90    3.60
   2  17   1   47.10    6.60
  -2  17  -1   42.00    4.80
  -2  17  -1   41.80    3.90
   2  17   1   53.59    6.50
  -2  17  -1   38.80    4.20
   2  17   1   43.90    4.40
   2  17   1   39.10    4.90
  -2  17  -1   46.90    5.30
  -3 -17  -1    0.00    3.40
  -3 -17  -1    0.00    5.30
   3 -17   1    8.50    7.10
   3 -17   1    5.80    4.50
  -3 -17  -1    0.00    3.20
  -3  17  -1    0.70    3.70
  -3  17  -1    0.00    3.20
   3  17   1    0.00    5.00
   3  17   1    6.50    2.90
  -3  17  -1    1.90    2.70
   3  17   1    1.00    3.20
  -3  17  -1    7.30    2.30
  -4 -17  -1    0.00    3.70
  -4 -17  -1    3.80    3.40
   4 -17   1    8.10    3.60
   4 -17   1    5.40    3.10
  -4  17  -1    3.20    2.90
  -4  17  -1    1.80    4.00
  -4  17  -1    5.10    2.30
   4  17   1    2.90    2.70
   4  17   1    5.00    3.30
   5  17   1   48.50    4.10
  -5 -18   1   34.20    5.10
  -5  18   1   21.40    3.40
   4 -18  -1    8.30    3.00
  -4 -18   1   10.00    3.30
   4 -18  -1   16.90    4.80
   4  18  -1   10.60    3.00
   4  18  -1   10.60    3.30
  -4  18   1   12.80    3.10
  -3 -18   1   52.59   10.40
  -3 -18   1   63.49    5.70
  -3 -18   1   43.40    7.00
   3 -18  -1   65.69    5.00
   3 -18  -1   66.99   10.10
   3 -18  -1   54.49    6.10
  -3  18   1   55.89    4.40
   3  18  -1   62.19    5.20
  -3  18   1   55.69    6.10
  -3  18   1   77.09    8.10
   3  18  -1   59.79    7.00
  -3  18   1   60.49    6.80
  -2 -18   1  411.06   15.80
   2 -18  -1  422.36   15.70
  -2 -18   1  399.46   15.80
   2 -18  -1  418.76   13.60
  -2 -18   1  411.36   14.60
   2  18  -1  460.15   14.50
  -2  18   1  415.76   14.60
  -2  18   1  411.66   13.70
  -2  18   1  415.36   12.70
   2  18  -1  431.26   14.10
  -2  18   1  374.66   14.10
   2  18  -1  432.86   14.10
  -2  18   1  415.36   13.90
   2  18  -1  435.36   14.00
   1 -18  -1    7.80    2.50
  -1 -18   1   18.30    4.20
  -1 -18   1   14.40    3.50
   1 -18  -1   18.60    4.20
  -1  18   1   26.30    5.70
   1  18  -1   13.80    3.00
   1  18  -1   19.30    3.60
   1  18  -1   13.60    3.90
  -1  18   1   14.10    3.50
   1  18  -1   19.40    3.70
   1  18  -1    8.00    2.90
   1  18  -1   18.30    4.30
  -1  18   1   12.40    3.50
   0 -18  -1  177.48    7.00
   0 -18   1  162.58    7.80
   0 -18  -1  163.18    7.40
   0 -18   1  178.78    7.60
   0  18  -1  168.38    6.80
   0  18  -1  175.28    6.40
   0  18   1  181.58    6.80
   0  18  -1  172.98    6.80
   0  18  -1  179.68    8.30
   0  18   1  180.98    7.90
   0  18   1  184.38    7.10
   0  18   1  179.28    7.00
   0  18   1  183.08    7.10
   0  18   1  182.28    8.50
   0  18  -1  175.68    7.20
   0  18  -1  174.18    7.10
   1 -18   1  175.78    7.60
  -1 -18  -1  172.88    9.20
  -1 -18  -1  182.48    8.00
  -1 -18  -1  183.08    7.90
   1 -18   1  183.28    7.90
  -1  18  -1  189.48    7.10
   1  18   1  182.48    7.40
  -1  18  -1  174.78    7.00
   1  18   1  183.78    7.80
  -1  18  -1  180.78    7.60
   1  18   1  182.78    7.30
  -1  18  -1  186.48    7.30
  -1  18  -1  187.78    6.50
   1  18   1  185.48    7.70
  -2 -18  -1  357.56   12.40
  -2 -18  -1  355.36   13.70
  -2 -18  -1  357.76   12.80
   2 -18   1  356.06   13.80
  -2  18  -1  356.26   11.60
   2  18   1  360.46   12.40
  -2  18  -1  342.87   10.80
  -2  18  -1  352.66   12.50
  -2  18  -1  376.16   12.20
  -2  18  -1  330.27   12.30
   2  18   1  360.76   12.30
   2  18   1  351.16   12.70
   2  18   1  338.47   12.40
   3 -18   1  209.98   12.40
  -3 -18  -1  196.58   11.90
  -3 -18  -1  208.68   10.00
   3  18   1  200.48   10.00
  -3  18  -1  223.88    9.50
  -3  18  -1  224.58    9.00
  -3  18  -1  224.98    8.10
  -4 -18  -1   42.60    5.40
   4 -18   1   46.00    4.90
  -4 -18  -1   23.70    6.50
   4 -18   1   38.40    6.20
  -4  18  -1   43.00    4.70
   4  18   1   46.00    4.40
  -4  18  -1   51.59    6.90
  -4  18  -1   41.20    3.70
   4  18   1   42.30    5.40
   4 -19  -1   11.20    3.80
   4 -19  -1   25.30    4.40
  -4 -19   1   17.40    4.60
   4  19  -1   16.00    4.30
  -4  19   1   16.20    3.10
   4  19  -1   15.80    4.30
  -3 -19   1  240.68   15.80
   3 -19  -1  289.17   10.00
  -3 -19   1  274.97   11.60
   3 -19  -1  272.57   10.70
  -3 -19   1  274.47   10.50
  -3  19   1  275.37    9.10
  -3  19   1  283.27   10.80
  -3  19   1  273.17   11.00
   3  19  -1  251.17   11.30
  -3  19   1  270.07   11.30
   3  19  -1  255.97    9.70
   3  19  -1  277.97   10.30
  -2 -19   1   26.30    8.50
   2 -19  -1   32.60    4.00
  -2 -19   1   26.30    5.50
  -2 -19   1   38.10    5.40
   2 -19  -1   22.40    7.10
  -2  19   1   37.30    3.80
   2  19  -1   39.10    5.40
  -2  19   1   32.20    4.60
  -2  19   1   44.80    6.30
   2  19  -1   26.70    4.90
   2  19  -1   32.50    6.90
  -2  19   1   29.80    4.50
   2  19  -1   31.20    4.50
   1 -19  -1   38.40    4.10
   1 -19  -1   35.80    4.80
  -1 -19   1   37.70    4.70
  -1 -19   1   34.90    4.70
  -1  19   1   44.00    4.10
   1  19  -1   35.00    4.40
   1  19  -1   33.10    4.30
  -1  19   1   31.60    3.70
  -1  19   1   43.70    6.50
   1  19  -1   34.80    4.40
   1  19  -1   38.60    4.80
   1  19  -1   38.30    4.90
  -1  19   1   39.80    4.20
   1  19  -1   39.40    4.20
   0 -19  -1    2.30    2.60
   0 -19  -1    0.00    2.80
   0 -19  -1    0.00    2.70
   0 -19   1    3.50    3.00
   0  19   1    1.00    3.00
   0  19  -1    2.60    3.90
   0  19  -1    2.50    2.80
   0  19   1    1.20    3.20
   0  19   1    0.00    2.20
   0  19  -1    6.30    2.40
   0  19   1    0.00    4.00
   0  19   1    0.40    2.70
   0  19  -1    2.20    2.30
   0  19  -1    0.00    3.40
   0  19   1    2.40    3.40
   0  19  -1    0.00    2.20
   1 -19   1  265.87    9.80
  -1 -19  -1  262.67   10.20
  -1 -19  -1  293.27   11.60
  -1 -19  -1  262.97   10.80
   1 -19   1  265.27   10.60
  -1  19  -1  273.17    8.80
  -1  19  -1  268.27    9.70
  -1  19  -1  260.37    9.30
  -1  19  -1  267.57   10.20
   1  19   1  274.57    9.70
  -1  19  -1  273.37    9.70
   1  19   1  267.67    9.80
   1  19   1  275.87   10.00
   1  19   1  262.47   10.70
   2 -19   1   15.90    4.40
  -2 -19  -1   18.70    4.70
   2 -19   1   17.10    5.20
  -2 -19  -1   14.50    4.00
  -2 -19  -1   15.10    5.20
  -2  19  -1   14.00    4.50
  -2  19  -1   17.60    3.30
   2  19   1   17.00    4.20
  -2  19  -1   18.50    3.90
  -2  19  -1   15.30    3.00
   2  19   1   22.80    4.70
   2  19   1   20.50    4.30
  -2  19  -1   17.10    5.20
  -3 -19  -1   20.40    7.70
  -3 -19  -1   51.89    6.40
   3 -19   1   43.70    5.20
  -3 -19  -1   43.50    5.80
   3 -19   1   39.90   10.60
   3  19   1   49.20    5.00
  -3  19  -1   29.80    6.00
  -3  19  -1   38.90    3.70
  -3  19  -1   39.70    4.80
   3  19   1   46.20    5.40
  -3  19  -1   40.30    5.40
   3  19   1   36.40    7.90
  -4 -19  -1   12.70    3.70
  -4 -19  -1    7.80    4.10
   4 -19   1   21.10    4.40
  -4  19  -1   14.20    4.90
   4  19   1   11.60    3.40
  -4  19  -1   15.20    3.20
   4  19   1   23.00    5.00
  -4  19  -1   14.50    3.30
  -4 -20   1   69.79    5.40
   4 -20  -1   65.89    4.90
   4  20  -1   75.39    5.20
  -4  20   1   77.59    4.00
   4  20  -1   66.99    5.70
  -3 -20   1   52.19    5.40
   3 -20  -1   54.49    4.70
  -3 -20   1   44.20   14.50
  -3 -20   1   49.90    7.10
   3  20  -1   44.10    7.20
  -3  20   1   46.90    3.90
  -3  20   1   47.60    7.40
  -3  20   1   46.10    6.60
   3  20  -1   60.99    5.00
   2 -20  -1  119.89    9.30
  -2 -20   1  129.89    8.80
  -2 -20   1  127.79    7.30
   2 -20  -1  122.19    6.00
   2  20  -1  123.79    6.90
   2  20  -1  127.19    8.40
   2  20  -1  126.79    6.60
   2  20  -1  118.89    7.20
  -2  20   1  123.19    8.00
  -2  20   1  125.49    6.20
  -2  20   1  118.29    5.40
  -2  20   1  123.19    6.80
   1 -20  -1  775.52   26.60
   1 -20  -1  819.52   23.80
  -1 -20   1  831.12   26.90
  -1 -20   1  801.32   25.00
  -1  20   1  768.92   23.70
   1  20  -1  786.42   24.40
  -1  20   1  812.32   23.80
  -1  20   1  798.32   22.10
   1  20  -1  768.12   23.80
   1  20  -1  816.82   23.70
   1  20  -1  827.62   22.50
   1  20  -1  799.42   25.20
   1  20  -1  789.62   24.20
  -1  20   1  763.52   24.70
   0 -20  -1    7.00    3.50
   0 -20  -1    3.80    2.90
   0 -20   1    0.10    4.10
   0 -20   1    1.20    2.90
   0 -20  -1    4.20    2.40
   0  20   1    3.20    3.20
   0  20  -1    0.00    3.00
   0  20   1    5.40    2.50
   0  20  -1    0.00    3.90
   0  20   1    2.90    3.10
   0  20  -1    1.10    2.30
   0  20  -1    0.00    4.50
   0  20   1    5.00    4.00
   0  20   1    2.80    4.30
   0  20  -1    1.20    2.40
   0  20  -1    1.90    2.60
   0  20   1    0.00    3.60
  -1 -20  -1  104.99    8.60
   1 -20   1   82.59    5.60
   1 -20   1   78.89    6.20
  -1 -20  -1   86.89    6.00
  -1 -20  -1   93.69    5.90
  -1  20  -1   96.29    5.30
  -1  20  -1   92.99    5.30
   1  20   1   89.29    5.80
  -1  20  -1   83.99    4.60
   1  20   1   87.29    5.40
  -1  20  -1   83.89    5.00
   1  20   1   85.69    6.10
   2 -20   1   24.70    6.30
  -2 -20  -1   28.60    5.80
   2 -20   1   31.70    4.40
  -2 -20  -1   34.10    5.10
  -2 -20  -1   26.00    6.20
  -2  20  -1   39.70    5.20
   2  20   1   30.70    4.30
  -2  20  -1   29.30    4.70
   2  20   1   24.40    4.70
  -2  20  -1   27.60    4.40
   2  20   1   32.70    5.20
  -2  20  -1   34.30    3.40
  -2  20  -1   30.90    4.30
  -3 -20  -1  102.69    7.10
  -3 -20  -1   95.19    6.90
   3 -20   1   91.99    5.90
  -3 -20  -1   77.79   11.40
   3 -20   1   67.49   12.70
   3  20   1  102.69    6.80
   3  20   1   82.49    9.50
   3  20   1  107.09    6.00
  -3  20  -1  110.59    5.90
  -3  20  -1   94.29    6.40
  -3  20  -1  103.99    4.90
  -3  20  -1   87.89    7.70
  -4 -20  -1  167.58    7.90
   4 -20   1  188.48    7.20
  -4 -20  -1  177.08    8.80
  -4  20  -1  175.18    7.70
   4  20   1  164.78    7.40
  -4  20  -1  175.48    6.20
   4  20   1  176.78    7.80
   4 -21  -1    3.70    2.70
  -4 -21   1    3.60    3.10
  -4  21   1    0.70    2.20
   4  21  -1    5.30    2.70
  -3 -21   1   68.79    5.90
   3 -21  -1   71.39    5.00
  -3 -21   1   69.19    7.20
  -3  21   1   61.39    6.90
   3  21  -1   67.79    4.90
  -3  21   1   72.09    4.20
   2 -21  -1  171.18   11.00
   2 -21  -1  148.09    6.80
  -2 -21   1  168.48   10.30
  -2 -21   1  150.78    7.70
  -2  21   1  155.48    6.40
   2  21  -1  152.58    8.20
  -2  21   1  152.38    7.10
   2  21  -1  165.68    7.80
   2  21  -1  155.38    7.30
  -2  21   1  143.59    7.90
   2  21  -1  143.89    9.10
   1 -21  -1    4.80    2.80
  -1 -21   1    0.20    4.40
  -1 -21   1    7.30    3.00
   1 -21  -1    8.90    4.30
  -1  21   1    4.10    2.60
   1  21  -1    5.00    5.10
   1  21  -1   11.00    3.50
  -1  21   1   11.40    5.00
   1  21  -1    8.90    4.50
  -1  21   1    3.80    3.50
  -1  21   1   16.70    4.00
   1  21  -1    4.80    3.30
   1  21  -1    3.40    3.20
   1  21  -1    9.70    3.10
   0 -21   1  707.53   21.50
   0 -21  -1  722.63   21.50
   0 -21  -1  704.23   22.60
   0 -21  -1  717.73   24.30
   0 -21   1  708.93   24.20
   0  21   1  691.73   22.40
   0  21  -1  718.93   20.10
   0  21  -1  728.23   21.60
   0  21  -1  726.53   21.30
   0  21   1  693.33   21.40
   0  21   1  727.23   22.20
   0  21   1  738.13   22.50
   0  21  -1  708.03   22.40
   0  21   1  727.43   21.80
   0  21  -1  689.03   22.50
   0  21  -1  686.23   22.00
   0  21   1  712.53   20.20
   1 -21   1   48.40    6.00
  -1 -21  -1   66.39    5.80
   1 -21   1   45.90    4.90
  -1 -21  -1   48.90    8.60
  -1 -21  -1   58.09    5.20
   1  21   1   57.39    5.00
  -1  21  -1   58.19    5.10
  -1  21  -1   53.99    3.90
  -1  21  -1   54.49    4.80
   1  21   1   55.79    5.80
  -1  21  -1   53.29    4.70
   1  21   1   51.39    5.40
  -1  21  -1   49.60    4.40
  -2 -21  -1  258.47   10.80
   2 -21   1  248.08    9.50
  -2 -21  -1  258.37   10.40
  -2 -21  -1  253.87   11.80
   2 -21   1  254.97   11.80
  -2  21  -1  251.57    9.80
  -2  21  -1  250.77   10.20
   2  21   1  251.57   10.60
  -2  21  -1  250.97    9.30
   2  21   1  257.07   10.70
  -2  21  -1  248.98    8.50
   2  21   1  253.47    9.80
  -2  21  -1  256.67   10.20
  -3 -21  -1    0.00    4.30
   3 -21   1    6.70    3.10
  -3 -21  -1    2.90    3.50
  -3  21  -1    3.20    2.00
  -3  21  -1    5.10    3.40
  -3  21  -1    0.40    3.10
   3  21   1    3.00    2.90
  -4 -21  -1    1.30    3.70
   4 -21   1    6.40    2.70
  -4 -21  -1    7.20    4.00
  -4  21  -1    3.50    3.80
   4  21   1    3.00    3.10
  -4  21  -1    0.00    2.00
  -4 -22   1    0.00    3.50
   4 -22  -1    1.70    2.30
  -4  22   1    0.00    1.90
   4  22  -1    2.50    2.60
  -3 -22   1    0.00    3.20
  -3 -22   1    0.00    4.30
   3 -22  -1    0.00    2.90
  -3  22   1    0.00    4.30
   3  22  -1    2.10    2.50
  -3  22   1    2.00    2.40
   2 -22  -1   13.40    8.10
  -2 -22   1    6.80    3.50
   2 -22  -1    0.40    3.30
  -2 -22   1    0.00    3.30
  -2 -22   1    2.10    6.30
   2  22  -1    6.30    5.20
  -2  22   1    1.30    4.90
  -2  22   1    0.00    2.90
   2  22  -1    5.20    4.00
   1 -22  -1   10.20    3.00
  -1 -22   1   13.10    3.20
   1 -22  -1   13.20    4.90
  -1 -22   1   12.50    4.50
   1  22  -1    4.00    5.50
  -1  22   1   12.20    4.40
   1  22  -1   18.40    5.20
  -1  22   1   14.30    4.00
   1  22  -1   12.00    5.10
   1  22  -1   10.50    3.50
  -1  22   1   18.00    4.10
   1  22  -1   14.70    3.90
   1  22  -1   17.20    4.40
  -1  22   1    6.50    6.10
   0 -22  -1    8.90    2.90
   0 -22   1    8.20    4.20
   0 -22   1    8.00    4.40
   0 -22  -1    6.60    4.30
   0 -22  -1    9.70    3.50
   0  22  -1   10.30    2.80
   0  22  -1   14.90    3.80
   0  22   1    5.90    4.00
   0  22  -1    2.70    3.30
   0  22  -1   10.50    3.50
   0  22  -1   22.20    6.90
   0  22   1    9.00    3.90
   0  22  -1    0.00    5.90
   0  22   1   12.90    5.30
   0  22   1    8.00    4.50
   0  22   1    3.90    5.60
   0  22   1    9.10    2.70
   1 -22   1    6.10    4.70
   1 -22   1    3.10    3.10
  -1 -22  -1    0.00    4.40
  -1 -22  -1    1.50    3.00
  -1  22  -1    0.00    2.70
  -1  22  -1    0.00    3.00
  -1  22  -1    1.50    2.10
   1  22   1    0.00    4.70
   1  22   1    5.90    3.10
  -1  22  -1    5.00    3.20
   1  22   1    0.00    2.90
  -2 -22  -1   41.50    7.10
  -2 -22  -1   38.40    5.30
   2 -22   1   43.30    5.20
   2 -22   1   27.80    8.80
  -2 -22  -1   33.60    7.80
   2  22   1   48.40    7.10
  -2  22  -1   35.70    5.10
  -2  22  -1   45.80    5.00
   2  22   1   34.90    6.60
   2  22   1   44.40    4.70
  -2  22  -1   42.40    5.30
  -2  22  -1   42.90    3.70
  -2  22  -1   37.20    5.50
  -3 -22  -1  120.09    7.80
   3 -22   1  125.29    6.00
  -3 -22  -1  130.29    7.30
   3  22   1  118.29    6.20
  -3  22  -1  112.59    5.10
  -3  22  -1  101.49    6.90
  -3  22  -1  113.49    6.40
  -4 -22  -1    6.60    4.60
   4 -22   1    1.60    2.60
  -4 -22  -1    1.90    4.30
  -4  22  -1    1.80    2.10
   4  22   1    4.00    3.20
  -4 -23   1   62.99    5.60
   4 -23  -1   41.50    4.30
  -4  23   1   49.60    3.50
   4  23  -1   48.50    4.70
   3 -23  -1   13.40    3.00
  -3 -23   1   12.30    4.50
  -3 -23   1   18.10    5.30
   3  23  -1    6.90    2.60
  -3  23   1   25.70    6.60
  -3  23   1   11.60    3.00
  -2 -23   1    4.40    3.60
  -2 -23   1    8.60    3.50
   2 -23  -1    2.40    2.80
   2 -23  -1    6.20    9.80
  -2 -23   1    0.40    7.90
  -2  23   1    2.20    3.10
   2  23  -1    3.30    6.30
  -2  23   1    0.00    2.30
   2  23  -1    4.40    2.80
  -2  23   1   10.20    6.00
   2  23  -1    0.80    3.10
   1 -23  -1  446.76   17.30
  -1 -23   1  465.65   15.40
   1 -23  -1  457.65   15.40
   1 -23  -1  436.36   14.30
  -1 -23   1  442.66   17.10
   1  23  -1  448.66   14.00
   1  23  -1  433.46   15.80
   1  23  -1  459.05   15.10
  -1  23   1  402.96   15.50
  -1  23   1  460.05   14.60
  -1  23   1  452.95   13.50
   1  23  -1  455.55   14.70
   1  23  -1  437.56   14.80
   0 -23   1   97.59    5.70
   0 -23  -1   95.49    7.60
   0 -23  -1   94.09    6.10
   0 -23  -1  101.89    6.40
   0 -23   1  101.19    8.70
   0 -23   1   90.09    7.10
   0  23   1   94.99    9.00
   0  23  -1   82.59    6.10
   0  23   1   80.99    8.70
   0  23  -1   90.69    5.20
   0  23   1   90.09    5.50
   0  23   1   92.69    7.20
   0  23   1   87.09    6.60
   0  23  -1   87.29    6.30
   0  23  -1   93.49    8.40
   0  23  -1   94.99    5.30
   1 -23   1  262.17    9.80
  -1 -23  -1  268.07   10.40
  -1 -23  -1  254.17   12.00
   1 -23   1  257.77   11.70
  -1  23  -1  256.67    9.50
  -1  23  -1  235.18   10.30
  -1  23  -1  255.97    8.60
   1  23   1  258.77   10.00
   1  23   1  251.27   11.10
   1  23   1  255.77    9.60
  -1  23  -1  256.17    9.70
   2 -23   1  132.89   11.10
  -2 -23  -1  108.99    8.20
  -2 -23  -1  106.09    6.80
  -2 -23  -1  117.39   10.00
   2 -23   1  110.29    6.00
   2  23   1  119.79    7.80
  -2  23  -1  105.09    6.30
  -2  23  -1  106.29    7.70
  -2  23  -1  104.69    6.60
  -2  23  -1  106.49    5.10
   2  23   1  107.29    6.20
   2  23   1  108.89    9.10
  -2  23  -1   98.59    6.40
  -3 -23  -1   14.00    4.70
  -3 -23  -1   24.40    5.70
   3 -23   1   29.50    4.30
   3  23   1   21.10    4.20
  -3  23  -1   17.60    5.30
  -3  23  -1   22.90    3.10
   4 -23   1   84.29    4.90
   4  23   1   93.19    6.00
  -4  23  -1   94.39    4.20
  -4  24   1    8.20    2.40
  -3 -24   1   38.30    7.40
  -3 -24   1   31.40    5.30
   3 -24  -1   25.60    4.00
  -3  24   1   25.30    3.50
  -3  24   1   25.00    6.90
   3  24  -1   22.50    4.10
  -2 -24   1   10.10    4.00
   2 -24  -1    9.90    4.30
  -2 -24   1   16.80    5.30
   2 -24  -1   12.50    2.90
  -2  24   1   24.30    4.80
   2  24  -1   16.90    4.60
  -2  24   1   10.60    2.50
   2  24  -1   16.60    5.00
   1 -24  -1    7.90    2.90
   1 -24  -1    6.00    3.10
  -1 -24   1    5.60    3.00
   1 -24  -1   12.20    7.10
  -1 -24   1   10.60    5.60
  -1  24   1    3.60    5.90
  -1  24   1   14.60    3.90
   1  24  -1    7.90    3.30
   1  24  -1   12.20    3.20
  -1  24   1    8.30    2.80
   1  24  -1    8.00    7.00
   1  24  -1    9.30    4.20
   0 -24  -1  575.74   17.90
   0 -24  -1  577.24   18.70
   0 -24   1  574.64   20.60
   0  24  -1  554.44   17.60
   0  24   1  568.34   17.80
   0  24  -1  556.04   17.80
   0  24   1  550.14   18.70
   0  24   1  578.34   17.20
   0  24  -1  582.44   16.60
   0  24  -1  551.74   19.30
   1 -24   1   13.40    3.80
  -1 -24  -1   11.00    3.40
  -1 -24  -1   26.30    8.00
   1 -24   1   15.50    6.30
  -1  24  -1   20.60    5.90
  -1  24  -1   13.00    3.50
   1  24   1   11.20    3.20
   1  24   1   35.90    8.40
  -1  24  -1    8.40    3.00
  -1  24  -1   20.00    5.30
   1  24   1   14.20    3.40
  -2 -24  -1   30.00    8.00
   2 -24   1   13.00    3.20
  -2 -24  -1   22.00    5.20
  -2  24  -1   10.40    3.70
  -2  24  -1   10.40    3.70
   2  24   1   26.30    4.60
   2  24   1   10.30    4.60
  -2  24  -1   15.40    3.40
   3 -24   1   54.79    4.70
  -3 -24  -1   56.89    5.90
  -3 -24  -1   48.80    7.90
  -3  24  -1   42.80    6.10
   3  24   1   53.09    4.80
  -3  24  -1   55.69    3.80
   4 -24   1    1.90    2.70
  -4  24  -1    3.10    2.30
  -3 -25   1   64.49    7.80
  -3 -25   1   81.69    6.50
   3 -25  -1   64.69    4.30
   3  25  -1   65.59    4.70
  -3  25   1   61.99    4.10
   2 -25  -1  136.39    7.70
  -2 -25   1  131.19    7.30
   2 -25  -1  122.89    6.00
  -2 -25   1  127.49    7.40
   2  25  -1  133.99    6.40
  -2  25   1  126.09    5.70
   2  25  -1  127.59    7.10
  -2  25   1  133.99    6.70
   1 -25  -1  151.28    7.10
   1 -25  -1  135.39   12.30
   1 -25  -1  159.48    7.80
  -1 -25   1  163.18    7.70
  -1 -25   1  155.18   10.70
   1  25  -1  160.38    7.90
   1  25  -1  166.68    7.90
  -1  25   1  156.18    7.00
  -1  25   1  152.18    6.60
   1  25  -1  147.49   11.80
   1  25  -1  159.18    7.20
   0 -25   1   48.10    5.00
   0 -25  -1   48.90    7.90
   0 -25  -1   46.00    6.10
   0 -25   1   35.60    8.10
   0 -25  -1   44.80    5.30
   0  25   1   44.60    4.60
   0  25  -1   43.30    4.60
   0  25  -1   30.00    8.60
   0  25  -1   42.70    5.60
   0  25  -1   48.70    4.60
   0  25   1   45.90    7.70
  -1 -25  -1  142.39   10.90
   1 -25   1  135.89   10.20
   1 -25   1  143.79    7.00
  -1 -25  -1  146.39    7.20
  -1  25  -1  137.49    8.60
  -1  25  -1  138.39    7.70
   1  25   1  140.99    6.90
  -1  25  -1  144.29    6.80
   1  25   1  143.09    7.40
  -1  25  -1  141.59    6.00
   1  25   1  129.99   11.50
  -2 -25  -1  133.79    7.20
   2 -25   1  123.99    6.60
  -2  25  -1  127.09    5.40
   2  25   1  128.19    8.50
  -2  25  -1  135.59    7.30
  -2  25  -1  129.89    7.40
   2  25   1  144.19    6.70
   3 -25   1   38.10    4.30
  -3 -25  -1   45.60    5.80
  -3  25  -1   44.00    3.30
   3  25   1   37.30    4.40
  -3  25  -1   37.90    7.40
  -3 -26   1    0.00    4.00
   3 -26  -1    3.30    2.30
  -3 -26   1    0.00    5.20
   3  26  -1    2.60    2.60
  -3  26   1    1.40    2.40
   2 -26  -1  126.99    6.10
  -2 -26   1  128.79    7.50
  -2 -26   1  132.69    7.30
   2 -26  -1  118.49    7.90
   2  26  -1  135.59    6.50
   2  26  -1  141.19    7.20
  -2  26   1  133.69    6.60
  -2  26   1  120.39    5.60
  -1 -26   1    5.70    3.40
   1 -26  -1    0.00    3.20
   1 -26  -1    0.00    3.50
   1  26  -1    0.00    4.60
  -1  26   1    5.50    3.50
   1  26  -1    5.80    3.20
   1  26  -1    0.00    2.90
  -1  26   1    3.30    2.80
   0 -26   1    2.70    3.00
   0 -26   1   19.30    7.40
   0 -26  -1    1.40    7.50
   0 -26  -1    3.30    3.10
   0 -26  -1    2.30    4.50
   0  26  -1    3.60    3.90
   0  26   1    2.50    2.80
   0  26  -1    0.00    2.90
   0  26  -1    4.50    3.10
   1 -26   1    5.10    3.80
   1 -26   1    7.00    2.90
  -1 -26  -1   16.60    4.60
  -1  26  -1   13.80    4.30
  -1  26  -1   10.40    2.80
  -1  26  -1   11.00    3.90
   1  26   1    6.90    3.40
   1  26   1   18.20    5.60
  -2 -26  -1  127.59    6.90
   2 -26   1  138.39    6.60
   2  26   1  131.29    6.50
  -2  26  -1  126.99    5.40
   2  26   1  127.89    8.40
  -2  26  -1  128.39    7.40
  -2  26  -1  131.59    7.90
  -3 -26  -1    0.00    3.40
   3 -26   1    6.80    2.90
   3 -26   1    0.00    4.00
  -3  26  -1    5.00    2.20
   3  26   1    2.50    2.40
   3 -27  -1  102.39    5.10
  -3  27   1   97.79    5.10
   3  27  -1   99.79    5.30
   2 -27  -1   27.80    4.30
  -2 -27   1   25.90    6.20
  -2 -27   1   32.20    5.60
   2 -27  -1   22.60    7.10
  -2  27   1   23.50    4.50
   2  27  -1   26.50    4.70
  -2  27   1   31.40    4.30
   2  27  -1   28.70    6.00
   1 -27  -1   12.00    3.80
   1 -27  -1    8.10    3.50
  -1 -27   1   15.80    4.90
  -1  27   1   16.50    3.90
  -1  27   1   12.40    3.90
   1  27  -1   15.10    4.50
   1  27  -1   10.50    3.90
   0 -27  -1    4.30    3.30
   0 -27  -1    0.00    4.80
   0 -27   1    3.80    2.90
   0  27   1    1.90    2.70
   0  27  -1    1.20    2.70
   0  27  -1    0.00    4.20
   0  27  -1    5.50    3.40
   1 -27   1   62.99    6.80
   1 -27   1   75.09    5.40
  -1 -27  -1   74.49    5.40
  -1  27  -1   74.89    6.60
   1  27   1   71.19    6.10
  -1  27  -1   62.49    5.40
  -1  27  -1   71.49    4.50
   1  27   1   72.99    5.50
   2 -27   1    0.00    3.00
  -2 -27  -1    7.20    3.00
   2 -27   1    0.00    3.20
  -2  27  -1    0.00    3.70
  -2  27  -1    0.00    5.20
   2  27   1    3.40    2.80
  -2  27  -1    2.70    2.40
  -3 -27  -1   27.70    5.60
   3 -27   1   28.70    4.20
  -3  27  -1   28.90    3.30
   3  27   1   21.10    4.30
   2 -28  -1   79.49    8.40
  -2 -28   1   83.59    7.20
   2 -28  -1   75.09    5.10
  -2 -28   1   67.99    5.90
   2  28  -1   83.79    5.60
  -2  28   1   77.89    5.40
   2  28  -1   73.49    6.50
  -2  28   1   73.29    5.50
  -1 -28   1   20.60    4.80
  -1 -28   1   36.80    4.90
   1 -28  -1   35.40    5.60
   1  28  -1   30.90    4.50
  -1  28   1   30.90    4.00
   0 -28   1   15.90    4.50
   0 -28  -1   30.30    5.30
   0  28  -1   13.50    3.80
   0  28  -1   25.90    4.40
   0  28   1   19.80    4.10
   1 -28   1   58.69    5.10
  -1 -28  -1   49.10    5.00
  -1  28  -1   59.29    7.50
  -1  28  -1   57.49    4.90
   1  28   1   63.19    6.30
   1  28   1   58.89    5.40
  -1  28  -1   57.29    4.60
   2 -28   1   40.10    5.20
   2 -28   1   30.50    5.10
  -2 -28  -1   41.80    4.80
  -2  28  -1   38.90    3.90
  -2  28  -1   41.20    6.20
   2  28   1   37.60    4.90
  -2 -29   1    2.90    3.30
   2 -29  -1    6.60    3.20
  -2  29   1    1.70    3.50
   2  29  -1    7.00    3.10
   2  29  -1    6.00    4.60
  -1 -29   1   26.60    4.40
   1 -29  -1   11.60    4.30
  -1 -29   1    4.30    5.20
   1 -29  -1   21.90    6.00
  -1  29   1   20.90    4.10
   1  29  -1   19.20    4.10
   0 -29  -1  201.48    8.40
   0 -29   1  203.48    8.30
   0  29  -1  199.28    7.80
   0  29   1  203.68    7.90
   0  29  -1  174.98    8.60
  -1 -29  -1    2.10    3.00
   1 -29   1    6.60    3.20
   1  29   1    1.20    4.20
  -1  29  -1    3.70    3.20
  -1  29  -1    3.60    3.30
   1  29   1    8.20    3.50
   2 -29   1  154.28    7.40
   2 -29   1  145.29    7.80
  -2  29  -1  148.99    6.10
   2  29   1  147.79    6.80
  -2  29  -1  146.99    8.50
  -1 -30   1   19.80    4.70
   1 -30  -1   12.70    5.30
   1 -30  -1   10.40    4.00
   1  30  -1   16.60    4.20
  -1  30   1    9.80    3.10
   0 -30  -1    2.40    3.10
   0 -30   1    1.20    3.30
   0  30  -1    0.00    2.80
   0  30   1    0.10    2.70
   1 -30   1   12.60    3.40
  -1 -30  -1   20.30    4.60
  -1  30  -1    5.00    3.60
  -1  30  -1   19.30    4.50
   1  30   1    7.70    3.50
  -2 -30  -1   36.30    5.40
  -1 -31   1    0.40    3.10
   1 -31  -1   10.00    4.40
   1  31  -1    7.30    3.20
  -1  31   1    0.80    2.90
   0 -31  -1   48.50    5.40
   0 -31   1   40.80    4.90
   0  31  -1   47.40    4.60
   0  31   1   50.29    4.60
  -1 -31  -1   16.10    4.60
   1 -31   1   27.80    5.40
   1  31   1   25.60    5.70
  -1  31  -1   13.90    3.30
   0 -32   1   50.69    5.20
   0  32  -1   45.00    4.50
   0  32   1   40.80    5.00
   5   0  -2    0.00    2.20
  -5   0   2    0.00    2.40
  -5   0   2    0.00    2.90
   5   0  -2    0.60    3.00
  -4   0   2   36.40    4.20
  -4   0   2   42.10    4.20
   4   0  -2   44.60    3.70
   4   0  -2   41.80    6.00
  -4   0   2   38.20    5.70
   4   0  -2   42.70    4.60
  -3   0   2    1.90    1.80
  -3   0   2    0.00    2.10
   3   0  -2    0.00    2.10
   3   0  -2    0.00    2.10
   3   0  -2    5.40    2.50
  -3   0   2    1.40    2.40
   3   0  -2    0.00    1.90
   2   0  -2  350.16   10.40
   2   0  -2  355.16   12.30
  -2   0   2  336.77   11.20
  -1   0   2    0.50    0.80
   1   0  -2    0.00    0.60
   1   0  -2    0.70    0.80
   0   0  -2 3706.13  106.69
   0   0  -2 3844.72  124.69
   0   0  -2 4002.60  118.29
   1   0   2    0.00    0.80
  -1   0  -2    0.00    1.00
  -1   0  -2    0.00    1.00
  -1   0  -2    0.00    0.70
   2   0   2 1471.45   48.40
   2   0   2 1464.65   41.00
  -2   0  -2 1511.35   43.00
  -2   0  -2 1468.45   46.00
  -2   0  -2 1406.46   42.00
  -3   0  -2    3.70    2.30
  -3   0  -2    0.00    2.50
  -3   0  -2    0.00    1.90
   3   0   2    0.00    2.70
  -3   0  -2    0.00    2.00
   3   0   2    0.00    2.50
  -3   0  -2    0.00    2.00
  -3   0  -2    4.20    2.80
   4   0   2    5.90    4.60
   4   0   2    4.20    2.90
  -4   0  -2    4.20    3.60
  -4   0  -2    3.90    2.20
  -4   0  -2    7.30    3.70
  -4   0  -2    4.70    2.60
   5   0   2    0.70    3.10
  -5   0  -2    3.70    3.20
  -5   0  -2    0.00    2.00
   5   0   2    3.40    2.80
   5  -1  -2  123.89    6.40
   5  -1  -2  113.99    5.30
  -5  -1   2  120.89    5.70
  -5  -1   2  122.69    6.40
  -5   1   2  121.49    5.70
  -5   1   2  116.59    6.10
   5   1  -2  122.39    6.70
   5   1  -2  126.19    5.40
  -4  -1   2    1.00    3.90
  -4  -1   2    6.90    2.60
   4  -1  -2    4.80    2.40
  -4  -1   2    0.00    2.30
   4  -1  -2    4.30    4.10
   4  -1  -2    3.00    2.50
   4   1  -2    6.40    2.80
   4   1  -2    2.10    4.30
  -4   1   2    2.70    2.50
  -4   1   2    4.20    2.30
  -4   1   2    0.30    3.70
   4   1  -2    5.50    2.20
   3  -1  -2   23.90    3.30
  -3  -1   2   26.10    3.60
   3  -1  -2   33.60    4.10
  -3  -1   2   26.80    3.30
   3  -1  -2   20.10    3.30
   3  -1  -2   21.10    3.30
  -3  -1   2   26.20    3.90
   3   1  -2   26.20    4.30
  -3   1   2   22.40    2.90
   3   1  -2   22.00    3.00
   3   1  -2   24.80    3.40
  -3   1   2   20.70    3.60
  -3   1   2   28.50    4.20
   3   1  -2   23.10    3.10
   2  -1  -2  624.34   21.10
   2  -1  -2  629.34   17.90
  -2  -1   2  595.94   19.10
   2   1  -2  646.44   18.00
  -2   1   2  606.64   19.10
   2   1  -2  625.84   21.00
   1  -1  -2 2817.12   79.29
  -1  -1   2 2768.92   82.89
   1  -1  -2 2823.62   92.09
   1   1  -2 2868.01   91.99
   1   1  -2 2996.10   79.39
   0  -1  -2    3.70    1.00
   0  -1  -2    5.60    0.80
   0  -1  -2    3.80    0.70
   0   1  -2    5.50    0.70
   0   1   2    5.40    0.90
   0   1  -2    5.30    0.90
   0   1  -2    5.20    0.70
   0   1  -2    6.00    0.80
   1  -1   2  845.52   23.80
  -1  -1  -2  866.11   28.00
  -1  -1  -2  880.41   26.70
  -1   1  -2  784.82   24.80
   1   1   2  841.22   23.90
  -1   1  -2  868.41   26.70
  -1   1  -2  856.11   28.00
   2  -1   2   61.19    3.50
  -2  -1  -2   67.09    3.00
  -2  -1  -2   62.39    3.20
  -2  -1  -2   74.69    5.10
  -2  -1  -2   77.79    5.30
   2  -1   2   64.19    2.70
  -2   1  -2   68.69    4.80
  -2   1  -2   69.29    3.00
   2   1   2   67.59    2.90
  -2   1  -2   63.09    4.50
  -2   1  -2   72.79    3.30
   2   1   2   66.49    3.70
   3  -1   2   17.70    4.70
   3  -1   2   21.50    3.70
  -3  -1  -2   20.00    3.40
  -3  -1  -2   19.60    2.80
  -3  -1  -2   21.60    4.30
  -3  -1  -2   19.00    3.00
  -3  -1  -2   16.40    3.20
  -3  -1  -2   23.10    3.80
  -3   1  -2   18.00    2.80
  -3   1  -2   22.70    4.20
  -3   1  -2   17.00    4.10
  -3   1  -2   22.60    3.10
  -3   1  -2   14.30    4.20
   3   1   2   15.30    4.10
   3   1   2   18.80    3.70
  -3   1  -2   15.50    3.00
  -3   1  -2   17.40    3.70
   4  -1   2  111.59    8.20
  -4  -1  -2  104.99    6.70
  -4  -1  -2  112.69    7.20
  -4  -1  -2  108.69    5.40
  -4  -1  -2  104.59    6.00
   4  -1   2  110.69    6.00
   4   1   2  110.29    8.30
   4   1   2  108.79    6.10
  -4   1  -2  110.09    5.20
  -4   1  -2   99.09    6.70
  -4   1  -2  105.19    6.20
  -4   1  -2  110.59    6.60
   5  -1   2  179.38    7.50
   5  -1   2  195.78    8.10
  -5  -1  -2  190.58    8.50
  -5  -1  -2  185.58    7.10
  -5   1  -2  184.28    6.90
   5   1   2  180.88    7.40
   5   1   2  183.18    8.10
  -5   1  -2  172.18    8.50
   5  -2  -2  151.68    7.10
  -5  -2   2  162.78    7.20
  -5  -2   2  158.48    6.60
   5  -2  -2  152.18    6.10
  -5   2   2  162.48    6.80
  -5   2   2  147.09    6.40
   5   2  -2  149.79    6.00
   5   2  -2  150.58    7.60
   4  -2  -2   11.40    4.50
  -4  -2   2   10.70    2.60
  -4  -2   2   11.40    3.10
  -4  -2   2   18.50    5.50
   4  -2  -2   16.60    3.40
   4  -2  -2   14.70    4.00
  -4   2   2   18.60    4.70
  -4   2   2   12.50    2.70
  -4   2   2   12.10    2.80
   4   2  -2   12.80    4.70
   4   2  -2   13.60    3.40
   4   2  -2   20.50    4.60
   3  -2  -2  117.79    6.00
   3  -2  -2  128.09    6.00
  -3  -2   2  122.39    5.70
   3  -2  -2  119.59    5.30
  -3  -2   2  122.09    5.80
  -3  -2   2  123.89    5.80
   3  -2  -2  120.89    5.20
   3   2  -2  120.59    6.10
   3   2  -2  122.99    5.10
   3   2  -2  132.39    6.30
  -3   2   2  125.29    5.60
  -3   2   2  115.59    5.60
   3   2  -2  121.79    7.20
  -3   2   2  124.09    5.30
   3   2  -2  124.69    5.00
   2  -2  -2  626.84   17.60
  -2  -2   2  606.14   18.90
   2  -2  -2  629.34   20.90
   2   2  -2  566.24   17.20
   2   2  -2  621.14   20.70
   2   2  -2  651.43   17.90
  -2   2   2  627.24   19.00
   2   2  -2  595.34   17.20
  -2   2   2  593.44   17.30
   1  -2  -2    5.00    1.40
  -1   2   2    2.20    0.90
   1   2  -2    3.40    0.90
   1   2  -2    3.70    1.10
   0  -2  -2  766.32   24.30
   0   2  -2  778.12   21.90
   0   2   2  793.02   22.80
   0   2  -2  796.82   22.80
   0   2  -2  794.12   25.40
   0   2  -2  754.42   24.20
   1  -2   2  136.49    4.20
  -1  -2  -2  143.59    5.30
  -1  -2  -2  134.59    5.00
  -1   2  -2  141.29    5.00
  -1   2  -2  146.29    5.40
  -1   2  -2  134.99    4.50
   1   2   2  136.99    4.40
  -2  -2  -2    8.00    3.00
   2  -2   2    9.70    1.80
  -2  -2  -2   12.20    2.10
  -2   2  -2   10.40    1.70
  -2   2  -2   11.50    2.50
  -2   2  -2   18.60    3.30
   2   2   2   13.60    1.90
  -2   2  -2    6.30    2.00
   2   2   2   12.50    2.10
  -2   2  -2    7.00    2.60
   3  -2   2   75.69    5.40
  -3  -2  -2   87.29    5.80
  -3  -2  -2   80.39    4.50
  -3  -2  -2   84.99    5.00
  -3  -2  -2   93.69    5.80
  -3  -2  -2   81.69    5.30
   3  -2   2   89.59    5.40
  -3  -2  -2   68.79    4.50
  -3   2  -2   92.99    4.60
  -3   2  -2   85.59    4.30
   3   2   2   82.49    5.40
  -3   2  -2   80.39    4.40
  -3   2  -2   82.09    5.00
  -3   2  -2   75.09    6.10
   3   2   2   88.69    5.20
  -3   2  -2   91.89    5.70
  -3   2  -2   87.39    4.90
  -4  -2  -2  175.48    8.80
  -4  -2  -2  168.38    7.50
  -4  -2  -2  169.78    8.50
  -4  -2  -2  158.68    6.70
   4  -2   2  175.88    9.70
   4  -2   2  166.28    7.30
   4   2   2  163.58    9.90
   4   2   2  167.38    7.30
  -4   2  -2  174.98    7.70
  -4   2  -2  166.88    6.60
  -4   2  -2  160.88    7.40
  -4   2  -2  158.28    8.30
  -5  -2  -2   22.70    5.20
  -5  -2  -2   20.50    3.30
   5  -2   2   25.30    4.50
   5  -2   2   17.80    3.90
  -5   2  -2   36.60    5.60
  -5   2  -2   18.80    3.00
   5   2   2   20.70    4.10
   5   2   2   22.60    4.80
  -5  -3   2   28.40    5.30
   5  -3  -2   25.60    3.80
  -5  -3   2   21.30    4.00
   5  -3  -2   26.50    4.20
  -5   3   2   31.40    4.20
   5   3  -2   18.40    3.20
  -5   3   2   22.00    4.00
   5   3  -2   24.60    5.60
  -4  -3   2   72.39    5.00
   4  -3  -2   68.59    6.40
  -4  -3   2   64.69    6.50
   4  -3  -2   66.39    4.50
   4  -3  -2   72.69    5.00
  -4  -3   2   60.19    5.20
   4   3  -2   66.29    4.40
  -4   3   2   61.29    4.60
   4   3  -2   72.09    5.70
  -4   3   2   69.09    4.80
   4   3  -2   71.39    7.40
  -4   3   2   74.89    5.90
   3  -3  -2    3.50    2.10
   3  -3  -2    6.00    2.40
  -3  -3   2    0.00    2.20
  -3  -3   2    3.20    2.40
   3  -3  -2    2.80    2.20
   3   3  -2    4.00    3.00
   3   3  -2    1.30    3.00
   3   3  -2    1.90    2.00
  -3   3   2    2.20    2.50
   3   3  -2    1.40    2.40
  -3   3   2    3.10    2.00
  -3   3   2    3.50    1.90
   2  -3  -2   50.99    2.50
  -2  -3   2   52.49    3.00
  -2  -3   2   44.70    3.10
   2  -3  -2   58.29    4.30
   2  -3  -2   49.60    3.00
   2   3  -2   39.00    3.40
  -2   3   2   45.80    3.90
  -2   3   2   49.20    2.80
   2   3  -2   51.39    4.00
   2   3  -2   49.30    2.40
   2   3  -2   52.69    3.00
   1  -3  -2 2581.14   85.89
   1  -3  -2 2650.53   73.89
  -1   3   2 2693.33   77.39
   1   3  -2 2795.72   85.79
   1   3  -2 2582.34   73.99
   0  -3  -2 6516.95  202.18
   0  -3  -2 6568.74  212.58
   0   3  -2 6508.05  211.88
   0   3   2 6979.60  189.98
   0   3  -2 6463.25  182.88
   0   3  -2 6600.84  190.78
   0   3  -2 6428.66  202.58
  -1  -3  -2 2407.26   74.39
  -1  -3  -2 2460.45   77.79
  -1   3  -2 2488.15   74.39
   1   3   2 2323.57   66.89
  -1   3  -2 2349.67   69.79
  -2  -3  -2   14.00    2.10
   2  -3   2   15.60    2.10
  -2  -3  -2   15.30    2.10
  -2  -3  -2   16.40    2.80
  -2  -3  -2   19.60    4.80
   2   3   2   14.20    2.30
   2   3   2   12.80    2.00
  -2   3  -2   24.00    3.80
  -2   3  -2   15.90    1.90
  -2   3  -2   14.40    3.40
  -2   3  -2   17.20    1.80
  -2   3  -2   13.00    3.00
  -2   3  -2    9.70    2.70
   3  -3   2   34.60    4.00
   3  -3   2   39.60    5.00
  -3  -3  -2   39.20    5.20
  -3  -3  -2   38.20    5.00
  -3  -3  -2   38.10    3.50
  -3  -3  -2   45.60    4.30
  -3  -3  -2   35.20    3.70
  -3   3  -2   37.90    4.00
  -3   3  -2   39.30    3.30
  -3   3  -2   37.30    5.10
   3   3   2   38.40    4.40
  -3   3  -2   33.80    4.80
  -3   3  -2   39.30    3.30
  -3   3  -2   32.00    3.80
   3   3   2   36.20    4.60
   3   3   2   37.40    4.30
  -3   3  -2   37.60    3.10
  -4  -3  -2   65.09    5.20
  -4  -3  -2   61.29    6.10
  -4  -3  -2   58.89    4.30
  -4  -3  -2   72.89    7.40
   4  -3   2   65.19    5.50
   4  -3   2   61.89    6.90
  -4   3  -2   66.59    5.50
  -4   3  -2   60.89    5.00
   4   3   2   59.39    7.50
   4   3   2   67.39    5.20
  -4   3  -2   60.89    5.80
  -4   3  -2   70.19    4.20
  -4   3  -2   70.29    7.00
  -5  -3  -2   12.60    3.20
   5  -3   2   11.90    3.00
  -5  -3  -2    8.70    3.60
   5   3   2   19.70    4.00
  -5   3  -2   14.40    2.90
   5   3   2   23.60    5.00
  -5   3  -2   13.20    3.90
   5  -4  -2    6.00    3.00
  -5  -4   2    9.40    2.70
   5  -4  -2    7.70    2.90
  -5  -4   2    8.80    3.70
  -5   4   2    8.40    2.60
   5   4  -2    5.70    2.20
   5   4  -2    9.70    4.20
  -5   4   2    3.60    2.60
   4  -4  -2  235.68    9.10
   4  -4  -2  245.78   11.20
  -4  -4   2  249.78   10.80
  -4  -4   2  239.18    9.10
  -4  -4   2  247.28    9.10
   4  -4  -2  240.78    8.30
  -4   4   2  231.48   10.10
   4   4  -2  238.88    9.70
  -4   4   2  234.08    8.60
   4   4  -2  235.08    8.40
   4   4  -2  251.87   12.20
  -4   4   2  242.48    8.70
  -3  -4   2  580.64   18.60
   3  -4  -2  580.34   20.30
  -3  -4   2  520.05   17.10
   3  -4  -2  583.44   17.60
   3  -4  -2  577.64   16.40
  -3   4   2  565.94   16.50
  -3   4   2  582.04   18.40
   3   4  -2  569.24   17.80
   3   4  -2  564.04   17.70
  -3   4   2  589.64   17.00
   3   4  -2  575.14   17.20
   3   4  -2  584.74   20.10
   3   4  -2  551.54   16.50
  -2  -4   2  104.79    4.40
   2  -4  -2  106.89    3.80
   2  -4  -2  102.89    5.30
  -2  -4   2  107.69    5.10
   2  -4  -2  102.89    4.70
  -2  -4   2  112.19    4.40
   2   4  -2  110.89    4.70
   2   4  -2   99.09    4.60
  -2   4   2   99.49    4.80
   2   4  -2  110.19    4.00
   2   4  -2   94.39    4.70
  -2   4   2  104.99    4.30
   1  -4  -2 1908.41   63.39
  -1  -4   2 1959.00   60.39
   1  -4  -2 2010.50   54.59
  -1   4   2 1863.01   57.09
   1   4  -2 2061.89   63.19
   1   4  -2 1940.11   54.69
   0  -4  -2  118.39    4.20
   0  -4  -2  116.39    4.40
   0   4  -2  126.09    3.80
   0   4  -2  120.39    4.20
   0   4   2  120.49    3.80
   0   4   2  111.29    3.80
   0   4  -2  123.09    4.30
   0   4  -2  122.29    4.00
  -1  -4  -2 1960.20   64.09
  -1  -4  -2 1952.80   61.29
  -1   4  -2 2010.20   57.49
  -1   4  -2 2019.70   61.29
   1   4   2 1938.01   55.09
  -2  -4  -2  610.84   16.80
   2  -4   2  549.85   19.00
  -2  -4  -2  512.25   17.10
  -2  -4  -2  510.75   16.40
  -2  -4  -2  532.15   17.90
  -2  -4  -2  562.24   17.30
   2   4   2  549.15   16.00
  -2   4  -2  552.64   17.90
  -2   4  -2  564.14   16.70
  -2   4  -2  540.85   15.80
  -2   4  -2  544.75   17.10
  -2   4  -2  527.55   17.00
  -2   4  -2  553.34   16.60
  -3  -4  -2   87.69    6.50
   3  -4   2   98.19    5.70
  -3  -4  -2   94.29    5.50
  -3  -4  -2   90.79    4.80
   3  -4   2   82.69    5.90
  -3  -4  -2   95.99    5.10
  -3  -4  -2   84.99    6.40
   3   4   2   92.69    5.30
  -3   4  -2   89.89    5.10
  -3   4  -2   75.49    4.90
  -3   4  -2   96.59    4.40
   3   4   2   91.19    5.80
   3   4   2   91.09    5.20
  -3   4  -2   94.09    4.60
  -3   4  -2   91.19    5.60
  -3   4  -2   91.19    4.70
  -3   4  -2   92.59    5.80
   4  -4   2    0.50    4.70
  -4  -4  -2    3.10    2.60
  -4  -4  -2    0.80    4.50
   4  -4   2    0.00    3.70
  -4  -4  -2    3.10    2.30
  -4   4  -2    3.20    2.30
   4   4   2    0.00    5.30
  -4   4  -2    4.00    3.80
  -4   4  -2    0.00    2.90
  -4   4  -2    4.80    5.40
  -4   4  -2    1.60    1.90
  -4   4  -2    1.80    3.90
   4   4   2    2.60    3.10
  -5  -4  -2   35.90    5.80
  -5  -4  -2   34.30    3.60
   5  -4   2   37.80    4.50
  -5   4  -2   38.20    3.40
   5   4   2   42.50    5.60
  -5   4  -2   33.70    6.00
   5   4   2   47.80    4.40
   5  -5  -2    1.20    2.60
  -5  -5   2    0.30    3.80
  -5  -5   2    3.30    2.60
  -5   5   2    0.00    2.50
   5   5  -2    0.00    2.10
  -5   5   2    0.00    2.50
   4  -5  -2   95.79    5.10
  -4  -5   2  107.39    7.60
  -4  -5   2   89.49    5.90
   4  -5  -2   93.39    7.20
  -4  -5   2   94.79    5.60
   4  -5  -2   92.29    5.50
   4   5  -2   98.09    7.20
   4   5  -2   92.99    4.80
  -4   5   2   96.49    5.20
   4   5  -2   87.29    8.30
  -4   5   2  100.09    5.40
  -4   5   2   96.69    6.40
  -3  -5   2   32.50    3.50
   3  -5  -2   23.70    3.50
  -3  -5   2   21.40    4.10
   3  -5  -2   31.60    3.60
   3  -5  -2   31.80    3.60
   3   5  -2   27.20    5.10
  -3   5   2   32.50    4.10
  -3   5   2   33.50    6.60
   3   5  -2   26.30    4.80
   3   5  -2   31.50    3.20
   3   5  -2   29.80    3.90
  -3   5   2   31.40    3.40
   3   5  -2   29.10    3.00
  -3   5   2   28.90    3.20
  -2  -5   2  728.13   21.90
   2  -5  -2  722.13   24.10
  -2  -5   2  707.63   22.60
  -2  -5   2  697.23   20.60
   2   5  -2  705.63   20.60
  -2   5   2  714.83   19.80
   2   5  -2  701.23   19.90
  -2   5   2  703.33   21.80
   2   5  -2  728.83   23.80
  -1  -5   2  192.88    6.40
   1  -5  -2  183.88    6.30
   1  -5  -2  187.78    6.90
  -1   5   2  186.18    6.20
   1   5  -2  189.98    5.90
   1   5  -2  191.08    6.50
   0  -5  -2 3627.44  110.29
   0  -5  -2 3464.55  115.29
   0   5  -2 3639.94  110.29
   0   5  -2 3679.03  103.69
   0   5   2 3529.85   99.39
   0   5  -2 3578.24   99.39
   0   5   2 3622.64  103.59
   0   5  -2 3526.55  115.19
  -1  -5  -2   19.40    1.70
  -1  -5  -2   21.30    1.90
  -1   5  -2   17.80    1.40
   1   5   2   21.10    1.50
  -1   5  -2   20.60    1.60
  -2  -5  -2  411.46   13.80
  -2  -5  -2  402.56   13.10
  -2  -5  -2  408.26   14.10
  -2  -5  -2  439.06   14.30
   2  -5   2  438.46   15.20
  -2   5  -2  432.96   13.30
   2   5   2  425.06   12.80
  -2   5  -2  437.56   13.80
  -2   5  -2  411.96   13.70
  -2   5  -2  435.66   13.30
  -2   5  -2  435.26   14.20
  -2   5  -2  429.06   12.60
   3  -5   2  276.47   10.10
  -3  -5  -2  282.77    9.60
  -3  -5  -2  286.67   10.30
  -3  -5  -2  289.97   10.70
  -3  -5  -2  278.37   10.70
   3  -5   2  279.97   11.50
  -3  -5  -2  236.98   10.70
   3   5   2  280.27    9.70
  -3   5  -2  283.67   10.40
  -3   5  -2  287.67    9.10
  -3   5  -2  288.27    9.80
   3   5   2  284.87   11.60
  -3   5  -2  272.07    9.30
   3   5   2  273.07    9.50
  -3   5  -2  279.97   10.00
  -3   5  -2  301.17    9.90
  -4  -5  -2   55.39    6.20
   4  -5   2   57.89    7.00
   4  -5   2   45.90    6.20
  -4  -5  -2   61.69    5.30
   4  -5   2   62.29    5.40
  -4  -5  -2   58.59    4.40
   4   5   2   64.49    5.00
  -4   5  -2   59.29    5.80
  -4   5  -2   69.09    5.20
  -4   5  -2   66.39    3.90
  -4   5  -2   56.89    5.80
   4   5   2   62.09    8.30
  -4   5  -2   57.19    4.90
  -4   5  -2   61.99    7.40
  -5  -5  -2  132.59    5.80
   5  -5   2  132.49    6.50
  -5  -5  -2  132.39    7.40
  -5   5  -2  128.29    5.40
   5   5   2  131.69    6.00
   5   5   2  125.89    7.30
  -5   5  -2  127.59    7.50
   5  -6  -2    0.00    2.40
  -5  -6   2    3.30    4.00
  -5  -6   2    0.00    2.50
  -5   6   2    0.30    2.60
   5   6  -2    0.00    2.10
  -5   6   2    2.60    2.40
   4  -6  -2   14.60    3.90
  -4  -6   2   35.50    6.60
  -4  -6   2   19.70    4.30
  -4  -6   2   17.90    3.60
   4  -6  -2   21.40    4.70
   4  -6  -2   19.10    6.00
   4   6  -2   29.80    7.20
  -4   6   2   14.10    2.80
  -4   6   2   14.80    3.60
  -4   6   2   19.40    4.30
   4   6  -2   17.00    4.40
   4   6  -2   18.10    3.40
   3  -6  -2  251.07    8.90
  -3  -6   2  256.67    9.50
  -3  -6   2  243.98    8.90
   3  -6  -2  247.98    8.40
   3  -6  -2  256.97   10.20
   3   6  -2  229.88    8.50
  -3   6   2  247.98    8.70
   3   6  -2  276.37   10.60
  -3   6   2  247.98    9.20
  -3   6   2  236.68   10.20
   3   6  -2  248.28   10.00
   3   6  -2  242.88    9.20
  -3   6   2  258.27    8.40
   3   6  -2  238.88    9.80
   3   6  -2  250.77    8.40
  -2  -6   2  239.48    8.20
   2  -6  -2  229.68    8.10
   2  -6  -2  240.48    8.80
  -2  -6   2  228.38    8.10
   2   6  -2  231.08    7.90
   2   6  -2  235.58    7.50
  -2   6   2  231.58    7.80
   2   6  -2  227.88    7.70
  -2   6   2  230.68    8.00
   2   6  -2  220.18    8.50
   2   6  -2  243.08    8.60
   1  -6  -2  105.29    4.00
   1  -6  -2  115.39    4.50
   0  -6  -2  747.43   24.40
   0  -6  -2  726.43   23.30
   0   6   2  765.02   21.80
   0   6  -2  730.03   21.00
   0   6   2  711.13   21.10
   0   6  -2  757.52   24.20
   0   6  -2  766.82   22.00
   1  -6   2 3075.29   94.19
  -1  -6  -2 2937.61   89.99
  -1  -6  -2 2676.53   93.89
  -1   6  -2 2930.21   84.49
   1   6   2 2943.31   80.99
  -1   6  -2 2893.31   89.89
  -2  -6  -2  114.99    4.90
  -2  -6  -2  109.79    6.00
  -2  -6  -2  113.59    7.30
  -2  -6  -2  112.79    5.50
   2  -6   2  114.29    5.30
  -2   6  -2  120.89    5.40
  -2   6  -2  112.49    4.70
   2   6   2  119.09    4.40
  -2   6  -2  118.69    4.80
  -2   6  -2  113.99    5.40
   2   6   2  105.89    6.40
  -2   6  -2  110.29    6.20
  -2   6  -2  112.19    5.20
  -2   6  -2  111.59    4.40
   3  -6   2  244.98   10.30
  -3  -6  -2  239.08    9.90
  -3  -6  -2  246.08    9.90
  -3  -6  -2  249.78    9.30
  -3  -6  -2  238.78    8.70
  -3  -6  -2  241.88    9.40
  -3   6  -2  246.38    8.80
   3   6   2  231.88   10.40
  -3   6  -2  246.08    8.90
   3   6   2  255.27    8.90
  -3   6  -2  236.58    8.80
  -3   6  -2  244.08    8.50
   3   6   2  238.78   10.80
  -3   6  -2  240.68    9.20
   3   6   2  235.18    8.60
  -3   6  -2  247.58    8.20
  -4  -6  -2   17.20    5.20
   4  -6   2   19.00    3.40
   4  -6   2   19.30    5.20
  -4  -6  -2   13.00    3.40
  -4  -6  -2   15.50    3.70
  -4   6  -2   11.80    2.90
  -4   6  -2   15.20    4.40
  -4   6  -2   16.40    5.10
  -4   6  -2   13.50    5.30
  -4   6  -2   11.50    3.50
  -4   6  -2   16.60    4.00
   4   6   2   17.30    4.10
   4   6   2   16.30    6.60
  -5  -6  -2  263.07   10.40
  -5  -6  -2  262.77    9.00
   5  -6   2  251.47    9.60
  -5   6  -2  248.98   10.60
   5   6   2  254.57   10.40
  -5   6  -2  249.88    8.60
   5   6   2  256.67    9.00
   5  -7  -2   14.30    3.80
  -5  -7   2   24.40    4.10
  -5  -7   2   24.40    6.70
   5   7  -2   11.80    3.00
  -5   7   2    8.60    3.10
  -5   7   2   13.50    3.50
   4  -7  -2    5.70    4.80
  -4  -7   2    0.00    5.50
  -4  -7   2    0.00    3.40
   4  -7  -2    5.40    2.60
  -4  -7   2    2.10    2.70
   4  -7  -2    3.30    3.30
   4   7  -2    5.50    4.00
  -4   7   2    1.20    2.70
  -4   7   2    5.80    2.30
   4   7  -2    4.00    2.40
  -4   7   2    1.90    3.30
   3  -7  -2  117.59    6.10
   3  -7  -2  112.39    5.50
  -3  -7   2  114.99    5.80
  -3  -7   2  115.59    5.80
   3  -7  -2  128.09    5.70
   3   7  -2  111.29    5.20
  -3   7   2  110.39    5.60
   3   7  -2  103.59    7.40
   3   7  -2  114.69    5.10
   3   7  -2  121.99    6.70
   3   7  -2  106.49    6.10
  -3   7   2  109.79    5.50
  -3   7   2  117.99    5.30
  -3   7   2   99.69    7.40
   2  -7  -2    3.00    2.40
  -2  -7   2    8.40    2.20
   2  -7  -2    9.10    2.20
   2  -7  -2    6.10    2.20
   2   7  -2    4.40    2.20
   2   7  -2    3.30    2.20
  -2   7   2    5.10    2.00
  -2   7   2    7.00    1.70
   2   7  -2    5.20    2.50
  -2   7   2   11.70    2.50
   2   7  -2   13.40    3.90
  -1  -7   2  482.55   15.50
   1  -7  -2  478.35   16.50
   1  -7  -2  494.05   15.50
  -1   7   2  477.65   14.80
   1   7  -2  485.95   14.20
  -1   7   2  493.55   14.00
   1   7  -2  483.95   14.80
   0  -7  -2  319.47   10.60
   0  -7  -2  342.57   11.10
   0   7   2  332.07    9.90
   0   7  -2  323.97   10.00
   0   7  -2  322.17    9.60
   0   7   2  316.27    9.60
   1  -7   2  546.35   17.50
  -1  -7  -2  508.85   16.70
  -1  -7  -2  467.45   17.30
  -1   7  -2  522.95   16.60
  -1   7  -2  533.05   15.70
   1   7   2  519.45   15.00
  -2  -7  -2  339.87   11.70
  -2  -7  -2  374.16   12.50
  -2  -7  -2  347.17   12.80
  -2  -7  -2  346.47   12.00
   2  -7   2  362.16   13.10
  -2  -7  -2  352.56   12.00
  -2   7  -2  373.06   11.80
  -2   7  -2  365.26   11.50
  -2   7  -2  371.06   10.90
  -2   7  -2  366.96   12.20
  -2   7  -2  374.46   12.20
   2   7   2  365.56   11.10
   2   7   2  343.47   12.00
  -2   7  -2  362.46   11.60
  -2   7  -2  355.36   10.80
  -3  -7  -2  245.28    9.70
  -3  -7  -2  251.47   10.30
  -3  -7  -2  255.87    9.90
   3  -7   2  255.77   10.70
  -3  -7  -2  254.37   10.30
  -3  -7  -2  251.37    9.10
   3   7   2  244.68   10.30
  -3   7  -2  246.78    9.20
  -3   7  -2  253.77    8.40
  -3   7  -2  248.28    8.60
   3   7   2  242.48    8.90
  -3   7  -2  255.37    9.00
   3   7   2  251.97   10.80
   3   7   2  252.17    9.00
  -3   7  -2  259.87    9.10
  -3   7  -2  250.77    9.50
   4  -7   2    1.40    4.40
  -4  -7  -2    4.30    5.10
  -4  -7  -2    0.00    3.10
   4  -7   2    2.20    2.80
  -4  -7  -2    1.00    2.40
   4   7   2    0.00    2.80
  -4   7  -2    0.90    2.90
  -4   7  -2    4.20    4.00
  -4   7  -2    0.00    2.40
  -4   7  -2    0.20    1.90
  -4   7  -2    1.00    3.20
  -4   7  -2    0.20    5.80
   4   7   2    3.70    7.20
   5  -7   2  366.16   12.30
  -5  -7  -2  367.76   13.20
  -5  -7  -2  364.56   11.70
   5   7   2  364.86   11.70
  -5   7  -2  369.56   11.40
   5   7   2  347.87   13.40
  -5   7  -2  359.96   13.40
  -5  -8   2   70.59    4.80
   5  -8  -2   63.69    4.50
  -5   8   2   50.79    5.30
   5   8  -2   61.89    3.80
  -5   8   2   72.29    4.40
  -4  -8   2    2.30    6.00
   4  -8  -2    0.00    2.70
   4  -8  -2    4.40    4.90
  -4  -8   2    0.00    3.40
   4  -8  -2    0.00    3.50
  -4  -8   2    0.10    2.70
   4   8  -2    6.20    5.50
   4   8  -2    3.10    2.40
   4   8  -2    0.00    3.60
  -4   8   2    1.90    2.60
  -4   8   2    3.00    2.30
  -4   8   2    1.70    3.80
  -3  -8   2  288.97   10.50
   3  -8  -2  274.27   11.00
   3  -8  -2  277.77   10.30
  -3  -8   2  268.17    9.70
   3  -8  -2  272.57    9.50
  -3   8   2  276.17   10.00
   3   8  -2  273.07    9.90
  -3   8   2  250.57   10.30
  -3   8   2  248.28    9.30
   3   8  -2  267.37   10.90
   3   8  -2  276.17    9.00
  -3   8   2  266.77    9.00
   3   8  -2  277.67    9.40
   2  -8  -2  171.98    6.80
  -2  -8   2  194.68    6.80
  -2  -8   2  179.78    6.70
   2  -8  -2  167.78    7.00
   2  -8  -2  170.18    6.90
   2   8  -2  168.08    7.10
   2   8  -2  162.78    6.80
  -2   8   2  177.98    7.20
  -2   8   2  167.98    6.40
  -2   8   2  172.98    6.40
   2   8  -2  180.88    6.70
  -2   8   2  166.18    5.90
   2   8  -2  161.18    6.80
   2   8  -2  190.28    6.10
   2   8  -2  160.58    6.30
  -1  -8   2 1547.65   49.50
   1  -8  -2 1574.74   51.99
   1  -8  -2 1561.14   49.40
  -1   8   2 1625.84   44.60
   1   8  -2 1625.04   44.80
   1   8  -2 1627.14   46.70
  -1   8   2 1584.64   46.70
   0  -8  -2   31.80    2.10
   0  -8  -2   37.90    2.00
   0   8   2   37.20    1.90
   0   8  -2   33.90    1.80
   0   8  -2   36.10    1.90
   0   8   2   34.40    1.90
  -1  -8  -2 1394.96   48.30
   1  -8   2 1481.95   48.40
  -1  -8  -2 1528.05   46.30
  -1   8  -2 1482.15   43.50
  -1   8  -2 1508.35   46.20
   1   8   2 1489.65   41.70
  -2  -8  -2  963.70   29.80
  -2  -8  -2  992.40   31.60
  -2  -8  -2  943.61   28.60
   2  -8   2 1024.00   33.20
  -2  -8  -2  956.40   29.30
  -2  -8  -2  957.90   28.00
   2   8   2  948.01   28.90
  -2   8  -2 1020.80   29.70
  -2   8  -2  986.30   29.10
  -2   8  -2  976.80   28.40
  -2   8  -2  944.11   26.50
  -2   8  -2 1024.20   31.50
  -2   8  -2  994.50   27.40
   2   8   2 1025.30   28.40
  -2   8  -2 1004.20   29.50
  -3  -8  -2   20.30    4.50
  -3  -8  -2   24.80    3.90
   3  -8   2   12.20    3.30
  -3  -8  -2   13.30    2.70
  -3  -8  -2   20.30    4.70
  -3  -8  -2   28.10    6.00
   3   8   2   18.30    4.10
   3   8   2   19.10    4.00
  -3   8  -2   17.00    2.90
   3   8   2   14.10    3.40
   3   8   2   15.40    4.30
  -3   8  -2   18.30    3.40
  -3   8  -2   17.10    2.70
  -3   8  -2   20.90    3.80
  -3   8  -2   12.30    3.20
  -3   8  -2   14.10    3.30
   4  -8   2  115.69    8.60
  -4  -8  -2  130.79    8.60
  -4  -8  -2  120.29    7.00
   4  -8   2  122.09    6.50
  -4  -8  -2  118.99    6.10
  -4   8  -2  115.69    8.10
  -4   8  -2  125.09    6.30
  -4   8  -2  123.79    6.30
  -4   8  -2  111.09    7.90
   4   8   2  100.89   11.80
  -4   8  -2  119.49    6.40
  -4   8  -2  114.79    5.30
   4   8   2  122.09    6.20
   5  -8   2    0.00    2.60
  -5  -8  -2    4.30    4.00
  -5  -8  -2    0.00    2.40
  -5   8  -2    0.00    1.90
  -5   8  -2    0.00    4.70
   5   8   2    2.10    2.70
   5  -9  -2  111.79    5.40
  -5  -9   2  112.19    5.80
  -5   9   2   90.49    6.70
   5   9  -2  106.39    4.70
  -5   9   2  106.69    5.10
   4  -9  -2   80.09    6.90
  -4  -9   2   78.79    6.40
  -4  -9   2  101.79    9.90
   4  -9  -2   85.99    5.50
  -4  -9   2   82.99    5.70
   4  -9  -2   79.79    7.30
   4   9  -2   74.49    7.90
  -4   9   2   89.89    5.40
  -4   9   2   77.79    5.90
   4   9  -2   80.89    4.80
   4   9  -2   79.79    6.70
  -4   9   2   86.39    4.90
   3  -9  -2    0.00    2.70
  -3  -9   2    0.00    2.40
   3  -9  -2    0.00    2.20
  -3  -9   2    0.10    3.00
   3  -9  -2    0.00    3.40
   3   9  -2    0.00    2.60
  -3   9   2    0.90    2.10
  -3   9   2    0.00    2.30
   3   9  -2    0.50    3.00
   3   9  -2    0.50    2.10
   3   9  -2    0.70    4.10
   3   9  -2    2.40    2.40
  -3   9   2    1.50    2.70
  -3   9   2    0.00    3.70
   2  -9  -2  241.98    8.90
  -2  -9   2  255.07    8.90
   2  -9  -2  250.17    8.80
   2  -9  -2  252.47    9.00
  -2  -9   2  256.67    9.10
   2   9  -2  242.08    9.00
   2   9  -2  246.98    8.30
  -2   9   2  244.18    8.10
   2   9  -2  253.47    8.60
  -2   9   2  243.28    8.20
  -2   9   2  242.88    9.00
   2   9  -2  242.58    8.80
  -1  -9   2  108.09    4.40
   1  -9  -2  110.89    4.40
   1  -9  -2   97.89    4.50
  -1   9   2  109.39    3.90
   1   9  -2  110.89    4.00
   1   9  -2  109.29    4.10
  -1   9   2   99.69    4.10
   0  -9  -2   65.19    3.10
   0  -9   2   60.99    3.00
   0  -9  -2   70.59    3.00
   0   9  -2   69.29    2.80
   0   9  -2   66.79    2.80
   0   9   2   69.79    2.70
   0   9   2   65.49    2.80
   1  -9   2  903.41   29.60
  -1  -9  -2  908.31   28.50
  -1  -9  -2  901.21   29.60
  -1   9  -2  873.01   28.30
  -1   9  -2  901.91   25.10
  -1   9  -2  889.01   26.60
   1   9   2  876.71   25.60
  -2  -9  -2   11.20    4.50
  -2  -9  -2   18.80    2.50
  -2  -9  -2   23.00    5.10
   2  -9   2   17.90    2.90
  -2  -9  -2   26.60    4.00
  -2  -9  -2   21.90    5.50
  -2   9  -2   17.50    2.90
  -2   9  -2   21.50    3.10
  -2   9  -2   17.30    3.40
   2   9   2   17.30    3.80
  -2   9  -2   28.20    2.80
  -2   9  -2   22.70    2.30
   2   9   2   20.20    2.30
   2   9   2   20.30    3.30
  -3  -9  -2  447.16   15.60
  -3  -9  -2  433.86   13.80
   3  -9   2  429.76   16.40
  -3  -9  -2  435.76   14.70
  -3  -9  -2  446.06   15.40
   3   9   2  440.66   13.70
   3   9   2  433.06   16.60
  -3   9  -2  419.86   15.00
  -3   9  -2  434.26   13.10
  -3   9  -2  423.56   12.80
  -3   9  -2  427.06   14.30
  -3   9  -2  429.96   13.80
   3   9   2  415.86   13.90
  -3   9  -2  438.26   14.30
   3   9   2  402.06   14.60
  -4  -9  -2  430.56   17.10
   4  -9   2  408.96   17.50
  -4  -9  -2  428.76   14.00
   4  -9   2  440.16   14.50
  -4  -9  -2  445.56   15.10
   4   9   2  441.06   13.90
  -4   9  -2  430.16   14.60
  -4   9  -2  419.06   13.30
  -4   9  -2  430.66   16.40
  -4   9  -2  421.56   15.70
  -4   9  -2  434.66   13.20
   4   9   2  427.56   15.50
  -4   9  -2  430.56   14.10
  -5  -9  -2  114.99    5.60
  -5  -9  -2  112.79    7.40
   5  -9   2  106.79    5.60
  -5   9  -2  116.79    5.10
   5   9   2  116.69    5.50
   5 -10  -2   17.80    3.60
  -5 -10   2   17.50    3.80
   5  10  -2   13.80    2.80
  -5  10   2   21.00    3.50
  -4 -10   2   35.50    6.10
   4 -10  -2   29.40    6.30
  -4 -10   2   41.30   10.20
  -4 -10   2   37.40    4.70
   4 -10  -2   38.50    4.30
   4 -10  -2   32.90    6.20
   4  10  -2   27.60    3.70
  -4  10   2   26.00    5.20
  -4  10   2   36.90    5.00
   4  10  -2   22.70    6.20
   4  10  -2   27.50    5.60
  -4  10   2   33.70    3.90
  -3 -10   2   98.29    5.70
  -3 -10   2  103.29    7.40
   3 -10  -2   96.29    5.50
   3 -10  -2   91.09    6.20
  -3 -10   2  105.59    6.30
   3 -10  -2  102.29    6.40
   3  10  -2  106.69    7.20
  -3  10   2  102.79    5.00
   3  10  -2  101.49    4.90
  -3  10   2   99.69    5.70
   3  10  -2  102.29    6.00
   3  10  -2   97.39    5.70
  -3  10   2  104.49    5.40
   3  10  -2   93.89    5.30
  -3  10   2   97.29    6.80
  -2 -10   2  135.69    7.70
   2 -10  -2  122.99    5.80
  -2 -10   2  137.29    6.00
   2 -10  -2  122.29    6.00
   2 -10  -2  130.69    6.00
   2 -10  -2  130.99    6.00
  -2  10   2  116.19    5.90
   2  10  -2  115.19    6.10
  -2  10   2  128.79    5.40
  -2  10   2  124.49    5.20
   2  10  -2  129.79    6.10
   2  10  -2  119.79    5.40
   2  10  -2  119.09    5.00
  -2  10   2  114.19    6.60
   2  10  -2  126.49    5.80
   1 -10  -2  352.86   12.10
  -1 -10   2  344.87   11.60
   1 -10  -2  366.06   11.60
   1 -10  -2  345.47   11.00
   1  10  -2  331.37   10.30
  -1  10   2  353.56   11.00
  -1  10   2  370.26   10.50
   1  10  -2  346.87   10.60
   1  10  -2  347.27   11.00
  -1  10   2  349.07   11.10
   1  10  -2  330.67   11.30
   1  10  -2  336.87   11.00
   1  10  -2  316.67   10.90
   0 -10   2  415.66   14.50
   0 -10  -2  471.55   15.00
   0 -10  -2  434.06   14.50
   0  10   2  450.25   13.10
   0  10   2  445.56   13.50
   0  10  -2  451.85   13.10
   0  10  -2  448.66   13.70
  -1 -10  -2   52.79    4.80
  -1 -10  -2   61.09    3.30
   1 -10   2   56.59    3.40
  -1 -10  -2   56.89    3.40
   1  10   2   46.60    4.10
  -1  10  -2   62.19    3.80
  -1  10  -2   52.89    4.10
  -1  10  -2   54.99    3.40
  -1  10  -2   53.09    2.80
  -1  10  -2   52.49    2.60
  -1  10  -2   56.29    2.70
   1  10   2   54.49    2.70
  -1  10  -2   53.79    3.50
  -2 -10  -2   68.99    8.20
  -2 -10  -2   58.29    7.10
  -2 -10  -2   65.09    5.70
  -2 -10  -2   66.89    3.90
   2 -10   2   64.09    4.30
  -2 -10  -2   77.49    4.80
   2  10   2   70.29    4.50
  -2  10  -2   61.39    3.60
   2  10   2   63.59    3.50
  -2  10  -2   65.79    4.10
  -2  10  -2   65.59    4.10
  -2  10  -2   61.29    3.30
   2  10   2   58.89    4.50
  -2  10  -2   65.19    3.60
  -2  10  -2   66.29    4.20
  -3 -10  -2    6.60    3.10
  -3 -10  -2   18.80    4.70
   3 -10   2    7.10    3.60
  -3 -10  -2   10.80    3.50
  -3 -10  -2   30.70    7.70
  -3  10  -2    8.60    2.30
  -3  10  -2    7.20    2.40
  -3  10  -2    8.60    2.50
   3  10   2    8.80    3.20
  -3  10  -2   10.70    2.70
   3  10   2   20.20    6.80
  -3  10  -2   12.80    2.90
   3  10   2   10.50    3.70
  -3  10  -2   10.00    2.80
   3  10   2   11.40    3.70
   4 -10   2  149.88    9.80
  -4 -10  -2  133.89    9.80
   4 -10   2  149.79    7.20
  -4 -10  -2  146.59    7.20
  -4 -10  -2  150.18    7.80
  -4  10  -2  152.38    6.20
  -4  10  -2  153.88    7.00
  -4  10  -2  157.28    9.20
  -4  10  -2  138.79    9.00
  -4  10  -2  152.08    7.20
   4  10   2  145.69    7.00
  -4  10  -2  148.89    6.60
  -5 -10  -2   23.00    6.40
   5 -10   2    5.90    2.60
  -5 -10  -2    4.80    2.70
   5  10   2    5.40    2.50
  -5  10  -2    6.90    2.10
  -5 -11   2   19.40    3.80
   5 -11  -2   16.10    3.60
   5  11  -2   12.00    2.80
  -5  11   2   14.60    3.40
   4 -11  -2    0.00    4.90
  -4  11   2    2.30    3.70
   4  11  -2    0.10    5.90
   3 -11  -2  181.68    7.70
  -3 -11   2  194.28    9.60
   3 -11  -2  181.28    7.50
  -3 -11   2  188.58    7.80
   3 -11  -2  166.28    8.30
  -3 -11   2  189.28    8.50
  -3  11   2  181.58    6.90
   3  11  -2  181.38    7.50
   3  11  -2  182.08    7.60
  -3  11   2  168.28    8.00
  -3  11   2  186.78    7.80
   3  11  -2  172.88    7.90
   3  11  -2  181.38    6.80
   3  11  -2  178.28    8.70
  -3  11   2  167.28    7.50
  -2 -11   2   71.19    6.70
  -2 -11   2   77.19    4.60
   2 -11  -2   70.99    4.30
   2 -11  -2   78.09    5.00
   2 -11  -2   76.19    4.70
   2 -11  -2   76.79    4.80
  -2 -11   2   73.89    5.10
  -2  11   2   70.49    3.90
   2  11  -2   71.79    3.80
   2  11  -2   77.09    4.70
   2  11  -2   72.09    5.00
  -2  11   2   72.79    4.90
  -2  11   2   74.49    4.20
   2  11  -2   69.69    5.40
   2  11  -2   78.99    4.50
  -1 -11   2  192.78    7.10
   1 -11  -2  188.88    7.20
   1 -11  -2  211.08    7.20
   1 -11  -2  190.78    6.90
   1  11  -2  196.08    6.50
   1  11  -2  186.78    7.10
   1  11  -2  195.78    7.30
   1  11  -2  195.58    6.60
  -1  11   2  188.88    6.60
   1  11  -2  172.88    7.40
  -1  11   2  183.98    7.00
   1  11  -2  189.68    6.70
  -1  11   2  171.68    6.70
  -1  11   2  193.38    6.30
   0 -11  -2    2.50    1.60
   0 -11   2    4.50    1.70
   0 -11  -2    0.00    2.20
   0 -11  -2    3.40    1.40
   0  11  -2    0.80    1.80
   0  11  -2    4.10    1.50
   0  11  -2    0.00    2.50
   0  11  -2    5.30    2.10
   0  11   2    1.70    1.20
   0  11   2    4.80    1.40
   0  11   2    3.60    2.20
   0  11  -2    2.00    1.00
  -1 -11  -2  524.75   17.20
  -1 -11  -2  484.05   16.10
   1 -11   2  523.15   17.20
  -1 -11  -2  527.45   16.70
  -1 -11  -2  471.45   15.30
  -1  11  -2  455.85   15.30
   1  11   2  502.85   15.00
  -1  11  -2  495.65   15.30
  -1  11  -2  502.35   15.80
  -1  11  -2  513.75   14.50
  -1  11  -2  500.15   14.60
   1  11   2  495.95   15.50
  -1  11  -2  524.45   15.50
  -1  11  -2  485.35   14.00
  -2 -11  -2    4.00    4.40
  -2 -11  -2    0.00    1.80
  -2 -11  -2    1.30    2.50
  -2 -11  -2    0.00    3.40
  -2  11  -2    3.80    2.00
  -2  11  -2    0.80    1.70
   2  11   2    1.80    1.70
   2  11   2    4.60    2.90
  -2  11  -2    0.00    1.90
  -2  11  -2    0.80    1.70
  -2  11  -2    0.50    1.30
  -2  11  -2    0.00    2.00
  -3 -11  -2    6.20    3.20
  -3 -11  -2    4.80    3.50
   3 -11   2    7.40    3.80
  -3 -11  -2    5.60    3.00
   3 -11   2    5.00    3.10
  -3  11  -2    4.50    2.80
   3  11   2   10.40    3.10
   3  11   2    3.30    3.20
   3  11   2    0.00    3.50
  -3  11  -2    6.70    2.40
  -3  11  -2    2.80    2.60
   3  11   2   10.60    5.70
  -3  11  -2    5.80    2.00
  -3  11  -2    7.80    2.40
  -3  11  -2    7.20    2.40
   4 -11   2    3.50    2.80
   4 -11   2    1.90    5.60
  -4 -11  -2    1.90    2.80
  -4 -11  -2    0.00    3.00
  -4 -11  -2    0.20    6.30
   4  11   2    4.10    5.20
  -4  11  -2    2.10    2.60
  -4  11  -2    3.50    2.80
   4  11   2    4.80    2.60
  -4  11  -2    1.00    5.10
  -4  11  -2    0.00    2.00
  -4  11  -2    5.10    3.00
   5 -11   2   31.50    4.00
  -5 -11  -2   31.30    4.20
  -5 -11  -2   43.60    6.60
  -5  11  -2   31.80    3.40
   5  11   2   34.20    3.60
  -5 -12   2   24.40    3.90
   5 -12  -2   26.10    3.70
   5  12  -2   20.40    2.90
  -5  12   2   20.40    3.40
   4 -12  -2    0.00    2.50
  -4 -12   2    0.30    4.30
  -4 -12   2    0.00    2.80
   4 -12  -2    5.40    4.70
  -4  12   2    0.00    2.10
  -4  12   2    5.70    3.70
   4  12  -2    0.00    5.90
   4  12  -2    0.00    2.90
   4  12  -2    0.80    2.20
  -4  12   2    0.00    4.50
   3 -12  -2  589.34   18.40
  -3 -12   2  591.04   21.00
   3 -12  -2  630.74   18.50
   3 -12  -2  579.74   21.50
  -3 -12   2  592.64   20.20
  -3 -12   2  585.74   18.40
   3  12  -2  581.84   17.70
   3  12  -2  605.04   19.30
  -3  12   2  589.64   17.10
   3  12  -2  581.84   18.60
  -3  12   2  576.84   18.40
   3  12  -2  585.44   18.50
  -3  12   2  593.74   19.50
  -3  12   2  607.64   17.90
   3  12  -2  589.74   17.30
   2 -12  -2   54.49    4.70
   2 -12  -2   44.00    4.20
  -2 -12   2   31.10    6.30
  -2 -12   2   39.00    3.90
   2 -12  -2   36.80    3.70
   2 -12  -2   39.40    4.50
  -2  12   2   41.50    3.40
   2  12  -2   51.99    5.10
   2  12  -2   40.40    3.20
   2  12  -2   47.10    4.50
  -2  12   2   48.60    4.40
  -2  12   2   47.20    7.40
   2  12  -2   36.20    4.00
   2  12  -2   44.80    4.10
  -2  12   2   44.60    3.20
   1 -12  -2   69.79    3.90
   1 -12  -2   68.09    4.20
  -1 -12   2   65.89    3.70
   1 -12  -2   56.09    5.50
   1 -12  -2   70.49    3.60
   1  12  -2   59.29    4.10
  -1  12   2   88.19    6.30
   1  12  -2   63.39    3.30
  -1  12   2   67.29    3.40
   1  12  -2   74.39    4.60
  -1  12   2   68.99    3.30
   1  12  -2   57.69    4.40
  -1  12   2   63.69    4.40
  -1  12   2   74.69    4.30
   1  12  -2   69.39    3.40
   1  12  -2   57.59    4.70
   0 -12   2 1663.13   52.49
   0 -12  -2 1736.73   52.49
   0 -12  -2 1658.53   47.10
   0 -12  -2 1605.74   49.40
   0 -12  -2 1797.02   54.59
   0  12   2 1536.25   47.20
   0  12   2 1572.44   48.00
   0  12   2 1743.53   47.30
   0  12  -2 1628.64   47.20
   0  12  -2 1706.63   45.90
   0  12  -2 1701.53   44.10
   0  12  -2 1663.13   47.20
   0  12  -2 1639.84   49.50
   0  12   2 1794.62   49.10
   0  12  -2 1705.13   49.30
  -1 -12  -2   20.30    3.30
  -1 -12  -2   21.10    2.70
  -1 -12  -2   14.30    4.00
  -1 -12  -2   17.90    4.80
  -1 -12  -2   20.30    3.00
   1 -12   2   20.50    3.40
  -1  12  -2   18.20    1.90
  -1  12  -2   14.10    2.80
   1  12   2   15.90    2.90
  -1  12  -2   19.40    3.80
  -1  12  -2   14.30    2.50
   1  12   2   18.80    3.40
  -1  12  -2   13.00    2.90
  -1  12  -2   25.90    3.50
   1  12   2   16.00    3.40
   1  12   2   19.10    2.00
  -1  12  -2   16.10    4.20
  -2 -12  -2    1.50    2.30
   2 -12   2    0.70    3.00
  -2 -12  -2    4.10    2.50
  -2 -12  -2    7.80    4.60
  -2 -12  -2    6.70    3.50
  -2  12  -2    3.00    1.90
   2  12   2    5.00    2.00
  -2  12  -2    4.20    1.80
   2  12   2    3.70    2.40
  -2  12  -2    2.00    2.30
   2  12   2    3.00    3.20
  -2  12  -2    2.60    1.60
  -2  12  -2    6.70    2.10
   3 -12   2  391.56   13.60
  -3 -12  -2  394.86   13.30
  -3 -12  -2  406.96   15.10
  -3 -12  -2  419.06   14.10
   3 -12   2  390.46   15.80
   3  12   2  394.76   13.50
  -3  12  -2  405.26   13.60
   3  12   2  397.66   13.70
  -3  12  -2  396.46   13.10
  -3  12  -2  392.96   12.10
   3  12   2  406.46   13.10
  -3  12  -2  395.86   12.50
  -3  12  -2  404.56   13.80
   4 -12   2  157.88   11.40
  -4 -12  -2  175.28   12.00
  -4 -12  -2  181.58    7.90
   4 -12   2  177.18    8.00
  -4 -12  -2  197.38    8.60
  -4  12  -2  186.18    7.80
  -4  12  -2  198.28   10.50
   4  12   2  171.68    9.80
  -4  12  -2  192.88    7.20
  -4  12  -2  187.88    8.20
  -4  12  -2  190.68    7.20
   4  12   2  187.48    7.50
  -5 -12  -2    9.80    4.30
  -5 -12  -2   13.50    4.00
   5 -12   2    9.70    4.10
   5 -12   2    4.90    2.70
   5  12   2    6.80    2.40
  -5  12  -2    6.70    3.60
  -5  12  -2    3.80    2.20
   5 -13  -2    0.80    2.30
  -5 -13   2    2.60    2.50
  -5  13   2    0.00    2.10
   5  13  -2    0.00    1.80
   4 -13  -2   11.00    5.80
   4 -13  -2   23.70    5.40
  -4 -13   2   18.40    4.40
  -4 -13   2    6.10    4.90
   4 -13  -2   12.20    2.90
   4  13  -2   13.10    6.70
  -4  13   2   22.30    6.30
  -4  13   2   13.10    3.40
   4  13  -2   19.70    4.90
   4  13  -2   11.30    3.20
   3 -13  -2   67.39    5.90
  -3 -13   2   66.19    6.60
  -3 -13   2   71.79    5.60
   3 -13  -2   74.19    5.20
   3 -13  -2   79.29    5.40
  -3 -13   2   59.99    8.80
   3  13  -2   77.29    6.20
   3  13  -2   72.79    5.20
  -3  13   2   76.39    5.00
   3  13  -2   71.29    4.80
   3  13  -2   78.29    7.90
  -3  13   2   67.99    6.60
  -3  13   2   71.89    4.50
   3  13  -2   72.79    5.20
  -3  13   2   77.29    5.90
   2 -13  -2   14.30    3.20
  -2 -13   2   10.70    4.20
  -2 -13   2   11.60    3.50
   2 -13  -2   14.30    3.90
  -2 -13   2   11.90    3.70
   2 -13  -2   23.40    4.40
   2  13  -2   16.00    2.80
  -2  13   2   15.10    3.80
  -2  13   2   20.50    3.30
   2  13  -2   16.70    3.20
   2  13  -2   29.80    5.00
   2  13  -2   20.00    3.80
   2  13  -2   13.80    3.00
  -2  13   2   18.70    2.70
  -2  13   2   15.20    4.60
   1 -13  -2  758.62   23.50
   1 -13  -2  711.23   21.50
   1 -13  -2  720.03   21.20
  -1 -13   2  732.23   23.50
   1 -13  -2  735.93   24.30
   1  13  -2  738.03   21.80
   1  13  -2  748.93   21.10
   1  13  -2  683.53   19.90
   1  13  -2  716.73   21.40
  -1  13   2  741.63   21.10
  -1  13   2  728.03   22.00
  -1  13   2  673.13   22.10
  -1  13   2  701.03   19.90
  -1  13   2  732.03   21.40
   0 -13   2  578.14   18.70
   0 -13  -2  561.24   17.70
   0 -13  -2  558.44   18.60
   0 -13  -2  563.04   16.80
   0 -13  -2  628.14   19.20
   0  13   2  545.95   16.90
   0  13  -2  565.04   16.70
   0  13  -2  551.34   17.80
   0  13  -2  582.84   15.80
   0  13   2  554.44   16.80
   0  13  -2  547.45   17.00
   0  13   2  557.04   17.40
   0  13  -2  572.84   17.40
   0  13   2  590.14   17.20
   0  13  -2  580.14   16.50
   0  13  -2  540.25   17.70
  -1 -13  -2  155.28    7.00
   1 -13   2  154.58    6.70
  -1 -13  -2  153.08    7.20
  -1 -13  -2  157.88    6.40
  -1 -13  -2  157.28    7.00
  -1  13  -2  156.48    6.40
   1  13   2  150.38    6.30
  -1  13  -2  156.18    5.70
  -1  13  -2  159.28    5.80
   1  13   2  151.28    5.70
   1  13   2  152.48    6.00
  -1  13  -2  159.48    5.90
  -1  13  -2  157.78    6.50
  -1  13  -2  161.88    5.60
   1  13   2  153.98    7.00
  -1  13  -2  149.09    6.60
  -2 -13  -2    4.50    3.70
  -2 -13  -2    2.40    2.50
  -2 -13  -2    5.00    2.80
  -2 -13  -2   12.90    4.80
   2 -13   2    3.10    3.20
   2 -13   2   11.30    3.90
  -2  13  -2    3.70    2.00
   2  13   2    2.80    2.60
  -2  13  -2    6.30    2.30
   2  13   2    9.40    2.70
  -2  13  -2    4.10    1.70
  -2  13  -2    8.00    2.40
  -2  13  -2    5.80    2.10
  -2  13  -2   13.30    4.30
   2  13   2    4.20    3.20
  -3 -13  -2   29.80    5.60
   3 -13   2   19.60    4.90
  -3 -13  -2   27.60    5.10
  -3 -13  -2   31.80    5.40
   3 -13   2   26.30    5.40
   3  13   2   24.60    4.40
  -3  13  -2   27.60    3.50
  -3  13  -2   30.00    3.90
  -3  13  -2   23.30    3.90
   3  13   2   30.30    5.00
  -3  13  -2   28.90    3.70
   3  13   2   29.40    5.20
  -3  13  -2   27.60    4.30
  -4 -13  -2  158.18    7.40
  -4 -13  -2  147.79   11.60
   4 -13   2  152.58    7.50
   4 -13   2  139.49   11.90
  -4 -13  -2  159.48    7.90
  -4  13  -2  157.38    6.40
   4  13   2  149.09    8.90
  -4  13  -2  157.18   10.50
  -4  13  -2  164.58    7.50
  -4  13  -2  170.78    6.60
   4  13   2  154.98    6.80
   5 -13   2  122.19    6.90
  -5 -13  -2  126.59    6.00
   5 -13   2  115.19    6.00
   5  13   2  121.99    5.20
  -5  13  -2  108.49    6.60
  -5  13  -2  123.39    5.40
  -5 -14   2    2.00    2.40
   5 -14  -2    2.80    2.40
  -5  14   2    4.10    2.30
   5  14  -2    1.00    2.10
  -4 -14   2  162.48    7.60
   4 -14  -2  181.38    7.20
   4 -14  -2  175.88    8.00
   4 -14  -2  133.29   11.20
   4  14  -2  155.68   11.20
  -4  14   2  165.98    6.50
   4  14  -2  175.28    7.70
   4  14  -2  170.88    6.50
  -4  14   2  145.19    9.30
   3 -14  -2  322.07   13.40
  -3 -14   2  316.07   11.60
  -3 -14   2  347.17   13.80
  -3 -14   2  292.37   13.10
   3 -14  -2  327.57   11.30
   3 -14  -2  337.37   11.40
   3  14  -2  316.57   11.50
   3  14  -2  329.97   12.70
   3  14  -2  323.77   11.40
   3  14  -2  321.87   11.60
   3  14  -2  329.57   10.50
  -3  14   2  322.57   10.40
  -3  14   2  320.77   11.50
  -3  14   2  311.77   11.90
   2 -14  -2  742.83   21.90
   2 -14  -2  737.83   22.00
   2 -14  -2  733.63   25.40
  -2 -14   2  702.13   23.60
  -2 -14   2  675.33   24.40
   2 -14  -2  749.23   24.20
  -2  14   2  730.03   23.00
   2  14  -2  746.73   22.10
   2  14  -2  738.03   20.90
   2  14  -2  755.22   22.40
  -2  14   2  730.73   23.50
   2  14  -2  702.13   20.90
  -2  14   2  748.23   20.50
   2  14  -2  748.93   22.10
  -2  14   2  762.02   22.00
   1 -14  -2    9.10    2.80
   1 -14  -2   10.00    3.20
   1 -14  -2    3.60    2.20
  -1 -14   2   10.10    2.80
   1 -14  -2   16.20    4.70
  -1  14   2   12.30    3.40
   1  14  -2    9.40    2.70
  -1  14   2    8.50    2.60
   1  14  -2   10.50    2.50
   1  14  -2   12.70    3.70
   1  14  -2    4.60    2.60
   1  14  -2    9.60    2.50
  -1  14   2    4.70    4.10
  -1  14   2    6.70    2.30
   0 -14  -2   11.30    3.20
   0 -14  -2    5.90    2.20
   0 -14  -2   11.90    2.70
   0 -14  -2    7.70    2.50
   0  14  -2    5.60    1.80
   0  14  -2   12.50    3.00
   0  14  -2    4.30    3.50
   0  14  -2    7.20    2.20
   0  14   2    9.90    2.40
   0  14   2   11.30    3.40
   0  14  -2   12.10    2.50
   0  14   2    7.90    2.60
   0  14  -2   13.80    3.50
   0  14   2    7.70    2.00
  -1 -14  -2   96.69    6.20
  -1 -14  -2   84.19    5.40
  -1 -14  -2   93.39    6.10
   1 -14   2   84.39    4.40
  -1 -14  -2   91.39    4.60
  -1  14  -2   83.39    3.90
  -1  14  -2   90.19    4.30
  -1  14  -2   88.49    4.70
   1  14   2   94.29    5.40
  -1  14  -2   85.99    4.40
  -1  14  -2   83.49    5.00
   1  14   2   87.79    4.90
   1  14   2   84.39    5.00
   1  14   2   88.39    4.10
  -1  14  -2   90.09    5.10
  -2 -14  -2   84.39    5.10
  -2 -14  -2   90.49    5.50
  -2 -14  -2   76.09    6.60
  -2 -14  -2   80.99    8.20
  -2  14  -2   69.79    4.20
  -2  14  -2   84.49    4.90
  -2  14  -2   81.69    4.40
  -2  14  -2   80.49    4.90
   2  14   2   92.29    5.40
  -2  14  -2   72.49    4.00
   2  14   2   74.89    4.50
   2  14   2   70.49    5.80
  -2  14  -2   75.69    6.70
  -3 -14  -2   24.00    5.10
   3 -14   2   16.60    3.60
  -3 -14  -2   18.60    5.20
   3 -14   2   21.90    6.50
  -3 -14  -2   24.20    5.90
  -3  14  -2   27.80    4.40
   3  14   2   20.30    5.30
  -3  14  -2   23.30    4.30
   3  14   2   27.10    4.60
   3  14   2   31.90    5.10
  -3  14  -2   20.00    3.50
  -3  14  -2   22.90    3.40
  -3  14  -2   26.60    4.00
   4 -14   2    0.00    9.40
  -4 -14  -2    8.30    8.00
  -4 -14  -2    0.00    3.00
   4 -14   2    0.00    2.90
  -4 -14  -2    6.40    3.30
  -4  14  -2    4.80    8.10
  -4  14  -2    0.90    2.20
   4  14   2    0.00    4.10
  -4  14  -2    0.00    2.60
  -4  14  -2    1.90    3.00
   4  14   2    0.00    2.70
   5 -14   2    5.20    2.90
  -5 -14  -2    6.60    3.20
   5 -14   2    6.30    3.70
  -5  14  -2    7.60    4.00
  -5  14  -2    3.80    2.40
   5  14   2    2.00    2.50
   5 -15  -2   27.10    3.80
  -5 -15   2   34.40    4.10
  -5  15   2   29.80    3.30
   5  15  -2   36.30    3.20
   4 -15  -2   24.60    5.10
   4 -15  -2   14.30    3.10
  -4 -15   2   25.20    4.60
   4  15  -2   24.50    4.60
   4  15  -2   20.20    3.50
  -4  15   2   17.20    3.50
   3 -15  -2   13.00    3.10
  -3 -15   2   16.30    4.70
   3 -15  -2    2.30    4.50
  -3 -15   2    9.40    5.40
   3 -15  -2   10.20    2.80
  -3 -15   2    6.90    5.50
   3  15  -2    7.30    3.80
   3  15  -2   17.60    4.20
  -3  15   2    8.80    2.30
  -3  15   2    3.60    3.40
   3  15  -2    8.30    4.10
   3  15  -2    9.00    4.80
   3  15  -2   15.20    4.20
  -3  15   2    8.30    3.60
   2 -15  -2   44.00    4.10
   2 -15  -2   45.30    4.90
  -2 -15   2   37.00    5.00
   2 -15  -2   46.60    4.60
  -2 -15   2   39.10    7.00
   2 -15  -2   36.90    5.80
  -2  15   2   63.29    7.10
  -2  15   2   44.30    3.70
   2  15  -2   49.50    5.30
  -2  15   2   48.70    3.80
  -2  15   2   40.50    4.20
   2  15  -2   39.80    4.60
   2  15  -2   51.89    4.50
   2  15  -2   38.60    3.80
   2  15  -2   38.60    5.10
   1 -15  -2  246.18    9.40
  -1 -15   2  240.68    9.20
   1 -15  -2  240.58    8.40
   1 -15  -2  258.17    9.20
   1 -15  -2  249.68    9.40
   1  15  -2  241.88    8.80
   1  15  -2  240.98    8.40
  -1  15   2  243.38    8.40
   1  15  -2  250.97    8.80
  -1  15   2  242.08    8.50
   1  15  -2  239.08    8.90
  -1  15   2  230.58   10.50
   1  15  -2  245.18    8.60
  -1  15   2  239.88    8.50
   1  15  -2  235.78    8.20
  -1  15   2  250.77    8.30
   0 -15   2   96.09    4.80
   0 -15  -2  104.59    5.20
   0 -15   2   85.19    7.90
   0 -15  -2   99.49    4.80
   0 -15  -2   99.29    5.30
   0 -15  -2   99.69    4.90
   0  15  -2   95.19    4.70
   0  15  -2   90.99    5.30
   0  15   2   95.79    4.80
   0  15  -2   97.69    6.50
   0  15  -2  104.19    4.30
   0  15   2  100.99    4.40
   0  15   2   90.39    5.50
   0  15  -2  102.29    4.80
   0  15   2  115.19    6.80
   0  15  -2   97.79    4.50
   0  15  -2  100.39    4.40
   0  15   2   99.49    4.50
   1 -15   2   21.80    3.00
  -1 -15  -2   28.70    5.20
  -1 -15  -2   14.10    3.10
  -1 -15  -2   11.60    2.80
   1  15   2   14.50    4.40
   1  15   2   10.50    2.50
   1  15   2   11.90    2.60
  -1  15  -2   17.60    3.70
  -1  15  -2   13.90    2.20
  -1  15  -2   15.50    3.20
  -1  15  -2   19.50    3.60
  -2 -15  -2    9.20    3.20
   2 -15   2    5.70    4.30
  -2 -15  -2   11.20    2.70
  -2 -15  -2    9.70    4.00
  -2 -15  -2    9.20    5.30
  -2  15  -2   14.60    3.10
  -2  15  -2   14.60    3.70
   2  15   2   24.30    5.20
  -2  15  -2   13.20    3.90
  -2  15  -2   16.00    3.00
   2  15   2   15.20    3.40
  -2  15  -2   15.40    3.20
   2  15   2   17.00    4.10
  -2  15  -2   17.30    3.80
  -3 -15  -2  553.24   21.90
  -3 -15  -2  611.94   20.30
  -3 -15  -2  623.44   19.10
   3 -15   2  620.94   19.50
   3 -15   2  620.74   23.30
   3  15   2  629.14   19.80
  -3  15  -2  610.14   19.80
  -3  15  -2  624.84   17.60
  -3  15  -2  622.54   18.40
   3  15   2  653.63   18.60
  -3  15  -2  543.35   19.90
   3  15   2  635.64   19.60
  -3  15  -2  614.74   19.00
  -4 -15  -2   98.89    6.30
   4 -15   2  104.19    6.40
  -4 -15  -2  100.89    6.60
  -4  15  -2  103.89    5.40
  -4  15  -2   92.89    6.50
   4  15   2   94.09    7.50
   4  15   2  102.59    5.30
  -4  15  -2  103.99    5.10
   5 -15   2  228.08    9.20
  -5 -15  -2  240.78    9.00
   5 -15   2  260.97    9.40
  -5  15  -2  243.08    8.50
   5  15   2  256.07    8.10
   5 -16  -2   73.69    4.60
  -5 -16   2   80.39    4.70
   5  16  -2   72.29    4.00
  -5  16   2   74.39    4.00
   4 -16  -2  205.88    8.10
   4 -16  -2  205.28    8.40
  -4 -16   2  200.88    8.50
   4  16  -2  207.48    7.40
  -4  16   2  203.08    7.30
   4  16  -2  195.48    8.30
   3 -16  -2  395.26   13.00
   3 -16  -2  389.86   15.70
  -3 -16   2  348.77   15.10
  -3 -16   2  373.56   13.30
   3 -16  -2  400.26   12.80
  -3 -16   2  328.57   15.70
  -3  16   2  394.76   13.00
   3  16  -2  389.96   13.10
   3  16  -2  387.46   12.10
   3  16  -2  390.66   13.60
   3  16  -2  372.36   13.20
  -3  16   2  397.06   12.00
   3  16  -2  379.86   14.40
  -3  16   2  398.26   14.00
  -2 -16   2  577.84   19.70
   2 -16  -2  581.44   21.00
  -2 -16   2  570.24   20.60
   2 -16  -2  625.74   20.50
   2 -16  -2  593.14   18.30
  -2 -16   2  549.45   19.90
   2 -16  -2  603.64   18.10
  -2  16   2  599.84   17.00
  -2  16   2  612.34   19.10
   2  16  -2  585.84   18.60
   2  16  -2  591.14   18.40
   2  16  -2  587.94   17.30
  -2  16   2  597.54   18.20
   2  16  -2  566.64   17.50
   2  16  -2  600.34   18.40
   1 -16  -2  221.48    9.20
   1 -16  -2  244.98    9.10
  -1 -16   2  246.58    9.10
   1 -16  -2  226.98    8.20
   1  16  -2  235.08    8.80
   1  16  -2  229.48    8.00
  -1  16   2  240.38    8.40
   1  16  -2  224.18    8.40
   1  16  -2  231.78    8.50
  -1  16   2  226.68    8.00
   1  16  -2  230.28    8.20
  -1  16   2  219.88    8.20
  -1  16   2  240.38   10.60
   1  16  -2  236.58    8.60
   0 -16   2  206.28    9.80
   0 -16  -2  236.48    8.20
   0 -16   2  224.88    8.80
   0 -16  -2  229.08    8.80
   0 -16  -2  222.08    8.60
   0  16  -2  239.18    7.50
   0  16  -2  211.58    8.20
   0  16   2  242.58    8.10
   0  16  -2  223.58    8.00
   0  16   2  233.78    8.00
   0  16   2  236.78    9.30
   0  16  -2  233.68    9.30
   0  16   2  224.68    8.70
   0  16  -2  239.48    8.10
   0  16  -2  226.38    8.70
   0  16   2  230.18    8.10
  -1 -16  -2   36.70    5.50
  -1 -16  -2   14.10    4.40
  -1 -16  -2   19.10    3.40
   1 -16   2   22.60    3.70
   1  16   2   18.60    3.70
  -1  16  -2   26.00    4.10
  -1  16  -2   23.80    3.50
   1  16   2   24.70    3.10
  -1  16  -2   26.30    3.90
  -1  16  -2   22.80    2.50
   1  16   2   20.60    3.40
  -1  16  -2   28.70    3.10
  -2 -16  -2  380.46   13.20
   2 -16   2  371.96   13.70
  -2 -16  -2  371.46   13.10
  -2 -16  -2  373.76   14.10
  -2 -16  -2  345.17   14.30
   2  16   2  377.16   12.60
  -2  16  -2  384.36   13.00
  -2  16  -2  366.36   12.90
   2  16   2  387.96   12.90
  -2  16  -2  373.26   11.30
   2  16   2  383.96   12.70
  -2  16  -2  371.46   12.70
  -2  16  -2  373.96   12.00
  -3 -16  -2    3.80    3.90
   3 -16   2   10.10    3.90
   3 -16   2   10.50    5.20
   3 -16   2    0.00    7.40
  -3 -16  -2    0.00    3.30
  -3 -16  -2    0.00    5.10
  -3  16  -2    2.20    3.70
   3  16   2    0.00    4.80
  -3  16  -2    0.00    2.30
  -3  16  -2    0.70    2.20
  -3  16  -2    0.90    2.60
   3  16   2    2.30    3.20
   3  16   2    0.00    2.80
  -4 -16  -2    6.50    3.20
  -4 -16  -2    6.10    3.40
   4 -16   2    8.10    3.70
  -4  16  -2    6.30    2.70
   4  16   2    7.40    2.90
  -4  16  -2    5.00    3.40
   4  16   2    1.90    3.80
  -4  16  -2    2.90    2.60
   5 -16   2    7.40    3.60
  -5  16  -2    2.60    2.90
   5  16   2    6.50    2.80
  -5 -17   2   30.00    4.40
  -5  17   2   32.60    3.30
   4 -17  -2  106.29    6.30
  -4 -17   2  113.09    6.30
   4 -17  -2  100.59    5.70
  -4  17   2  115.39    5.10
   4  17  -2  112.89    6.10
   4  17  -2  107.39    5.20
   3 -17  -2   38.80    8.10
  -3 -17   2   28.50    5.30
   3 -17  -2   28.30    4.20
   3 -17  -2   41.50    5.30
   3  17  -2   33.20    6.00
  -3  17   2   29.30    5.80
  -3  17   2   36.00    4.10
   3  17  -2   31.70    4.60
  -3  17   2   36.50    5.10
   3  17  -2   39.60    6.80
   3  17  -2   26.80    7.80
   3  17  -2   34.70    4.50
  -2 -17   2   17.70    4.20
   2 -17  -2   14.50    3.60
  -2 -17   2   14.10    5.00
   2 -17  -2   20.30    5.30
  -2 -17   2   10.60    4.50
   2 -17  -2   16.20    5.00
   2 -17  -2   27.00    6.70
   2  17  -2   14.30    4.30
  -2  17   2   18.50    3.90
   2  17  -2   30.80    5.50
  -2  17   2   15.00    3.80
  -2  17   2   14.90    3.80
   2  17  -2   21.10    4.20
   2  17  -2   18.80    4.00
   1 -17  -2    8.30    2.60
   1 -17  -2    1.70    3.30
  -1 -17   2    5.60    2.90
   1 -17  -2    8.50    3.20
   1  17  -2    6.40    2.70
  -1  17   2    4.20    2.20
  -1  17   2    0.00    3.30
   1  17  -2    5.80    2.40
  -1  17   2    3.40    2.30
   1  17  -2    4.60    2.40
  -1  17   2    9.00    2.80
   1  17  -2    8.80    2.70
   1  17  -2    4.80    2.50
   1  17  -2    5.80    2.80
   0 -17  -2  114.59    5.90
   0 -17   2  119.19    5.80
   0 -17  -2  119.49    5.40
   0 -17  -2  116.39    6.00
   0 -17   2  118.39    7.80
   0  17  -2  120.19    5.60
   0  17  -2  117.09    6.00
   0  17   2  109.89    5.30
   0  17   2   98.19    6.30
   0  17  -2  126.79    5.50
   0  17  -2  120.29    5.40
   0  17  -2  127.29    5.20
   0  17  -2  119.39    5.00
   0  17  -2  118.19    7.10
   0  17   2  114.99    5.30
  -1 -17  -2   25.00    4.70
  -1 -17  -2   45.70    5.60
   1 -17   2   37.10    3.90
  -1 -17  -2   36.30    4.20
  -1  17  -2   41.60    4.30
   1  17   2   42.40    4.30
   1  17   2   38.90    4.40
  -1  17  -2   35.20    4.00
   1  17   2   36.40    3.50
  -1  17  -2   39.50    3.30
  -1  17  -2   34.40    3.00
  -1  17  -2   38.10    3.60
  -2 -17  -2  105.19    6.30
   2 -17   2  117.59    6.60
  -2 -17  -2   96.69    7.70
  -2 -17  -2  100.99    6.60
   2  17   2  108.19    5.90
  -2  17  -2  110.89    6.10
  -2  17  -2  107.29    5.00
   2  17   2  109.29    6.00
  -2  17  -2  110.09    5.50
  -2  17  -2  108.59    5.40
   2  17   2   99.99    7.20
  -2  17  -2  105.99    6.80
   3 -17   2  123.09    9.20
  -3 -17  -2  117.89    7.40
  -3 -17  -2  110.09    7.20
  -3 -17  -2  108.09    9.30
   3 -17   2  122.79    8.40
   3  17   2  120.19    6.60
  -3  17  -2  117.69    5.40
  -3  17  -2  119.09    7.20
   3  17   2  118.69    8.20
  -3  17  -2  121.89    6.70
  -3  17  -2  125.09    6.00
   3  17   2  119.59    6.70
  -4 -17  -2   14.10    3.50
   4 -17   2    9.00    3.90
  -4 -17  -2    9.80    3.70
   4  17   2   20.00    4.00
  -4  17  -2   19.20    5.50
  -4  17  -2   11.60    3.10
   4  17   2   13.50    3.90
  -4  17  -2   13.20    2.90
  -4 -18   2   52.99    5.10
   4 -18  -2   40.50    5.00
   4 -18  -2   44.80    4.70
   4  18  -2   44.80    4.70
   4  18  -2   37.10    4.10
  -4  18   2   42.90    3.70
   3 -18  -2  135.29    7.40
   3 -18  -2  137.29    7.00
  -3 -18   2  153.18    8.20
   3 -18  -2  124.29   11.20
  -3 -18   2  124.39    9.80
  -3  18   2  144.29    7.50
   3  18  -2  144.19    8.50
  -3  18   2  131.59    7.90
   3  18  -2  136.59    6.60
   3  18  -2  122.99    9.10
   3  18  -2  153.28    7.50
   3  18  -2  138.39    8.90
  -3  18   2  142.09    6.30
   2 -18  -2   14.50    3.80
  -2 -18   2    8.10    5.20
   2 -18  -2   15.80    6.10
  -2 -18   2    3.00    5.20
  -2 -18   2   10.30    3.90
   2 -18  -2   10.20    5.20
   2 -18  -2    5.70    3.70
  -2  18   2    8.50    2.60
   2  18  -2    8.50    2.90
   2  18  -2   22.10    5.80
   2  18  -2    8.70    2.50
  -2  18   2    8.60    2.80
  -2  18   2    8.00    3.00
   2  18  -2   11.40    3.50
   1 -18  -2  380.06   13.90
  -1 -18   2  391.26   14.10
   1 -18  -2  387.66   12.40
  -1 -18   2  388.86   13.10
  -1  18   2  371.46   11.60
  -1  18   2  379.46   12.70
   1  18  -2  382.86   13.10
   1  18  -2  388.46   12.60
   1  18  -2  386.56   12.90
   1  18  -2  384.06   11.90
   1  18  -2  370.86   12.60
  -1  18   2  386.56   12.80
   1  18  -2  380.76   12.60
  -1  18   2  373.66   12.40
   0 -18   2   22.50    4.00
   0 -18  -2   24.10    3.80
   0 -18   2   19.30    4.70
   0 -18  -2   26.50    4.40
   0 -18  -2   18.40    4.00
   0  18  -2   25.80    4.00
   0  18  -2   19.30    6.00
   0  18  -2   32.20    4.30
   0  18  -2   24.30    3.50
   0  18  -2   26.00    4.10
   0  18   2   17.60    3.70
   0  18  -2   21.70    2.70
   0  18   2   23.70    3.70
   0  18  -2   28.30    3.60
   0  18   2   18.80    3.60
   0  18   2   26.10    4.80
  -1 -18  -2   31.00    4.50
   1 -18   2   23.70    4.20
  -1 -18  -2   40.90    6.00
  -1 -18  -2   24.40    4.70
   1  18   2   37.60    4.60
  -1  18  -2   30.50    3.30
  -1  18  -2   39.20    4.50
  -1  18  -2   32.10    4.20
  -1  18  -2   38.40    3.30
   1  18   2   20.30    4.60
  -1  18  -2   36.30    3.80
   1  18   2   37.30    3.90
  -2 -18  -2    9.70    4.10
   2 -18   2   20.60    5.80
  -2 -18  -2    9.80    3.00
  -2 -18  -2    7.70    4.80
  -2  18  -2    9.30    3.00
   2  18   2   30.20    8.10
  -2  18  -2   12.60    3.00
  -2  18  -2   14.00    3.90
  -2  18  -2   10.50    2.80
  -2  18  -2   18.80    3.80
   2  18   2   11.60    3.80
   2  18   2   13.00    3.10
   2  18   2   15.20    4.80
  -3 -18  -2    7.50    6.30
  -3 -18  -2    6.70    4.40
   3 -18   2   25.60    7.70
  -3 -18  -2   23.60    5.50
  -3  18  -2   14.20    4.50
   3  18   2   26.10    7.50
  -3  18  -2   14.10    2.60
  -3  18  -2   23.10    4.70
   3  18   2   12.90    3.60
   3  18   2   15.40    4.60
  -3  18  -2   19.30    4.10
  -4 -18  -2    4.90    3.20
  -4 -18  -2    0.50    3.70
   4 -18   2    3.00    3.00
   4  18   2   14.10    4.00
  -4  18  -2    6.30    3.30
  -4  18  -2    4.30    2.50
   4  18   2    0.00    3.60
  -4  18  -2    3.40    2.10
   4 -19  -2   14.30    4.30
  -4 -19   2    5.90    3.20
   4 -19  -2    5.20    3.30
   4  19  -2   10.60    3.40
  -4  19   2    8.60    2.20
   4  19  -2   11.50    2.80
  -3 -19   2   57.39    8.30
   3 -19  -2   48.40    5.40
   3 -19  -2   54.39    4.70
  -3 -19   2   46.30    5.40
   3  19  -2   33.50    5.40
  -3  19   2   40.90    6.50
   3  19  -2   47.10    4.80
   3  19  -2   51.29    7.00
   3  19  -2   42.60    7.60
  -3  19   2   52.49    4.20
   3  19  -2   61.49    7.40
  -3  19   2   56.09    6.10
  -2 -19   2   12.40    3.80
   2 -19  -2    7.50    2.60
   2 -19  -2   20.20    6.70
  -2 -19   2   13.70    6.00
  -2 -19   2    5.30    5.90
  -2  19   2   10.20    2.80
   2  19  -2    7.20    3.80
   2  19  -2    9.80    2.90
   2  19  -2    9.40    3.10
  -2  19   2    9.00    3.50
   2  19  -2   14.50    4.30
  -2  19   2   10.00    2.90
  -1 -19   2   13.70    4.60
  -1 -19   2    4.50    2.90
   1 -19  -2    7.60    3.70
   1 -19  -2    6.10    2.50
   1  19  -2    4.30    2.50
   1  19  -2    9.00    3.20
   1  19  -2    6.20    2.80
  -1  19   2    7.00    2.90
  -1  19   2   13.00    3.30
   1  19  -2    7.90    3.40
   1  19  -2    4.00    2.80
  -1  19   2    7.10    3.10
   1  19  -2    8.60    2.90
   0 -19  -2   15.10    4.20
   0 -19   2   15.50    4.20
   0 -19  -2   20.00    4.10
   0 -19  -2   14.00    4.30
   0  19   2    7.20    3.30
   0  19  -2    7.90    2.90
   0  19  -2   18.40    5.00
   0  19   2    8.70    3.40
   0  19  -2   17.50    4.10
   0  19  -2   10.10    3.00
   0  19  -2   14.70    3.60
   0  19   2   13.80    4.10
   0  19   2   12.30    3.80
   0  19  -2   10.40    2.50
   1 -19   2    0.00    3.50
   1 -19   2    0.00    3.60
  -1 -19  -2    0.00    3.90
  -1 -19  -2    0.50    3.00
  -1 -19  -2    0.00    3.40
  -1  19  -2    3.20    2.50
  -1  19  -2    0.10    2.60
  -1  19  -2    2.80    2.00
  -1  19  -2    1.00    2.50
   1  19   2    5.30    3.10
   1  19   2    2.70    2.90
   1  19   2    2.00    2.70
  -1  19  -2    1.80    2.40
  -2 -19  -2    0.00    2.80
  -2 -19  -2    0.50    4.90
  -2 -19  -2    0.00    4.50
   2 -19   2    0.00    4.60
  -2  19  -2    2.80    2.00
   2  19   2    2.80    2.80
  -2  19  -2    0.20    2.50
  -2  19  -2    0.00    2.50
   2  19   2    6.20    5.90
   2  19   2    2.00    4.00
  -2  19  -2    0.10    3.20
  -2  19  -2    9.70    3.80
  -3 -19  -2   10.50    3.40
  -3 -19  -2   13.10    4.70
  -3 -19  -2   12.20    7.70
   3 -19   2    8.70    8.40
  -3  19  -2   11.90    4.70
  -3  19  -2   17.50    4.60
  -3  19  -2   14.90    4.10
   3  19   2   10.60    3.00
   3  19   2   23.80    7.00
  -3  19  -2   10.90    3.00
   3  19   2   12.20    4.00
   4 -19   2    0.00    2.70
  -4 -19  -2    2.90    3.40
  -4 -19  -2    6.30    4.00
   4  19   2    0.00    3.10
  -4  19  -2    3.90    3.40
   4  19   2    1.10    3.50
  -4  19  -2    4.20    2.70
  -4  19  -2    1.60    2.20
   4 -20  -2   69.49    4.80
   4 -20  -2   63.29    6.20
  -4 -20   2   74.49    5.50
   4  20  -2   76.19    5.10
  -4  20   2   77.19    4.10
  -3 -20   2   64.69    5.60
   3 -20  -2   62.39    6.20
  -3 -20   2   63.29    8.40
   3 -20  -2   60.79    4.80
  -3  20   2   65.49    8.30
  -3  20   2   63.39    4.30
   3  20  -2   57.19    7.80
  -3  20   2   62.49    5.90
   3  20  -2   59.39    5.10
   3  20  -2   60.39    8.00
   3  20  -2   54.39    7.90
  -2 -20   2   54.29    9.60
   2 -20  -2   70.19    4.90
  -2 -20   2   52.19    8.80
  -2 -20   2   63.99    6.30
   2 -20  -2   50.99    9.50
  -2  20   2   66.69    4.40
   2  20  -2   58.49    6.20
   2  20  -2   58.19    5.70
  -2  20   2   60.59    5.00
   2  20  -2   61.89    5.20
   2  20  -2   67.49    5.40
  -2  20   2   57.29    6.30
   1 -20  -2   37.60    5.60
   1 -20  -2   24.40    5.70
  -1 -20   2   27.40    4.60
  -1 -20   2   18.90    5.30
   1 -20  -2   23.40    4.00
   1  20  -2   27.70    4.60
   1  20  -2   31.60    4.90
  -1  20   2   28.00    4.00
   1  20  -2   26.30    4.80
   1  20  -2   23.50    4.20
  -1  20   2   31.40    4.30
   1  20  -2   24.50    4.90
  -1  20   2   26.00    4.70
   1  20  -2   29.30    4.20
   0 -20   2  331.77   12.40
   0 -20  -2  287.07   11.50
   0 -20  -2  325.47   12.50
   0 -20  -2  321.47   11.00
   0  20   2  311.37   11.50
   0  20  -2  315.07   11.30
   0  20  -2  323.97   12.30
   0  20  -2  326.07   10.10
   0  20   2  315.97   11.70
   0  20  -2  317.87   11.60
   0  20  -2  322.57   11.00
   0  20   2  316.27   10.90
   0  20  -2  319.27   11.00
   0  20   2  326.17   11.50
   1 -20   2    4.70    3.60
  -1 -20  -2    5.20    3.20
  -1 -20  -2    6.80    4.20
   1 -20   2   15.30    4.80
  -1 -20  -2   10.80    4.30
   1  20   2    7.90    2.90
  -1  20  -2    6.10    2.20
  -1  20  -2   13.80    4.10
  -1  20  -2    5.90    2.60
  -1  20  -2    6.80    2.50
   1  20   2    7.40    3.20
  -1  20  -2    4.30    2.70
   1  20   2    5.50    3.80
  -2 -20  -2  161.58    8.00
   2 -20   2  157.58    7.60
  -2 -20  -2  149.59    9.60
   2 -20   2  157.08    9.20
  -2 -20  -2  161.38    9.40
   2  20   2  158.58    7.60
   2  20   2  160.88    9.50
   2  20   2  158.08    8.30
  -2  20  -2  157.88    6.30
  -2  20  -2  148.79    6.70
  -2  20  -2  156.08    7.40
  -2  20  -2  154.78    7.50
  -2  20  -2  169.98    7.90
   3 -20   2  300.87   10.80
  -3 -20  -2  306.37   11.70
  -3 -20  -2  274.77   15.40
  -3 -20  -2  294.27   11.80
   3  20   2  296.67   10.80
  -3  20  -2  279.27   12.20
   3  20   2  281.47   13.50
  -3  20  -2  301.97   11.20
  -3  20  -2  300.07    9.50
  -3  20  -2  296.07   10.20
   3  20   2  295.67   10.90
  -4 -20  -2   44.70    7.00
   4 -20   2   52.59    4.60
  -4 -20  -2   51.29    5.40
   4  20   2   53.29    5.50
  -4  20  -2   48.30    3.70
   4  20   2   59.69    5.60
  -4  20  -2   54.49    6.40
  -4  20  -2   49.70    4.60
   4 -21  -2    1.70    2.80
  -4 -21   2    0.00    2.80
   4  21  -2    3.70    2.50
  -4  21   2    0.00    2.20
  -3 -21   2    8.90    5.40
   3 -21  -2   12.90    3.00
  -3 -21   2   17.90    4.80
  -3  21   2   21.80    5.60
  -3  21   2   17.30    3.40
   3  21  -2   17.40    4.10
   3  21  -2    6.90    4.90
  -2 -21   2   24.90    8.70
   2 -21  -2   40.40    6.80
   2 -21  -2   29.80    4.20
  -2 -21   2   28.30    6.00
  -2 -21   2   40.20    9.20
   2  21  -2   23.80    5.70
  -2  21   2   27.60    4.60
   2  21  -2   28.60    4.60
  -2  21   2   20.70    3.90
   2  21  -2   28.50    4.90
  -2  21   2   25.80    6.40
   2  21  -2   37.70    6.10
   1 -21  -2  896.71   27.00
   1 -21  -2  897.61   28.50
   1 -21  -2  913.61   30.80
  -1 -21   2  929.41   28.70
  -1 -21   2  925.91   30.90
   1  21  -2  922.71   27.00
   1  21  -2  936.41   27.90
  -1  21   2  924.91   27.30
  -1  21   2  929.91   25.30
   1  21  -2  968.30   28.10
   1  21  -2  905.61   29.00
  -1  21   2  873.71   28.50
   1  21  -2  915.41   27.40
   1  21  -2  932.81   25.70
   0 -21   2    3.90    3.90
   0 -21  -2    0.00    2.90
   0 -21  -2    0.00    2.90
   0 -21  -2    0.00    3.70
   0  21  -2    0.00    2.80
   0  21   2    0.00    4.60
   0  21  -2    2.10    3.90
   0  21  -2    0.00    2.60
   0  21  -2    1.00    2.90
   0  21   2    1.20    2.30
   0  21  -2    0.80    2.50
   0  21  -2    0.00    4.80
   0  21   2    0.00    3.40
   1 -21   2  580.94   20.30
  -1 -21  -2  601.84   19.00
  -1 -21  -2  606.04   20.70
   1 -21   2  557.74   17.80
  -1 -21  -2  563.44   18.00
  -1  21  -2  530.15   18.60
  -1  21  -2  564.34   17.80
  -1  21  -2  558.74   17.30
  -1  21  -2  563.74   18.80
   1  21   2  573.94   18.50
   1  21   2  572.44   17.80
   1  21   2  569.44   18.30
  -2 -21  -2   56.69    5.70
   2 -21   2   61.29    5.40
  -2 -21  -2   65.59    8.90
  -2 -21  -2   59.19    8.20
   2 -21   2   45.90    7.70
   2  21   2   50.29    8.50
  -2  21  -2   68.09    4.90
   2  21   2   63.09    5.30
  -2  21  -2   57.59    4.20
  -2  21  -2   63.59    5.60
  -2  21  -2   65.09    6.40
  -2  21  -2   66.29    5.30
   2  21   2   63.29    6.70
  -3 -21  -2   34.30    5.50
  -3 -21  -2   29.70    7.50
   3 -21   2   37.40    4.70
  -3  21  -2   39.10    4.40
  -3  21  -2   41.10    4.90
  -3  21  -2   35.00    3.50
   3  21   2   36.70    4.60
  -4 -21  -2   85.99    6.30
   4 -21   2   92.99    5.00
  -4  21  -2   79.29    5.40
  -4  21  -2   89.69    4.40
   4  21   2   91.09    6.00
   4 -22  -2   89.79    5.20
  -4 -22   2   94.29    5.50
   4  22  -2   81.89    5.20
  -4  22   2   87.89    4.20
  -3 -22   2   21.90    4.80
   3 -22  -2   26.90    3.90
  -3 -22   2   24.30    6.00
   3  22  -2   18.50    5.50
  -3  22   2   16.40    3.70
   3  22  -2   26.30    4.20
  -3  22   2   19.20    5.70
   2 -22  -2  230.08    8.70
  -2 -22   2  245.28    9.90
  -2 -22   2  217.28   12.90
   2 -22  -2  220.78   10.30
  -2  22   2  214.48    8.10
   2  22  -2  230.08    9.30
   2  22  -2  224.18   10.40
  -2  22   2  209.68   11.00
   2  22  -2  232.08    9.30
  -2  22   2  231.88    8.90
   1 -22  -2  154.98    7.80
  -1 -22   2  154.98    9.30
  -1 -22   2  153.58    7.60
   1 -22  -2  158.98    6.80
   1 -22  -2  153.48   10.00
   1  22  -2  156.88    6.90
   1  22  -2  158.98    7.70
   1  22  -2  157.68    8.60
   1  22  -2  140.69    8.80
   1  22  -2  147.99    6.90
  -1  22   2  152.78    6.80
   1  22  -2  151.28    7.30
  -1  22   2  146.79    8.60
  -1  22   2  156.58    6.80
   0 -22  -2   59.69    5.40
   0 -22  -2   61.09    5.60
   0 -22  -2   47.10    6.10
   0 -22   2   51.89    6.10
   0  22  -2   56.39    4.20
   0  22  -2   53.49    5.00
   0  22   2   57.29    7.60
   0  22  -2   57.09    4.70
   0  22  -2   58.89    5.40
   0  22   2   60.79    6.40
   0  22   2   52.79    4.50
   0  22  -2   49.50    7.50
  -1 -22  -2   55.09    5.30
  -1 -22  -2   46.30    7.10
   1 -22   2   32.20    5.50
  -1 -22  -2   40.70    6.90
   1 -22   2   31.70    6.70
  -1  22  -2   54.49    5.00
  -1  22  -2   45.00    3.80
   1  22   2   46.30    5.00
  -1  22  -2   42.30    4.90
  -1  22  -2   42.70    4.60
  -1  22  -2   54.49    5.00
   1  22   2   45.80    6.50
   1  22   2   45.70    5.50
  -2 -22  -2  236.08    9.70
   2 -22   2  229.38    9.10
   2 -22   2  226.08   11.90
  -2 -22  -2  225.58   12.00
   2  22   2  232.18   10.80
  -2  22  -2  219.68    7.80
  -2  22  -2  226.98    8.60
  -2  22  -2  206.08    9.70
  -2  22  -2  239.58    9.80
  -2  22  -2  240.28    9.50
   2  22   2  227.88   10.80
   2  22   2  231.78    9.10
  -3 -22  -2    0.00    3.10
   3 -22   2    6.40    3.00
  -3  22  -2    1.70    3.00
  -3  22  -2    1.70    2.80
  -3  22  -2    0.00    2.10
   3  22   2    2.90    2.70
  -4 -22  -2    2.50    3.60
   4 -22   2    5.70    2.80
   4  22   2    0.00    3.40
  -4  22  -2    0.00    3.40
  -4  22  -2    1.30    2.10
   4 -23  -2    0.00    3.10
  -4 -23   2    0.00    3.40
   4  23  -2    0.00    2.60
  -4  23   2    0.00    2.30
  -3 -23   2    2.40    6.40
  -3 -23   2    2.20    3.20
   3 -23  -2    1.70    2.50
   3  23  -2    2.00    2.60
  -3  23   2    0.00    3.80
  -3  23   2    0.00    2.20
  -2 -23   2   79.49   12.50
  -2 -23   2   89.29    6.80
   2 -23  -2   84.89    5.00
   2 -23  -2   83.09    8.10
  -2  23   2   74.59    9.70
  -2  23   2   91.49    5.70
   2  23  -2   85.29    6.70
   2  23  -2   87.79    8.90
   2  23  -2   92.99    5.70
  -2  23   2   84.69    5.00
   2  23  -2   88.49    6.20
  -1 -23   2   34.00    7.50
   1 -23  -2   43.70    4.30
   1 -23  -2   48.20    5.80
   1 -23  -2   43.80    9.20
  -1 -23   2   37.90    5.10
   1  23  -2   43.40    7.50
   1  23  -2   51.99    5.20
   1  23  -2   44.20    4.60
   1  23  -2   42.50    5.20
  -1  23   2   42.30    4.50
  -1  23   2   35.40    5.20
   1  23  -2   49.00    5.10
   0 -23  -2   10.80    5.10
   0 -23   2   17.20    5.10
   0 -23  -2   14.40    3.50
   0 -23  -2    9.60    3.70
   0  23  -2   14.30    3.80
   0  23   2   20.60    7.70
   0  23  -2   18.80    4.40
   0  23  -2   26.90    5.60
   0  23   2   14.20    4.30
   0  23   2   22.00    4.10
   0  23  -2   13.50    3.30
   1 -23   2  110.59    8.50
  -1 -23  -2  109.89    8.60
  -1 -23  -2  103.99    8.10
  -1 -23  -2  109.29    6.50
   1 -23   2  104.29    6.70
  -1  23  -2  100.79    6.60
   1  23   2   97.79    8.50
   1  23   2  106.09    6.30
  -1  23  -2  106.09    6.20
  -1  23  -2  104.69    6.30
  -1  23  -2  102.19    5.20
   1  23   2  108.59    7.00
   2 -23   2    3.00    8.00
  -2 -23  -2    9.90    6.90
   2 -23   2   15.20    4.50
  -2 -23  -2   10.30    3.20
   2  23   2    9.20    5.70
  -2  23  -2    9.30    4.40
   2  23   2   10.70    6.50
  -2  23  -2    8.40    2.90
  -2  23  -2    4.70    2.80
   2  23   2    9.40    2.90
  -2  23  -2   13.20    3.10
  -2  23  -2   14.70    4.80
  -3 -23  -2    4.30    3.20
   3 -23   2    7.60    3.10
  -3  23  -2    8.90    2.30
  -3  23  -2    3.00    2.90
  -3  23  -2    2.60    3.00
   3  23   2    7.80    2.90
   4 -23   2    6.20    2.90
  -4  23  -2    2.30    2.30
   3 -24  -2   71.79    4.60
  -3 -24   2   72.59    5.60
  -3  24   2   62.89    6.40
   3  24  -2   72.79    4.70
  -3  24   2   69.49    4.40
  -2 -24   2   24.60    5.30
   2 -24  -2   26.70    7.80
   2 -24  -2   25.90    4.10
  -2 -24   2   32.30    5.90
   2  24  -2   18.30    4.60
   2  24  -2   17.60    4.50
  -2  24   2   26.40    4.50
   2  24  -2   37.70    5.10
  -2  24   2   22.50    4.10
   1 -24  -2  406.46   14.10
   1 -24  -2  361.06   17.10
  -1 -24   2  390.06   13.90
   1 -24  -2  405.06   13.10
   1  24  -2  405.36   13.30
   1  24  -2  403.66   13.50
  -1  24   2  402.06   13.20
   1  24  -2  402.66   12.60
   1  24  -2  393.56   15.90
  -1  24   2  374.36   12.30
   1  24  -2  386.96   13.50
   0 -24  -2   99.69    6.60
   0 -24  -2  105.39    9.00
   0 -24   2   87.49    6.10
   0 -24   2   88.19    8.40
   0  24  -2  111.89    6.50
   0  24   2   89.59    7.70
   0  24   2   94.09   12.00
   0  24  -2   85.79    7.80
  -1 -24  -2  222.08   10.70
   1 -24   2  222.58    9.60
  -1 -24  -2  236.08    9.40
   1 -24   2  237.98   11.80
   1  24   2  238.78    9.40
  -1  24  -2  233.08    8.10
  -1  24  -2  208.88   10.10
  -1  24  -2  236.48    9.10
   1  24   2  232.48   11.80
  -1  24  -2  240.18    9.20
   1  24   2  230.48    9.10
   2 -24   2   59.69    5.30
  -2 -24  -2   51.19    5.30
  -2  24  -2   51.79    3.80
  -2  24  -2   46.00    4.80
   2  24   2   52.39    4.90
  -2  24  -2   57.69    6.40
   3 -24   2  115.39    5.90
  -3 -24  -2  115.09    6.80
  -3  24  -2  116.69    4.80
  -3  24  -2  108.09    6.20
   3  24   2  114.79    6.00
   3 -25  -2   13.60    3.70
  -3 -25   2   17.80    5.20
   3  25  -2   13.00    3.80
  -3  25   2    9.60    2.80
  -3  25   2   22.70    6.60
  -2 -25   2   32.60    6.00
   2 -25  -2   29.40    8.60
   2 -25  -2   31.40    4.10
  -2 -25   2   28.60    5.50
  -2  25   2   34.50    4.50
   2  25  -2   42.40    4.80
   2  25  -2   27.10    7.60
  -2  25   2   29.40    4.50
   2  25  -2   31.00    5.20
  -1 -25   2   12.20    3.40
   1 -25  -2   11.90    4.00
  -1 -25   2    0.00    7.30
   1 -25  -2   11.50    3.10
   1  25  -2    8.60    3.60
  -1  25   2    9.30    4.10
   1  25  -2   14.90    3.80
   1  25  -2    9.90    3.30
  -1  25   2   12.80    3.00
   0 -25   2   46.00    8.60
   0 -25  -2   19.00    5.70
   0 -25  -2   10.10    7.80
   0 -25   2   18.10    4.20
   0 -25  -2   33.20    5.40
   0  25  -2   26.80    4.40
   0  25  -2   25.00    4.80
   0  25  -2   44.20    8.00
   0  25   2   20.40    4.30
   0  25  -2   29.70    4.00
   0  25   2   28.90    6.70
   1 -25   2    1.90    6.70
  -1 -25  -2    2.80    6.80
   1 -25   2    5.40    4.40
  -1 -25  -2    4.00    3.00
   1  25   2    0.00    9.00
  -1  25  -2    4.00    3.20
   1  25   2    0.40    3.30
  -1  25  -2    5.20    2.50
   1  25   2    0.00    3.10
  -1  25  -2    6.90    3.50
  -1  25  -2    5.00    5.80
   2 -25   2   70.79    5.60
  -2 -25  -2   74.39    5.70
  -2  25  -2   59.09    5.50
   2  25   2   66.69    5.10
  -2  25  -2   82.29    7.00
  -2  25  -2   69.79    4.10
   3 -25   2    4.70    2.90
  -3 -25  -2    0.00    3.10
  -3  25  -2    1.70    2.10
   3  25   2    1.10    2.50
  -3  25  -2    0.00    3.80
   3 -26  -2    9.60    2.60
  -3 -26   2   22.60    5.70
   3  26  -2   14.90    3.70
  -3  26   2    6.90    3.00
  -2 -26   2   10.60    3.90
   2 -26  -2    9.80    2.70
  -2 -26   2   10.90    3.40
  -2  26   2   16.00    4.40
   2  26  -2    6.80    3.40
   2  26  -2   19.20    4.60
  -2  26   2    8.00    3.10
   1 -26  -2    2.40    3.90
  -1 -26   2    3.60    3.40
   1 -26  -2    1.60    3.00
   1  26  -2    4.30    3.90
   1  26  -2    6.30    3.70
   1  26  -2    5.30    2.90
  -1  26   2    7.50    3.10
   0 -26  -2    1.70    3.60
   0 -26  -2    0.00    3.70
   0 -26   2    2.60    2.90
   0  26  -2    1.80    2.80
   0  26  -2    0.00    3.30
   0  26  -2    4.50    2.70
   0  26   2    0.00    4.90
   0  26   2    1.50    2.80
   1 -26   2    8.30    4.50
  -1 -26  -2   10.20    3.10
  -1  26  -2    7.70    3.60
   1  26   2   19.20    5.20
   1  26   2   12.80    3.50
  -1  26  -2   14.40    3.40
  -1  26  -2    9.20    3.20
   2 -26   2    9.30    3.50
  -2 -26  -2    5.50    2.80
  -2  26  -2    7.50    2.40
  -2  26  -2    5.90    4.40
  -2  26  -2    3.20    3.70
   3 -26   2  102.19    5.60
  -3 -26  -2  101.99    6.20
   3  26   2   99.29    5.60
  -3  26  -2  101.19    4.50
  -3  26  -2  105.69    7.70
   3 -27  -2    1.00    2.60
  -3 -27   2    2.20    3.90
   3  27  -2    5.00    2.40
   2 -27  -2    2.70    2.80
  -2 -27   2    6.30    3.90
  -2 -27   2    3.00    3.40
   2  27  -2    2.70    3.40
  -2  27   2    2.40    3.90
   2  27  -2    5.90    2.70
  -2  27   2    5.40    3.00
  -1 -27   2   74.99    6.20
   1 -27  -2   72.29    7.10
   1 -27  -2   77.09    5.50
   1  27  -2   67.89    6.30
   1  27  -2   54.79    6.10
   1  27  -2   56.39    4.90
  -1  27   2   70.09    4.90
   0 -27  -2  113.39    6.80
   0 -27   2  111.49    6.40
   0 -27  -2  120.69    7.50
   0  27  -2  106.39    5.60
   0  27  -2  115.19    6.00
   0  27  -2  115.89    6.60
   0  27   2  113.49    5.90
   1 -27   2   13.50    4.20
  -1 -27  -2   16.60    4.80
  -1  27  -2   19.70    4.60
  -1  27  -2   14.20    3.60
   1  27   2   21.70    5.40
  -1  27  -2   27.80    5.30
   1  27   2   10.40    3.90
   2 -27   2   80.09    5.80
  -2 -27  -2   89.49    5.80
   2  27   2   80.09    5.40
  -2  27  -2   72.39    7.50
  -2  27  -2   87.29    4.30
  -2  27  -2   71.69    6.70
   3 -27   2    0.00    3.20
  -3 -27  -2    3.40    3.20
   3  27   2    2.10    2.50
  -3  27  -2    0.50    2.40
  -2 -28   2   20.70    6.50
   2 -28  -2   17.80    4.30
  -2 -28   2   10.30    3.70
   2  28  -2   11.60    3.10
  -2  28   2   16.70    4.40
   2  28  -2   22.50    5.30
  -1 -28   2   72.69    5.80
   1 -28  -2   84.19    7.00
   1 -28  -2   76.09    5.80
  -1  28   2   82.49    4.90
   1  28  -2   81.29    7.20
   1  28  -2   66.09    7.00
   1  28  -2   78.09    5.00
   0 -28  -2   26.30    6.80
   0 -28   2   34.00    4.70
   0 -28  -2   42.80    5.10
   0  28  -2   35.20    5.60
   0  28  -2   37.00    4.50
   0  28   2   33.00    4.30
   0  28  -2   32.60    4.50
  -1 -28  -2   44.50    5.30
   1 -28   2   46.00    4.60
   1  28   2   39.50    6.20
  -1  28  -2   34.20    3.90
  -1  28  -2   44.60    5.00
   1  28   2   46.10    5.50
  -1  28  -2   40.40    5.70
   2 -28   2  116.89    6.30
  -2 -28  -2  127.39    6.50
   2 -28   2  115.89    7.40
  -2  28  -2  120.29    5.10
  -2  28  -2  137.99    7.80
   2  28   2  138.09    6.30
  -2  28  -2  111.89    8.80
  -2 -29   2   36.60    6.70
  -2 -29   2   38.30    6.90
  -2  29   2   30.10    4.90
   2  29  -2   35.10    6.10
   2  29  -2   43.40    5.50
   1 -29  -2  139.69    7.80
  -1 -29   2  141.09    6.60
   1 -29  -2  118.89    6.90
  -1 -29   2  121.59    7.70
  -1  29   2  129.69    6.00
   1  29  -2  126.69    6.20
   0 -29  -2    0.00    3.20
   0 -29   2    0.00    3.00
   0  29  -2    0.00    2.60
   0  29   2    0.20    2.70
   0  29  -2    0.90    3.70
   1 -29   2   94.19    5.70
  -1 -29  -2   86.69    5.90
   1  29   2   97.89    7.10
  -1  29  -2   91.29    7.00
  -1  29  -2   99.39    5.80
   1  29   2   87.89    6.40
  -1  29  -2  101.79    4.90
  -2 -29  -2   20.10    4.90
   2 -29   2    6.80    3.20
  -2  29  -2    9.80    2.80
   2  29   2    9.00    3.30
  -1 -30   2    5.50    3.10
  -1 -30   2    0.60    4.90
   1 -30  -2    2.00    4.70
   1 -30  -2    2.30    4.60
   1  30  -2    3.50    3.10
  -1  30   2    4.00    2.80
   0 -30   2    5.90    3.30
   0 -30  -2    2.90    3.50
   0  30   2    4.70    3.20
   0  30  -2    4.20    4.40
   0  30  -2    4.20    2.50
   1 -30   2    0.80    3.10
  -1 -30  -2    1.30    3.00
  -1  30  -2   28.30    8.40
  -1  30  -2    0.00    2.90
   1  30   2    0.00    4.20
  -1  30  -2    0.00    3.10
  -2 -30  -2  169.18    7.80
   1  31  -2  121.49    6.10
  -1  31   2  130.19    6.20
   0 -31  -2  149.09    7.80
   0 -31   2  155.48    7.20
   0  31  -2  149.39    6.50
   0  31   2  152.68    6.90
   1 -31   2  189.88    8.00
   5   0  -3    9.70    2.40
  -5   0   3   12.20    3.00
  -5   0   3   18.20    4.10
   5   0  -3   15.50    4.50
   4   0  -3    0.00    4.50
  -4   0   3    0.00    2.80
   4   0  -3    1.30    2.20
   4   0  -3    0.00    2.70
  -4   0   3    2.20    4.00
  -4   0   3    0.00    2.30
   3   0  -3    3.90    2.70
  -3   0   3    1.20    2.00
   3   0  -3    0.00    3.50
   3   0  -3    0.30    2.30
  -3   0   3    5.20    2.40
   3   0  -3    3.20    1.70
   3   0  -3    3.00    2.30
  -3   0   3    3.10    2.90
   3   0  -3    3.40    2.70
   2   0  -3    0.00    1.20
  -2   0   3    0.00    1.20
   2   0  -3    0.00    1.20
   2   0  -3    0.00    2.20
   2   0  -3    3.40    2.40
   2   0  -3    0.00    1.70
   1   0  -3  360.56   11.20
  -1   0   3  373.86   11.90
   1   0  -3  411.96   13.00
   0   0  -3    3.20    0.90
   0   0  -3    2.40    0.70
  -1   0  -3 2979.50   83.79
  -1   0  -3 2784.12   89.59
   1   0   3 2882.91   80.49
  -1   0  -3 2945.31   93.79
  -2   0  -3    1.60    2.90
  -2   0  -3    0.00    2.30
  -2   0  -3    0.00    2.40
  -2   0  -3    0.30    1.40
  -2   0  -3    0.00    1.40
  -2   0  -3    0.00    2.10
   2   0   3    0.00    1.60
  -2   0  -3    0.00    2.00
  -3   0  -3  218.98    8.50
   3   0   3  230.38    9.90
  -3   0  -3  224.38    9.10
  -3   0  -3  226.98    8.80
  -3   0  -3  217.28    8.40
   3   0   3  205.58    8.40
  -3   0  -3  224.08    7.80
  -4   0  -3    0.70    2.30
   4   0   3    2.70    3.10
  -4   0  -3    0.00    2.00
  -4   0  -3    0.00    2.90
   4   0   3    0.20    4.60
  -4   0  -3    0.00    3.50
  -5   0  -3    1.00    2.70
   5   0   3    7.30    3.10
   5   0   3    7.20    3.50
  -5   0  -3    4.30    2.10
   5  -1  -3    0.00    2.10
   5  -1  -3    0.00    2.90
  -5  -1   3    0.00    2.90
  -5  -1   3    0.00    2.80
  -5   1   3    0.00    2.70
  -5   1   3    1.50    2.80
   5   1  -3    0.60    2.10
   5   1  -3    6.90    3.30
  -4  -1   3    2.90    4.10
  -4  -1   3    5.50    2.60
   4  -1  -3    5.30    2.60
  -4  -1   3    0.00    2.70
   4  -1  -3    2.60    2.30
   4  -1  -3    2.60    4.30
  -4   1   3    3.90    3.90
   4   1  -3    0.00    4.70
  -4   1   3    5.10    2.80
  -4   1   3    4.10    2.40
   4   1  -3    3.50    2.80
   4   1  -3    3.80    2.00
   3  -1  -3   22.90    6.30
  -3  -1   3   19.40    4.40
   3  -1  -3   15.40    2.90
   3  -1  -3   19.50    4.10
   3  -1  -3   17.60    3.00
   3  -1  -3   21.80    4.30
  -3  -1   3   19.30    3.40
  -3  -1   3   18.50    3.60
   3   1  -3   18.70    3.30
   3   1  -3   16.10    2.90
  -3   1   3   22.70    4.70
   3   1  -3   14.60    4.40
   3   1  -3   18.30    3.00
  -3   1   3   17.90    3.50
   3   1  -3   24.20    5.30
  -3   1   3   19.80    3.10
   3   1  -3   20.70    4.30
  -2  -1   3  967.20   28.30
   2  -1  -3  924.31   31.10
   2  -1  -3 1001.10   26.60
   2  -1  -3  948.21   26.90
   2  -1  -3  888.61   27.00
   2  -1  -3  915.11   25.30
   2   1  -3  887.31   27.00
   2   1  -3  929.91   25.30
   2   1  -3  900.31   27.30
   2   1  -3  950.30   26.60
   2   1  -3  913.31   26.80
  -2   1   3  917.01   28.20
   2   1  -3  973.40   31.10
   2   1  -3  912.21   25.40
  -1  -1   3 1061.09   31.40
   1  -1  -3 1036.40   34.70
   1  -1  -3 1042.70   29.90
   1   1  -3 1076.19   29.90
   1   1  -3 1057.69   34.60
  -1   1   3 1083.39   31.40
   0  -1  -3    8.60    1.50
   0  -1  -3   10.40    1.10
   0  -1  -3    8.90    1.00
   0   1  -3   11.40    1.10
   0   1  -3   11.40    1.20
   0   1  -3   10.80    1.20
   0   1   3    9.90    1.30
   0   1  -3    9.70    1.20
  -1  -1  -3  200.08    6.90
   1  -1   3  194.28    6.00
  -1  -1  -3  202.48    7.30
   1   1   3  190.08    6.10
  -1   1  -3  197.88    6.20
  -1   1  -3  199.68    7.40
  -1   1  -3  197.18    6.90
  -2  -1  -3  582.64   17.60
  -2  -1  -3  611.14   18.20
  -2  -1  -3  615.44   18.70
  -2  -1  -3  580.34   18.20
  -2  -1  -3  581.84   17.90
  -2  -1  -3  623.44   19.10
  -2  -1  -3  630.54   20.00
   2  -1   3  640.74   17.60
  -2   1  -3  595.04   18.90
  -2   1  -3  599.24   18.20
  -2   1  -3  589.24   17.90
  -2   1  -3  590.04   17.50
  -2   1  -3  616.24   18.30
  -2   1  -3  644.94   18.80
   2   1   3  629.54   17.70
  -2   1  -3  617.54   19.90
   3  -1   3   19.60    3.80
  -3  -1  -3   21.40    3.60
  -3  -1  -3   18.90    3.30
  -3  -1  -3   22.30    4.70
   3  -1   3   24.80    4.60
  -3  -1  -3   24.50    3.10
  -3  -1  -3   24.20    4.20
  -3   1  -3   21.00    3.30
  -3   1  -3   18.10    4.20
  -3   1  -3   22.20    3.70
   3   1   3   20.20    4.00
  -3   1  -3   19.10    4.50
   3   1   3   21.60    3.80
  -3   1  -3   19.60    3.00
  -4  -1  -3  454.45   14.00
   4  -1   3  451.95   14.40
  -4  -1  -3  446.26   15.10
   4  -1   3  454.65   18.50
  -4  -1  -3  470.15   15.00
  -4  -1  -3  444.56   16.50
  -4   1  -3  456.55   14.90
  -4   1  -3  431.56   13.90
  -4   1  -3  446.26   15.20
  -4   1  -3  437.86   16.50
   4   1   3  451.05   18.50
   4   1   3  442.96   14.30
  -5  -1  -3   13.30    4.30
  -5  -1  -3   12.70    3.00
   5  -1   3   14.10    4.30
   5  -1   3    8.50    3.80
   5   1   3   16.30    4.50
  -5   1  -3    4.60    2.10
  -5   1  -3    7.50    2.80
   5   1   3    5.80    3.10
   5  -2  -3  322.97   11.00
  -5  -2   3  329.97   10.70
   5  -2  -3  317.07   10.00
  -5  -2   3  314.27   10.60
   5   2  -3  310.47    9.90
  -5   2   3  315.27   10.30
  -5   2   3  304.87   10.60
   5   2  -3  316.07   11.40
  -4  -2   3   76.69    6.50
   4  -2  -3   73.59    4.30
   4  -2  -3   74.29    5.10
  -4  -2   3   73.29    5.10
  -4  -2   3   75.19    5.10
   4  -2  -3   62.59    6.80
   4   2  -3   70.99    5.60
  -4   2   3   63.19    6.20
   4   2  -3   57.69    7.20
  -4   2   3   65.09    5.20
   4   2  -3   70.79    4.10
  -4   2   3   62.99    4.40
   3  -2  -3  182.58    7.90
   3  -2  -3  176.28    6.70
   3  -2  -3  183.88    6.40
   3  -2  -3  188.08    7.50
  -3  -2   3  158.28    7.30
  -3  -2   3  188.38    7.60
   3  -2  -3  183.78    7.40
   3   2  -3  173.28    7.60
   3   2  -3  192.28    8.00
  -3   2   3  182.68    6.90
   3   2  -3  183.68    6.70
   3   2  -3  185.18    7.40
  -3   2   3  176.98    7.40
  -3   2   3  178.58    7.40
   3   2  -3  182.68    7.70
   3   2  -3  185.78    6.50
   2  -2  -3  228.18    7.10
   2  -2  -3  218.48    8.10
  -2  -2   3  214.48    7.80
   2  -2  -3  218.68    8.40
   2  -2  -3  219.08    7.10
   2  -2  -3  217.48    7.70
   2   2  -3  221.88    7.60
   2   2  -3  232.28    8.40
   2   2  -3  211.48    8.10
  -2   2   3  229.58    7.90
   2   2  -3  217.88    7.90
   2   2  -3  227.88    7.20
   2   2  -3  223.88    7.10
   1  -2  -3   60.89    2.80
   1  -2  -3   54.99    2.30
  -1  -2   3   64.89    2.80
  -1   2   3   53.69    2.70
   1   2  -3   56.29    2.40
   0  -2  -3   58.99    2.70
   0  -2  -3   63.79    2.40
   0  -2  -3   65.29    2.70
   0   2  -3   63.59    2.40
   0   2   3   65.99    2.50
   0   2  -3   66.29    2.60
   0   2  -3   64.99    2.70
   0   2  -3   62.79    2.40
  -1  -2  -3  919.61   30.20
  -1  -2  -3  803.32   28.70
   1   2   3  936.31   25.90
  -1   2  -3  952.10   30.30
  -1   2  -3  947.31   28.90
  -1   2  -3  929.71   26.80
  -2  -2  -3    7.50    2.60
  -2  -2  -3   10.90    3.20
  -2  -2  -3    6.50    2.40
  -2  -2  -3   11.00    2.20
   2  -2   3    6.90    2.20
  -2  -2  -3    7.20    2.60
  -2   2  -3   10.80    1.90
  -2   2  -3   13.00    3.10
  -2   2  -3    5.60    2.70
   2   2   3    5.70    1.70
  -2   2  -3    7.00    1.50
  -2   2  -3   10.40    3.50
  -2   2  -3   13.10    3.20
  -2   2  -3    7.50    2.10
  -3  -2  -3  312.97   11.50
  -3  -2  -3  313.07   11.10
  -3  -2  -3  321.77   11.60
   3  -2   3  301.07   10.70
  -3  -2  -3  306.07   10.30
  -3  -2  -3  309.47   11.20
   3  -2   3  316.87   12.80
  -3   2  -3  330.57   11.60
   3   2   3  326.47   12.90
  -3   2  -3  315.17   10.10
   3   2   3  306.17   10.60
  -3   2  -3  324.87   11.60
  -3   2  -3  324.67   10.90
  -3   2  -3  321.27   11.00
  -3   2  -3  301.97   10.90
  -4  -2  -3    2.00    2.20
  -4  -2  -3    0.00    3.40
  -4  -2  -3    0.00    3.70
  -4  -2  -3    0.00    2.40
   4  -2   3    0.00    3.40
   4  -2   3    0.00    4.60
   4   2   3    3.10    2.90
  -4   2  -3    0.00    3.70
  -4   2  -3    2.30    3.10
  -4   2  -3    0.00    2.20
   4   2   3    3.00    5.00
  -4   2  -3    0.00    1.90
  -5  -2  -3    5.20    2.10
  -5  -2  -3    2.10    2.70
   5  -2   3    5.30    4.30
   5  -2   3    3.70    2.80
  -5   2  -3    3.20    2.70
   5   2   3    6.70    3.10
   5   2   3    8.80    3.30
  -5   2  -3    3.50    2.00
  -5   2  -3    6.80    4.60
  -5  -3   3   25.40    4.30
   5  -3  -3   29.70    4.00
  -5  -3   3   31.00    4.60
   5  -3  -3   29.50    4.10
  -5   3   3   26.70    4.00
   5   3  -3   22.50    3.10
  -5   3   3   32.90    4.70
   5   3  -3   30.80    6.00
   4  -3  -3  249.08   11.90
  -4  -3   3  266.57    9.60
   4  -3  -3  260.37    9.60
  -4  -3   3  271.57   11.30
   4  -3  -3  259.77    8.60
  -4  -3   3  252.27    9.30
   4   3  -3  265.67   10.00
  -4   3   3  248.38    9.00
  -4   3   3  248.68    9.30
   4   3  -3  244.78   12.20
  -4   3   3  252.07   10.70
   4   3  -3  252.97    8.70
   3  -3  -3  124.19    5.70
  -3  -3   3  134.69    6.30
   3  -3  -3  128.79    6.40
   3  -3  -3  128.49    6.10
  -3  -3   3  125.09    6.20
   3  -3  -3  135.79    5.30
  -3   3   3  134.99    5.60
   3   3  -3  127.69    6.60
   3   3  -3  132.19    6.50
   3   3  -3  137.39    6.70
   3   3  -3  122.39    6.30
   3   3  -3  128.89    5.40
   3   3  -3  130.79    5.20
  -3   3   3  131.89    6.00
  -3   3   3  127.59    6.40
   2  -3  -3  111.19    5.20
  -2  -3   3  113.19    5.90
  -2  -3   3  113.39    4.80
   2  -3  -3  109.59    4.50
   2  -3  -3  110.29    4.10
   2  -3  -3  105.29    5.10
   2  -3  -3  112.79    5.00
   2   3  -3  121.49    4.30
  -2   3   3  113.69    5.20
   2   3  -3  107.79    5.60
   2   3  -3  114.09    4.50
   2   3  -3  114.99    5.10
  -2   3   3  116.79    4.80
   2   3  -3  108.89    5.30
   1  -3  -3  920.31   31.10
   1  -3  -3  936.21   26.80
   1   3  -3  950.10   30.90
   1   3  -3  976.90   26.90
  -1   3   3  945.41   28.20
   0  -3  -3  153.18    5.50
   0  -3  -3  163.48    5.80
   0   3  -3  154.48    5.40
   0   3  -3  158.98    5.00
   0   3  -3  161.78    5.70
   0   3   3  161.68    5.10
   0   3  -3  155.58    5.10
  -1  -3  -3  684.43   23.50
  -1  -3  -3  693.13   22.40
  -1   3  -3  731.03   22.40
  -1   3  -3  707.53   20.80
  -1   3  -3  718.63   23.60
   1   3   3  684.83   20.10
  -2  -3  -3  169.28    6.70
   2  -3   3  180.28    7.40
  -2  -3  -3  178.88    7.30
  -2  -3  -3  163.28    7.00
  -2  -3  -3  170.48    7.00
  -2  -3  -3  176.48    7.40
  -2  -3  -3  170.08    7.00
  -2   3  -3  185.08    7.60
  -2   3  -3  181.98    6.70
  -2   3  -3  178.18    6.10
  -2   3  -3  169.68    6.90
  -2   3  -3  185.98    6.90
   2   3   3  181.98    6.00
  -2   3  -3  168.08    6.20
  -3  -3  -3  216.48    8.50
   3  -3   3  220.78    9.70
  -3  -3  -3  213.28    7.80
  -3  -3  -3  212.18    9.00
  -3  -3  -3  212.68    8.40
  -3  -3  -3  201.98    8.40
   3  -3   3  205.68    8.50
  -3   3  -3  208.28    8.10
   3   3   3  203.68    9.50
  -3   3  -3  202.48    8.00
  -3   3  -3  221.98    8.50
  -3   3  -3  224.78    8.90
  -3   3  -3  216.38    7.50
  -4  -3  -3    0.00    3.80
   4  -3   3    0.00    4.60
  -4  -3  -3    2.90    2.30
  -4  -3  -3    0.00    3.70
  -4  -3  -3    3.70    2.40
   4  -3   3    2.30    3.70
  -4   3  -3    0.00    2.70
  -4   3  -3    0.00    3.60
   4   3   3    7.60    5.30
  -4   3  -3    0.00    2.20
  -4   3  -3    2.10    1.90
   4   3   3    2.00    3.10
  -5  -3  -3   41.60    4.80
  -5  -3  -3   37.40    3.70
   5  -3   3   43.00    4.60
  -5   3  -3   41.10    3.40
  -5   3  -3   40.70    6.50
  -5   3  -3   49.30    4.80
   5   3   3   45.70    5.50
   5   3   3   42.30    4.40
   5  -4  -3   53.09    4.40
  -5  -4   3   51.19    5.10
   5  -4  -3   49.60    4.50
  -5  -4   3   50.79    4.70
   5   4  -3   52.89    3.50
  -5   4   3   47.40    4.20
  -5   4   3   48.20    5.20
   4  -4  -3  415.56   12.80
   4  -4  -3  426.86   14.00
  -4  -4   3  430.26   13.80
   4  -4  -3  412.96   16.90
  -4  -4   3  422.76   15.70
  -4  -4   3  436.16   13.50
   4   4  -3  374.36   17.20
  -4   4   3  418.96   13.40
  -4   4   3  424.96   15.30
   4   4  -3  426.36   14.20
  -4   4   3  417.76   13.10
   4   4  -3  416.66   12.80
  -3  -4   3   25.40    3.50
   3  -4  -3   30.20    3.50
  -3  -4   3   20.10    4.50
   3  -4  -3   29.10    3.20
   3  -4  -3   33.80    4.10
   3   4  -3   26.30    4.40
  -3   4   3   25.40    3.40
   3   4  -3   22.40    4.60
   3   4  -3   27.70    3.10
   3   4  -3   29.40    4.70
  -3   4   3   24.60    3.40
   3   4  -3   30.40    3.00
  -3   4   3   24.40    4.80
   3   4  -3   32.10    4.10
   2  -4  -3  112.59    5.20
  -2  -4   3  115.39    4.90
   2  -4  -3  114.09    4.80
   2  -4  -3  113.69    5.20
  -2  -4   3  119.59    5.90
   2  -4  -3  117.29    4.30
   2  -4  -3  116.19    5.30
   2   4  -3  113.29    5.40
   2   4  -3  122.19    4.60
   2   4  -3  115.19    4.90
  -2   4   3  116.79    4.90
   2   4  -3  117.79    5.10
  -2   4   3  113.69    5.20
   2   4  -3  114.79    5.40
   2   4  -3  117.39    4.40
   1  -4  -3  455.35   13.20
   1  -4  -3  436.16   15.30
   1   4  -3  448.06   15.10
   1   4  -3  446.66   13.30
  -1   4   3  475.15   14.00
   0  -4  -3  734.93   23.50
   0  -4  -3  755.42   24.70
   0   4  -3  729.83   21.30
   0   4  -3  731.23   23.50
   0   4  -3  779.82   24.60
   0   4   3  761.62   22.00
   0   4  -3  753.82   22.20
  -1  -4  -3  325.57   11.20
  -1  -4  -3  321.57   10.70
  -1   4  -3  299.07   11.20
  -1   4  -3  321.97   10.60
   1   4   3  317.57    9.50
  -1   4  -3  315.17    9.80
  -2  -4  -3   91.09    5.50
  -2  -4  -3   99.79    5.40
  -2  -4  -3   96.69    5.60
  -2  -4  -3   90.09    4.40
  -2  -4  -3   98.99    5.40
   2  -4   3  100.19    4.90
  -2  -4  -3   94.59    6.00
  -2   4  -3  102.49    4.40
   2   4   3   99.39    4.00
  -2   4  -3   94.79    4.30
  -2   4  -3  100.29    4.80
  -2   4  -3   98.09    4.00
  -2   4  -3   94.49    5.30
  -2   4  -3   89.69    5.00
   3  -4   3   10.30    3.20
  -3  -4  -3   12.30    2.50
  -3  -4  -3   14.20    3.60
   3  -4   3   17.20    4.10
  -3  -4  -3   16.10    4.60
  -3  -4  -3   12.30    3.20
  -3  -4  -3    9.90    3.50
   3   4   3   15.30    3.90
  -3   4  -3    9.50    2.70
   3   4   3   14.10    4.00
  -3   4  -3    9.10    2.60
  -3   4  -3   12.60    4.00
  -3   4  -3   12.70    2.80
  -3   4  -3   11.20    3.30
  -3   4  -3   17.40    4.40
  -3   4  -3   10.00    2.90
   4  -4   3    0.00    4.10
  -4  -4  -3    1.00    2.40
  -4  -4  -3    1.00    2.40
   4  -4   3    0.00    4.80
  -4  -4  -3    0.00    4.00
  -4  -4  -3    2.40    4.60
   4   4   3    9.70    5.60
  -4   4  -3    0.00    2.60
  -4   4  -3    0.00    1.80
  -4   4  -3    0.00    3.50
  -4   4  -3    1.80    2.10
   4   4   3    0.60    3.00
  -5  -4  -3    0.10    2.20
   5  -4   3    2.80    2.60
  -5  -4  -3    2.10    2.90
   5   4   3    0.80    2.80
  -5   4  -3    0.00    1.70
   5   4   3    0.00    3.40
  -5   4  -3    0.00    3.80
  -5   4  -3    0.00    2.80
   5  -5  -3    4.70    2.60
  -5  -5   3    3.60    3.30
  -5  -5   3    5.70    2.60
  -5   5   3    6.70    2.50
   5   5  -3    4.30    2.00
   4  -5  -3    1.50    2.60
  -4  -5   3    3.30    3.00
  -4  -5   3    0.00    2.80
   4  -5  -3    0.00    3.90
  -4  -5   3    3.50    4.80
   4  -5  -3    1.80    2.50
   4   5  -3    2.70    2.00
  -4   5   3    0.00    2.20
   4   5  -3    1.80    4.10
  -4   5   3    2.00    3.90
  -4   5   3    2.10    3.00
   4   5  -3    4.00    3.90
  -3  -5   3  352.26   12.40
  -3  -5   3  334.07   11.50
   3  -5  -3  342.77   13.20
   3  -5  -3  336.87   10.50
   3  -5  -3  359.76   11.70
  -3   5   3  341.67   11.50
  -3   5   3  351.86   12.10
   3   5  -3  325.87   12.00
   3   5  -3  344.47   13.10
   3   5  -3  347.27   11.70
   3   5  -3  347.77   11.60
  -3   5   3  349.27   11.00
   3   5  -3  355.26   10.70
   3   5  -3  333.57   11.20
   2  -5  -3 1876.71   50.49
  -2  -5   3 1826.62   53.19
   2  -5  -3 1732.73   47.80
   2  -5  -3 1810.52   58.89
   2  -5  -3 1745.33   50.79
   2  -5  -3 1823.52   50.49
   2   5  -3 1762.82   48.00
   2   5  -3 1736.73   50.49
  -2   5   3 1754.82   53.09
   2   5  -3 1768.52   47.40
   2   5  -3 1890.91   50.79
   2   5  -3 1776.62   51.39
  -2   5   3 1738.63   47.50
   2   5  -3 1877.31   58.59
   1  -5  -3  188.68    7.00
  -1  -5   3  178.58    6.50
   1   5  -3  194.38    6.20
  -1   5   3  195.08    6.50
   1   5  -3  198.68    6.80
   0  -5  -3  304.67   10.00
   0  -5  -3  307.77   10.60
   0   5  -3  310.27    9.10
   0   5   3  295.27    9.10
   0   5  -3  307.97    9.50
   0   5   3  307.37    9.30
   0   5  -3  309.07   10.40
   0   5  -3  309.77   10.00
  -1  -5  -3  678.63   24.00
  -1  -5  -3  731.83   23.00
  -1   5  -3  723.63   21.40
  -1   5  -3  732.43   22.90
   1   5   3  716.33   20.60
  -1   5  -3  732.33   20.40
   2  -5   3  117.59    5.90
  -2  -5  -3  139.59    6.20
  -2  -5  -3  130.19    6.90
  -2  -5  -3  131.79    6.00
  -2   5  -3  135.89    5.90
   2   5   3  133.99    5.10
  -2   5  -3  147.69    5.60
  -2   5  -3  142.69    5.20
   2   5   3  143.39    6.80
  -2   5  -3  125.69    5.00
  -2   5  -3  130.69    5.90
  -3  -5  -3  710.93   21.80
  -3  -5  -3  702.53   22.40
  -3  -5  -3  710.03   22.50
   3  -5   3  701.03   21.30
   3  -5   3  717.73   25.50
  -3  -5  -3  704.83   24.00
  -3  -5  -3  727.13   21.10
  -3   5  -3  708.93   21.50
  -3   5  -3  725.53   23.80
   3   5   3  712.83   21.50
   3   5   3  711.53   21.00
   3   5   3  701.13   25.60
  -3   5  -3  733.93   22.30
  -3   5  -3  736.53   22.30
  -3   5  -3  732.13   20.70
  -3   5  -3  736.63   22.40
  -3   5  -3  696.33   20.30
  -4  -5  -3    2.70    2.60
  -4  -5  -3    0.00    4.40
   4  -5   3    0.00    5.00
  -4  -5  -3    0.00    4.40
  -4  -5  -3    2.20    2.50
  -4   5  -3    0.00    2.10
   4   5   3    2.70    5.80
  -4   5  -3    4.10    3.70
  -4   5  -3    0.00    1.80
   4   5   3    0.60    2.90
  -4   5  -3    1.50    2.40
  -5  -5  -3   30.20    3.70
  -5  -5  -3   30.80    4.90
   5  -5   3   38.20    4.30
  -5   5  -3   22.40    4.80
   5   5   3   35.90    4.10
  -5   5  -3   34.00    3.20
   5   5   3   40.00    5.60
  -5   5  -3   32.20    5.80
  -5  -6   3  210.98    7.90
  -5  -6   3  196.48    8.40
   5  -6  -3  210.48    7.90
  -5   6   3  206.08    7.40
   5   6  -3  195.58    7.00
   4  -6  -3    8.40    2.50
   4  -6  -3    5.80    4.00
  -4  -6   3   11.20    4.80
  -4  -6   3   10.80    3.20
  -4  -6   3   11.80    3.20
   4  -6  -3    5.50    2.80
  -4   6   3    8.50    4.10
  -4   6   3   10.20    3.40
   4   6  -3   11.70    4.00
   4   6  -3   11.90    3.00
  -4   6   3    6.30    2.40
   3  -6  -3  684.63   20.50
  -3  -6   3  668.23   20.00
   3  -6  -3  653.53   23.60
  -3  -6   3  671.43   21.70
   3  -6  -3  621.94   20.50
   3  -6  -3  663.13   18.90
   3   6  -3  673.43   23.40
   3   6  -3  665.23   20.50
   3   6  -3  689.43   20.30
   3   6  -3  669.63   20.40
  -3   6   3  674.33   19.80
   3   6  -3  681.53   19.10
  -3   6   3  684.13   19.20
  -3   6   3  679.33   21.50
   2  -6  -3   55.09    3.70
   2  -6  -3   56.39    4.10
   2  -6  -3   48.40    5.40
   2  -6  -3   55.79    3.60
  -2  -6   3   58.89    3.50
  -2   6   3   57.99    3.30
   2   6  -3   58.79    4.10
   2   6  -3   59.69    4.60
   2   6  -3   56.49    3.50
   2   6  -3   56.89    3.80
   2   6  -3   58.19    2.90
  -2   6   3   50.39    3.80
   2   6  -3   59.99    4.10
   1  -6  -3  784.82   26.20
  -1  -6   3  773.12   24.80
   1   6  -3  773.92   25.80
  -1   6   3  790.92   23.60
   1   6  -3  818.52   22.70
   0  -6  -3   27.10    2.10
   0  -6  -3   28.30    1.90
   0   6  -3   28.70    1.80
   0   6  -3   25.80    2.00
   0   6  -3   28.70    1.60
   0   6   3   30.70    1.70
   0   6   3   27.50    1.70
   0   6  -3   27.20    1.70
  -1  -6  -3  182.68    6.40
  -1  -6  -3  159.28    6.70
  -1   6  -3  173.48    6.20
  -1   6  -3  181.48    5.80
   1   6   3  172.58    5.70
  -1   6  -3  170.98    5.40
  -2  -6  -3  151.98    6.50
  -2  -6  -3  152.48    6.50
  -2  -6  -3  159.08    6.60
  -2  -6  -3  147.19    7.30
   2  -6   3  155.98    6.70
  -2  -6  -3  148.49    6.90
   2   6   3  161.48    5.60
  -2   6  -3  159.88    5.70
   2   6   3  141.09    6.90
  -2   6  -3  143.49    6.20
  -2   6  -3  147.79    7.10
  -2   6  -3  155.18    5.60
  -2   6  -3  152.28    6.30
  -2   6  -3  147.59    6.20
  -3  -6  -3    0.00    3.70
  -3  -6  -3    0.00    2.60
  -3  -6  -3    3.80    3.40
   3  -6   3    3.30    2.90
  -3  -6  -3   10.60    3.60
  -3   6  -3    3.30    1.90
  -3   6  -3    0.80    1.70
   3   6   3    4.30    3.70
  -3   6  -3    3.20    2.20
  -3   6  -3    2.20    2.10
   3   6   3    0.20    2.60
  -3   6  -3    0.60    2.90
   3   6   3   25.80    7.80
   3   6   3    2.30    3.20
  -3   6  -3    0.50    2.30
  -3   6  -3    0.20    3.10
  -4  -6  -3   17.50    4.30
   4  -6   3   11.00    5.70
  -4  -6  -3   10.70    2.60
  -4  -6  -3   11.30    5.00
  -4  -6  -3   18.00    5.20
  -4   6  -3   15.30    3.00
   4   6   3   15.20    7.10
  -4   6  -3   13.60    4.00
  -4   6  -3   12.80    3.50
   4   6   3   14.30    3.20
  -4   6  -3   14.20    4.10
  -5  -6  -3   68.09    4.50
  -5  -6  -3   67.09    5.60
   5  -6   3   68.99    5.00
   5   6   3   79.79    6.40
  -5   6  -3   62.59    3.90
   5   6   3   65.99    4.60
  -5   6  -3   66.59    5.50
  -5  -7   3   17.80    3.90
  -5  -7   3   20.40    4.30
   5  -7  -3   26.50    3.60
   5   7  -3   19.10    2.80
  -5   7   3   18.60    3.50
   4  -7  -3   17.50    5.90
   4  -7  -3   15.40    4.10
   4  -7  -3   13.60    3.70
  -4  -7   3   12.70    3.30
  -4  -7   3   23.00    4.50
  -4  -7   3   14.80    5.70
  -4   7   3   12.60    4.60
   4   7  -3   15.10    3.70
  -4   7   3   16.40    3.00
   4   7  -3   20.90    3.10
   4   7  -3   22.00    6.50
  -4   7   3   18.20    3.70
   3  -7  -3   54.69    4.60
   3  -7  -3   43.90    6.10
   3  -7  -3   51.19    4.20
  -3  -7   3   57.19    4.70
  -3  -7   3   51.29    4.90
   3  -7  -3   54.19    4.30
  -3   7   3   54.39    3.90
  -3   7   3   60.79    5.70
  -3   7   3   66.89    5.50
  -3   7   3   51.99    4.10
   3   7  -3   47.50    5.40
   3   7  -3   51.99    3.80
   3   7  -3   50.49    4.50
   3   7  -3   47.80    5.20
   3   7  -3   52.29    3.90
   2  -7  -3   52.29    5.10
   2  -7  -3   51.39    4.10
   2  -7  -3   58.09    4.10
   2   7  -3   65.19    4.40
   2   7  -3   63.89    3.80
   2   7  -3   57.09    4.30
   2   7  -3   70.69    4.40
  -2   7   3   62.59    4.10
   2   7  -3   58.69    3.90
   1  -7  -3  137.49    5.40
  -1  -7   3  133.69    5.20
   1  -7  -3  137.19    5.20
  -1   7   3  134.09    5.00
  -1   7   3  142.99    4.60
   1   7  -3  129.69    4.70
   0  -7  -3  571.84   17.60
   0  -7  -3  564.34   18.40
   0   7  -3  567.34   15.90
   0   7  -3  490.45   18.20
   0   7  -3  546.35   16.60
   0   7   3  561.54   16.30
   0   7   3  543.45   15.90
  -1  -7  -3  993.40   31.70
  -1  -7  -3  884.81   33.00
  -1   7  -3 1038.20   29.70
  -1   7  -3 1037.60   31.70
   1   7   3 1020.90   28.60
  -1   7  -3 1034.50   28.20
  -2  -7  -3  322.87   11.50
   2  -7   3  355.86   12.60
  -2  -7  -3  335.37   11.10
  -2  -7  -3  338.17   11.00
  -2  -7  -3  336.97   11.80
  -2  -7  -3  315.17   11.30
  -2  -7  -3  310.67   11.90
  -2   7  -3  326.87   11.60
  -2   7  -3  348.67   10.90
  -2   7  -3  333.07   10.20
  -2   7  -3  340.97   11.20
   2   7   3  332.17   11.30
  -2   7  -3  338.27   11.00
  -2   7  -3  321.37   10.20
   2   7   3  339.67   10.60
  -2   7  -3  342.37   11.60
  -3  -7  -3   73.59    5.10
   3  -7   3   69.19    5.70
  -3  -7  -3   76.09    5.20
  -3  -7  -3   73.69    6.40
  -3  -7  -3   77.39    5.00
  -3  -7  -3   64.49    6.50
   3   7   3   70.79    4.90
   3   7   3   68.49    6.10
  -3   7  -3   74.69    5.70
  -3   7  -3   75.89    4.70
  -3   7  -3   68.59    4.60
   3   7   3   83.79    7.80
  -3   7  -3   61.29    5.20
  -3   7  -3   73.49    4.50
  -3   7  -3   71.49    4.00
  -3   7  -3   69.59    4.40
   3   7   3   63.89    5.40
  -4  -7  -3  175.78    7.40
  -4  -7  -3  177.78    8.10
   4  -7   3  178.98   10.80
  -4  -7  -3  177.68    9.80
   4   7   3  163.38   12.70
   4   7   3  180.68    7.70
  -4   7  -3  177.58    7.60
  -4   7  -3  171.28    7.50
  -4   7  -3  183.78    8.10
  -4   7  -3  175.18    6.70
  -4   7  -3  174.18    8.80
  -5  -7  -3    7.80    3.10
   5  -7   3    6.10    2.70
  -5  -7  -3    7.30    2.50
  -5   7  -3    7.50    2.00
   5   7   3    9.20    2.70
  -5   7  -3    8.40    3.40
   5   7   3   11.60    4.50
  -5  -8   3    1.00    2.70
  -5  -8   3    0.00    3.90
   5  -8  -3    2.90    2.40
   5   8  -3    0.00    1.80
  -5   8   3    0.00    2.20
  -4  -8   3    0.00    3.10
   4  -8  -3    4.50    2.40
  -4  -8   3    2.70    2.80
   4  -8  -3    2.20    3.90
  -4  -8   3    0.00    5.80
   4   8  -3    3.20    2.10
   4   8  -3    9.20    6.30
  -4   8   3    2.80    2.20
  -4   8   3    2.90    4.00
   4   8  -3    0.00    3.20
  -3  -8   3   74.99    5.30
   3  -8  -3   58.79    6.00
  -3  -8   3   64.89    5.10
   3  -8  -3   64.69    5.10
   3  -8  -3   65.09    4.60
   3  -8  -3   68.09    5.10
   3   8  -3   74.39    5.20
  -3   8   3   70.19    4.70
   3   8  -3   74.09    4.30
   3   8  -3   68.89    4.80
  -3   8   3   66.89    5.80
   3   8  -3   75.09    4.30
   3   8  -3   67.39    6.00
  -3   8   3   68.19    4.50
  -2  -8   3  157.98    6.60
   2  -8  -3  136.19    6.00
   2  -8  -3  136.29    6.50
   2  -8  -3  151.38    6.20
   2  -8  -3  145.79    6.50
  -2  -8   3  145.09    6.10
  -2   8   3  151.68    5.50
  -2   8   3  153.08    5.90
  -2   8   3  144.79    5.90
   2   8  -3  149.88    6.10
   2   8  -3  150.48    6.50
   2   8  -3  146.39    5.50
   2   8  -3  134.39    6.10
   2   8  -3  143.79    5.70
   2   8  -3  157.38    6.30
   1  -8  -3  213.98    7.60
  -1  -8   3  216.48    7.70
   1  -8  -3  199.78    7.70
   1  -8  -3  197.28    7.70
   1  -8  -3  223.68    8.00
   1   8  -3  198.38    7.50
   1   8  -3  232.98    8.10
   1   8  -3  224.38    7.70
   1   8  -3  232.38    7.40
   1   8  -3  224.88    7.30
   1   8  -3  221.18    7.00
  -1   8   3  228.48    7.00
  -1   8   3  216.58    7.40
   0  -8  -3  271.67    9.20
   0  -8  -3  262.57    8.80
   0   8  -3  272.97    8.00
   0   8  -3  260.17    8.20
   0   8   3  249.08    7.90
   0   8   3  226.68    7.90
  -1  -8  -3  978.60   33.50
  -1  -8  -3  970.20   28.90
  -1  -8  -3 1015.20   32.10
  -1  -8  -3  970.70   30.40
   1  -8   3 1098.59   33.70
  -1  -8  -3 1038.80   28.20
  -1   8  -3  971.40   30.20
  -1   8  -3 1039.80   30.00
  -1   8  -3  966.90   28.00
  -1   8  -3 1024.00   32.00
  -1   8  -3 1044.20   28.50
   1   8   3 1027.70   28.90
  -2  -8  -3  187.28    8.60
  -2  -8  -3  201.08    7.80
  -2  -8  -3  192.18    7.70
  -2  -8  -3  180.08    8.10
  -2  -8  -3  196.38    7.70
  -2  -8  -3  199.88    7.60
  -2   8  -3  186.08    6.80
  -2   8  -3  196.28    6.70
  -2   8  -3  193.48    7.40
  -2   8  -3  190.48    8.40
  -2   8  -3  198.18    7.00
  -2   8  -3  194.38    7.40
  -2   8  -3  195.98    7.30
   2   8   3  194.58    7.60
  -3  -8  -3  115.49    6.20
   3  -8   3  112.19    6.90
  -3  -8  -3  106.29    7.30
  -3  -8  -3  108.69    7.20
  -3  -8  -3  112.99    5.90
  -3  -8  -3  107.29    6.00
   3   8   3  115.09    7.80
  -3   8  -3  114.59    5.60
   3   8   3  104.89    6.10
  -3   8  -3  111.59    5.40
   3   8   3  111.49    5.80
  -3   8  -3  104.69    5.30
  -3   8  -3  108.99    4.80
  -3   8  -3  105.49    5.50
   3   8   3  112.29    7.50
  -3   8  -3  102.29    5.60
   4  -8   3   30.00    5.00
  -4  -8  -3   25.10    4.90
  -4  -8  -3   36.20    7.10
  -4  -8  -3   26.10    4.20
   4  -8   3   35.30    7.80
  -4   8  -3   39.80    5.90
  -4   8  -3   30.70    4.20
  -4   8  -3   33.10    6.30
   4   8   3   40.60    4.60
  -4   8  -3   30.40    4.20
   4   8   3   31.60    9.10
  -4   8  -3   34.00    3.50
   5  -8   3    0.80    2.60
  -5  -8  -3    0.00    2.50
  -5  -8  -3    4.70    3.40
   5   8   3    1.90    2.50
  -5   8  -3    3.60    3.30
  -5   8  -3    0.00    1.80
  -5  -9   3   16.30    4.50
   5  -9  -3   23.50    3.50
  -5  -9   3   20.10    4.20
   5   9  -3   20.10    2.70
  -5   9   3   25.30    3.50
   4  -9  -3   10.10    4.60
  -4  -9   3    8.30    6.40
   4   9  -3   14.60    6.40
  -4   9   3    6.60    4.30
   3  -9  -3  191.88    7.60
   3  -9  -3  178.88    8.60
  -3  -9   3  194.68    8.50
   3  -9  -3  172.38    7.80
  -3  -9   3  191.68    7.80
  -3   9   3  184.58    8.20
  -3   9   3  190.58    7.90
   3   9  -3  186.48    7.60
   3   9  -3  185.48    8.40
   3   9  -3  189.98    7.50
   3   9  -3  184.58    6.80
  -3   9   3  187.98    7.10
   3   9  -3  196.18    7.80
  -2  -9   3  285.67   10.30
   2  -9  -3  270.77    9.70
   2  -9  -3  284.07    9.50
   2  -9  -3  287.87   10.90
   2  -9  -3  283.97    9.70
  -2  -9   3  292.77   10.20
  -2   9   3  292.87    9.30
   2   9  -3  283.57    9.80
   2   9  -3  285.57    9.80
  -2   9   3  275.57    9.20
  -2   9   3  280.67    9.80
  -2   9   3  291.77    9.90
   2   9  -3  272.37    9.20
   2   9  -3  287.17    8.90
   2   9  -3  291.87    9.30
   1  -9  -3   29.80    2.30
  -1  -9   3   25.80    2.80
   1  -9  -3   19.90    2.80
   1  -9  -3   28.30    3.70
   1   9  -3   36.00    4.60
  -1   9   3   23.20    3.80
   1   9  -3   24.60    3.40
   1   9  -3   24.70    2.00
   1   9  -3   32.00    2.20
  -1   9   3   19.70    2.10
  -1   9   3   24.70    2.10
   0  -9  -3  520.55   16.10
   0  -9  -3  561.34   17.60
   0  -9  -3  516.55   18.30
   0   9   3  543.15   15.90
   0   9  -3  558.74   15.90
   0   9   3  554.14   16.30
   0   9  -3  554.44   16.60
  -1  -9  -3  370.76   12.00
   1  -9   3  426.46   13.70
  -1  -9  -3  367.76   12.80
  -1  -9  -3  386.86   13.60
  -1  -9  -3  379.06   13.00
  -1  -9  -3  386.96   12.00
  -1   9  -3  394.86   12.90
  -1   9  -3  380.56   11.50
   1   9   3  387.56   11.70
  -1   9  -3  389.86   12.00
  -1   9  -3  380.96   11.10
  -1   9  -3  379.26   12.40
  -1   9  -3  366.96   12.30
  -1   9  -3  393.36   11.30
  -2  -9  -3   54.39    5.00
  -2  -9  -3   57.09    6.20
  -2  -9  -3   47.20    4.50
  -2  -9  -3   55.29    4.30
  -2  -9  -3   53.29    3.80
  -2  -9  -3   54.59    6.50
  -2   9  -3   47.60    3.10
  -2   9  -3   49.10    3.10
  -2   9  -3   48.00    3.20
  -2   9  -3   56.09    4.10
   2   9   3   49.00    3.20
  -2   9  -3   49.20    5.70
   2   9   3   49.50    4.40
  -2   9  -3   49.50    3.80
  -2   9  -3   54.49    3.70
  -3  -9  -3  514.35   15.80
   3  -9   3  497.85   19.00
  -3  -9  -3  491.85   17.00
  -3  -9  -3  496.75   16.70
  -3  -9  -3  505.55   16.80
  -3  -9  -3  497.55   17.80
  -3   9  -3  523.55   16.50
   3   9   3  517.25   15.60
   3   9   3  490.85   16.60
  -3   9  -3  497.65   15.90
   3   9   3  488.55   16.10
  -3   9  -3  498.35   17.40
  -3   9  -3  495.35   14.70
  -3   9  -3  496.35   15.00
   3   9   3  516.95   19.30
  -3   9  -3  503.65   16.40
   4  -9   3  867.61   31.50
  -4  -9  -3  860.31   29.70
  -4   9  -3  853.11   29.20
  -5  -9  -3  123.79    6.90
   5  -9   3  117.89    6.00
  -5  -9  -3  124.79    5.80
  -5   9  -3  121.99    7.10
  -5   9  -3  125.89    5.30
   5   9   3  127.99    5.60
  -5 -10   3   36.10    4.30
   5 -10  -3   40.60    3.80
   5  10  -3   38.60    3.00
  -5  10   3   30.60    3.50
  -4 -10   3   19.80    8.10
   4 -10  -3   19.90    3.80
   4 -10  -3   11.90    4.90
  -4 -10   3   17.40    3.80
  -4 -10   3   19.20    3.80
   4  10  -3   16.60    6.70
   4  10  -3   23.30    3.30
  -4  10   3   15.80    3.50
   4  10  -3   11.40    3.60
  -4  10   3    6.40    3.80
   3 -10  -3    3.10    3.00
   3 -10  -3    7.40    2.90
  -3 -10   3    7.50    2.90
  -3 -10   3    5.80    3.40
   3 -10  -3    5.40    2.50
  -3  10   3    7.00    3.30
  -3  10   3    2.60    2.70
   3  10  -3    4.20    3.00
   3  10  -3    4.00    2.20
   3  10  -3    5.40    2.70
   3  10  -3    3.60    2.70
   3  10  -3    0.00    3.40
  -3  10   3    5.40    2.40
   2 -10  -3  202.18    7.80
   2 -10  -3  205.68    8.70
   2 -10  -3  211.68    8.00
  -2 -10   3  225.68    8.80
  -2 -10   3  225.18    8.40
   2  10  -3  212.28    7.30
  -2  10   3  226.18    8.10
  -2  10   3  210.38    7.70
   2  10  -3  225.28    8.20
  -2  10   3  215.08    8.20
   2  10  -3  207.28    7.90
   2  10  -3  213.98    7.50
   2  10  -3  220.68    7.90
  -2  10   3  218.78    7.70
   1 -10  -3   92.49    4.40
  -1 -10   3  101.39    4.70
   0 -10  -3  155.98    6.00
   0 -10  -3  158.98    6.00
   0 -10  -3  149.39    6.80
   0 -10   3  155.58    6.00
   0 -10  -3  161.08    6.10
   0  10   3  167.48    5.40
   0  10  -3  154.78    5.70
   0  10  -3  160.68    6.10
   0  10  -3  166.98    5.60
   0  10   3  151.98    6.40
   0  10   3  157.78    5.50
   0  10  -3  168.68    5.40
   0  10  -3  150.88    6.40
  -1 -10  -3 1335.77   36.50
  -1 -10  -3 1326.37   42.10
  -1 -10  -3 1286.87   39.70
  -1 -10  -3 1286.27   37.80
   1 -10   3 1359.36   44.00
  -1 -10  -3 1345.17   44.00
  -1  10  -3 1366.56   38.10
  -1  10  -3 1329.87   42.00
  -1  10  -3 1344.27   37.50
   1  10   3 1317.97   38.00
  -1  10  -3 1328.77   35.30
  -1  10  -3 1353.66   39.60
  -1  10  -3 1343.97   36.80
  -1  10  -3 1361.16   39.50
   2 -10   3  186.28    8.10
  -2 -10  -3  181.48    7.50
  -2 -10  -3  178.78    8.10
  -2 -10  -3  180.88    8.70
  -2 -10  -3  174.58    8.50
  -2 -10  -3  184.08    7.50
  -2  10  -3  181.28    6.40
  -2  10  -3  173.08    8.30
   2  10   3  178.08    7.30
  -2  10  -3  182.38    6.40
  -2  10  -3  185.38    6.70
  -2  10  -3  180.08    7.00
   2  10   3  187.38    6.70
  -2  10  -3  180.98    7.20
  -2  10  -3  182.58    7.10
   3 -10   3  350.06   14.20
  -3 -10  -3  341.67   12.40
  -3 -10  -3  336.97   13.30
  -3 -10  -3  321.37   12.90
  -3 -10  -3  346.07   11.80
  -3 -10  -3  339.87   13.20
  -3  10  -3  344.27   10.80
   3  10   3  332.87   12.10
  -3  10  -3  356.96   12.10
  -3  10  -3  344.67   10.90
  -3  10  -3  336.37   12.70
   3  10   3  362.96   11.70
  -3  10  -3  344.07   11.90
   3  10   3  341.97   12.50
  -3  10  -3  322.77   11.50
   3  10   3  342.17   14.70
  -4 -10  -3   92.99    5.80
  -4 -10  -3   86.39    9.00
   4 -10   3   98.89    6.20
   4 -10   3   72.39    8.20
  -4 -10  -3   99.29    6.10
   4  10   3   89.39    5.40
  -4  10  -3   84.29    8.20
  -4  10  -3   88.59    5.50
  -4  10  -3   93.99    5.50
  -4  10  -3   94.59    4.80
  -4  10  -3  105.19    5.80
  -5 -10  -3   19.60    5.20
  -5 -10  -3   14.20    4.00
   5 -10   3   11.80    3.60
  -5  10  -3   16.10    3.00
   5  10   3   18.20    3.60
  -5  10  -3   10.40    3.70
  -5 -11   3   68.19    5.00
   5 -11  -3   71.19    4.20
  -5  11   3   71.89    4.20
   5  11  -3   78.29    3.80
  -4 -11   3  431.66   14.10
  -4 -11   3  442.06   14.40
  -4 -11   3  401.96   19.00
   4 -11  -3  435.16   14.90
   4 -11  -3  441.96   14.20
   4 -11  -3  431.06   17.70
  -4  11   3  445.16   13.30
   4  11  -3  416.16   16.20
  -4  11   3  404.66   15.80
   4  11  -3  435.96   14.60
   4  11  -3  446.86   13.20
  -3 -11   3   72.59    5.50
   3 -11  -3   51.59    5.00
   3 -11  -3   60.99    4.80
   3 -11  -3   57.09    5.30
  -3 -11   3   61.39    5.50
   3  11  -3   69.69    6.00
   3  11  -3   56.39    4.30
   3  11  -3   64.79    4.10
  -3  11   3   62.19    4.40
  -3  11   3   62.29    5.70
  -3  11   3   61.79    4.90
   3  11  -3   60.89    4.90
   3  11  -3   69.19    5.40
  -2 -11   3   18.00    5.10
   2 -11  -3   11.10    2.40
  -2 -11   3   10.10    2.70
   2 -11  -3   12.80    2.60
   2 -11  -3   15.10    3.10
   2  11  -3   11.30    2.90
   2  11  -3   19.20    4.00
   2  11  -3   17.30    3.30
  -2  11   3   13.70    2.70
  -2  11   3   13.40    3.70
   2  11  -3   13.40    3.30
  -2  11   3   17.20    3.20
   2  11  -3   19.60    2.80
  -2  11   3   24.30    4.30
   1 -11  -3 1697.53   54.09
   1 -11  -3 1664.03   47.80
   1 -11  -3 1641.34   46.80
  -1 -11   3 1658.33   51.79
   1 -11  -3 1644.64   51.59
   1 -11  -3 1656.33   46.50
   1  11  -3 1611.84   47.50
   1  11  -3 1689.23   46.90
  -1  11   3 1678.83   48.80
   1  11  -3 1651.33   49.00
   1  11  -3 1670.43   43.80
  -1  11   3 1587.84   43.70
   1  11  -3 1684.43   46.80
  -1  11   3 1733.93   46.70
   1  11  -3 1558.54   45.60
  -1  11   3 1634.84   46.80
   0 -11  -3  492.85   15.60
   0 -11   3  430.86   14.90
   0 -11  -3  419.76   14.90
   0 -11  -3  444.06   13.70
   0 -11  -3  461.25   15.00
   0  11  -3  462.95   13.50
   0  11  -3  452.55   14.00
   0  11  -3  459.75   14.10
   0  11  -3  452.35   12.80
   0  11  -3  466.05   13.50
   0  11  -3  447.36   14.60
   0  11   3  454.65   13.60
   0  11   3  424.66   13.90
   0  11   3  454.55   13.70
  -1 -11  -3  130.29    6.10
  -1 -11  -3  124.89    6.50
   1 -11   3  119.39    5.70
  -1 -11  -3  140.79    5.80
  -1 -11  -3  135.69    5.40
  -1 -11  -3  121.69    7.30
  -1  11  -3  103.59    4.70
   1  11   3  120.69    6.60
   1  11   3  119.79    5.50
  -2 -11  -3  162.38    7.10
  -2 -11  -3  159.28    7.90
   2 -11   3  167.08    7.70
  -2 -11  -3  173.98    9.30
  -2 -11  -3  150.48    8.10
  -2 -11  -3  158.28    7.00
  -2  11  -3  164.58    6.30
  -2  11  -3  151.48    5.90
  -2  11  -3  169.28    6.60
  -2  11  -3  160.38    6.60
  -2  11  -3  164.58    6.70
  -2  11  -3  161.48    6.10
   2  11   3  146.69    7.10
   2  11   3  175.98    6.50
  -3 -11  -3  190.28   10.60
  -3 -11  -3  186.48    8.30
  -3 -11  -3  192.18    8.40
   3 -11   3  192.78    9.90
  -3 -11  -3  202.18    9.20
  -3 -11  -3  186.38   10.40
  -3  11  -3  189.68    7.80
   3  11   3  188.18    8.50
   3  11   3  191.18    8.80
  -3  11  -3  188.98    7.60
  -3  11  -3  185.88    7.00
   3  11   3  187.58   11.10
  -3  11  -3  192.08    8.30
   3  11   3  195.68    7.90
  -3  11  -3  189.98    8.10
  -3  11  -3  187.68    7.00
   4 -11   3   93.59    9.70
  -4 -11  -3   94.49    9.70
   4 -11   3  107.29    6.20
  -4 -11  -3  100.69    6.40
  -4 -11  -3  105.39    6.20
  -4  11  -3  109.89    5.90
  -4  11  -3   98.99    5.90
  -4  11  -3  102.59    5.10
  -4  11  -3  106.59    5.70
   4  11   3  106.59    5.90
  -5 -11  -3  105.19    5.70
  -5 -11  -3  109.69    6.60
   5 -11   3  112.69    5.60
  -5  11  -3  110.79    5.00
   5  11   3  115.09    5.20
  -5  11  -3  108.69    7.10
   5 -12  -3    4.80    2.30
  -5 -12   3    0.30    2.50
   5  12  -3    2.50    2.00
  -5  12   3    0.20    2.10
  -4 -12   3  184.48   15.50
   4 -12  -3  216.48   11.60
  -4 -12   3  206.18    9.00
   4 -12  -3  215.18    8.20
   4 -12  -3  222.38    9.50
  -4 -12   3  218.68    8.90
   4  12  -3  189.08   11.30
   4  12  -3  214.18    7.50
  -4  12   3  208.68   10.10
   4  12  -3  213.48    8.90
  -4  12   3  206.18    7.70
   3 -12  -3   41.80    5.10
  -3 -12   3   38.50    6.00
   3 -12  -3   40.00    4.30
   3 -12  -3   42.80    4.90
  -3 -12   3   40.40    5.00
   3  12  -3   39.40    3.80
   3  12  -3   41.30    5.10
   3  12  -3   43.30    5.50
   3  12  -3   40.20    4.50
  -3  12   3   41.20    5.40
  -3  12   3   40.20    4.10
  -3  12   3   40.30    4.00
   3  12  -3   37.80    4.20
   2 -12  -3    3.40    2.30
   2 -12  -3    7.60    2.60
  -2 -12   3    1.00    2.60
   2 -12  -3    9.20    3.20
   2  12  -3    5.40    2.70
   2  12  -3    5.30    2.70
  -2  12   3    2.80    2.00
   2  12  -3    4.90    2.50
   2  12  -3    6.10    2.00
  -2  12   3    2.90    2.20
  -2  12   3    6.80    2.40
   2  12  -3    4.90    2.40
   1 -12  -3   64.59    7.40
   1 -12  -3   49.30    3.90
   1 -12  -3   57.99    3.80
   1 -12  -3   55.29    3.50
  -1 -12   3   50.19    3.80
   1 -12  -3   51.39    4.30
   1  12  -3   42.80    3.80
  -1  12   3   56.29    4.50
   1  12  -3   51.89    3.20
  -1  12   3   46.60    3.30
   1  12  -3   56.19    4.40
   1  12  -3   51.09    3.00
  -1  12   3   52.19    3.30
   1  12  -3   52.19    4.50
  -1  12   3   53.69    4.00
   0 -12  -3   16.90    3.20
   0 -12   3   17.10    2.80
   0 -12  -3   14.80    2.40
   0 -12  -3   18.40    3.50
   0 -12  -3   16.70    3.60
   0 -12  -3   21.60    2.40
   0  12  -3   19.70    3.00
   0  12  -3   29.40    5.50
   0  12  -3   18.10    2.90
   0  12   3   19.10    3.60
   0  12  -3   18.40    2.20
   0  12  -3   19.40    4.00
   0  12   3   16.20    2.50
   0  12  -3   18.10    2.90
   0  12   3   14.60    2.10
   0  12  -3   16.10    1.90
  -1 -12  -3   80.59    7.20
  -1 -12  -3   63.19    5.20
  -1 -12  -3   68.39    4.00
  -1 -12  -3   75.39    4.50
  -1 -12  -3   79.69    6.00
   1 -12   3   75.09    5.00
  -1 -12  -3   63.99    4.80
   1  12   3   81.89    5.60
  -1  12  -3   76.89    4.50
   1  12   3   73.09    4.60
  -1  12  -3   85.19    3.90
  -1  12  -3   72.59    4.00
  -1  12  -3   77.59    3.50
   1  12   3   75.79    3.70
  -1  12  -3   73.79    4.90
  -1  12  -3   75.09    5.60
  -2 -12  -3   63.39    5.00
  -2 -12  -3   74.59    6.30
  -2 -12  -3   58.99    8.90
   2 -12   3   54.79    5.30
  -2 -12  -3   65.69    7.20
  -2 -12  -3   57.59    4.30
   2  12   3   56.99    4.80
  -2  12  -3   61.49    4.20
  -2  12  -3   62.69    3.60
  -2  12  -3   60.19    3.90
  -2  12  -3   56.29    4.30
  -2  12  -3   56.69    3.80
   2  12   3   55.69    3.90
  -2  12  -3   63.79    3.70
  -3 -12  -3   32.80    4.90
  -3 -12  -3   23.80    5.90
  -3 -12  -3   28.20    5.90
   3 -12   3   23.60    5.60
  -3 -12  -3   24.90    5.60
  -3 -12  -3   36.60    8.90
   3 -12   3   25.90    6.70
   3  12   3   30.60    4.50
  -3  12  -3   26.20    3.90
  -3  12  -3   23.10    3.80
  -3  12  -3   27.50    3.90
   3  12   3   26.30    5.50
  -3  12  -3   24.20    3.30
  -3  12  -3   23.00    4.30
   3  12   3   26.20    5.30
  -3  12  -3   28.10    4.50
   4 -12   3   34.80    4.70
  -4 -12  -3   41.40    5.10
  -4 -12  -3   22.60    7.20
   4 -12   3   27.90    8.40
  -4 -12  -3   37.40    5.10
  -4  12  -3   36.80    4.60
  -4  12  -3   29.50    4.50
  -4  12  -3   32.60    4.20
  -4  12  -3   35.90    3.60
   4  12   3   25.10    4.30
  -5 -12  -3   53.39    5.90
  -5 -12  -3   63.49    5.20
   5 -12   3   51.29    4.70
  -5  12  -3   59.39    3.90
   5  12   3   62.29    4.10
  -5  12  -3   47.30    7.10
  -5 -13   3   10.10    2.70
   5 -13  -3   13.10    3.10
   5  13  -3    9.60    2.60
  -5  13   3   12.00    3.10
  -4 -13   3  258.27   10.10
  -4 -13   3  251.07   10.20
   4 -13  -3  274.17    9.70
   4 -13  -3  275.37   10.50
   4 -13  -3  253.97   13.50
  -4  13   3  271.57    9.10
   4  13  -3  264.17    8.80
   4  13  -3  285.37   13.00
  -4  13   3  241.88   11.50
   4  13  -3  266.17   10.20
   3 -13  -3   30.10    5.10
  -3 -13   3   13.60    4.90
   3 -13  -3   19.80    4.10
   3 -13  -3   20.30    4.30
  -3 -13   3   15.70    3.10
   3  13  -3   20.50    3.70
   3  13  -3   19.80    5.20
  -3  13   3   15.30    3.30
  -3  13   3   14.30    3.20
   3  13  -3   19.10    5.00
   3  13  -3   20.40    4.10
   3  13  -3   16.40    3.90
  -3  13   3   14.10    4.00
   2 -13  -3  772.32   22.80
   2 -13  -3  754.02   26.30
  -2 -13   3  767.32   24.70
   2 -13  -3  766.42   22.60
  -2 -13   3  718.03   24.70
  -2 -13   3  741.43   25.40
  -2  13   3  791.22   22.90
  -2  13   3  778.52   24.00
   2  13  -3  778.12   22.90
   2  13  -3  788.42   23.00
  -2  13   3  763.52   21.30
   2  13  -3  743.63   23.10
   2  13  -3  770.32   21.50
   2  13  -3  769.72   21.70
   1 -13  -3   39.10    4.30
   1 -13  -3   48.00    3.70
   1 -13  -3   58.49    5.70
   1 -13  -3   46.10    4.10
  -1 -13   3   42.20    4.00
   1  13  -3   46.70    3.10
   1  13  -3   46.20    3.10
  -1  13   3   44.30    4.90
  -1  13   3   43.80    3.30
   1  13  -3   34.80    3.90
   1  13  -3   38.20    3.70
  -1  13   3   49.99    4.00
   1  13  -3   47.40    4.40
  -1  13   3   49.80    3.30
   1  13  -3   54.19    4.30
   0 -13  -3   12.80    3.60
   0 -13  -3   12.30    2.60
   0 -13  -3   17.60    3.30
   0 -13  -3   17.00    2.60
   0 -13  -3   16.30    3.20
   0  13  -3   11.00    2.30
   0  13  -3   11.90    3.10
   0  13  -3   12.10    2.50
   0  13   3   18.90    3.50
   0  13  -3   16.30    3.90
   0  13   3   13.80    2.70
   0  13  -3   15.20    2.90
   0  13  -3   19.80    5.50
   0  13  -3   14.90    1.80
  -1 -13  -3   15.90    4.60
  -1 -13  -3   20.50    5.40
  -1 -13  -3   13.40    4.00
   1 -13   3   22.80    4.90
  -1 -13  -3   20.30    3.90
  -1 -13  -3   18.10    2.90
  -1  13  -3   19.20    3.10
  -1  13  -3   18.80    4.60
  -1  13  -3   21.50    2.30
  -1  13  -3   23.10    2.90
   1  13   3   17.10    2.40
  -1  13  -3   20.00    4.30
   1  13   3   19.70    3.70
   1  13   3   24.30    4.60
  -1  13  -3   20.80    3.50
  -2 -13  -3  200.78    8.60
  -2 -13  -3  186.28    9.60
  -2 -13  -3  216.78    8.40
   2 -13   3  199.48    9.50
  -2 -13  -3  210.58    9.00
   2  13   3  205.58    7.70
  -2  13  -3  201.78    7.60
   2  13   3  195.68    7.80
  -2  13  -3  197.48    6.90
  -2  13  -3  197.48    7.20
  -2  13  -3  195.68    7.70
  -2  13  -3  207.48    8.00
  -3 -13  -3  112.29    7.20
  -3 -13  -3  122.19    7.90
   3 -13   3  120.59    8.70
  -3 -13  -3  131.39    7.00
   3 -13   3  122.99    7.10
  -3 -13  -3   99.49   10.30
  -3  13  -3  118.79    5.50
  -3  13  -3  113.99    5.30
   3  13   3  126.99    7.20
  -3  13  -3  121.49    6.60
   3  13   3  120.29    7.20
  -3  13  -3  123.79    6.00
  -3  13  -3  118.89    6.20
   3  13   3  117.89    6.60
  -4 -13  -3   36.70    5.30
  -4 -13  -3   41.30    5.30
  -4 -13  -3   43.70   11.30
   4 -13   3   33.40    5.20
  -4  13  -3   42.00    4.40
  -4  13  -3   36.80    3.70
  -4  13  -3   29.00    4.40
  -4  13  -3   38.30    4.60
   4  13   3   43.50    4.60
   5 -13   3    2.40    3.60
   5 -13   3    3.80    3.20
  -5 -13  -3    2.60    3.50
  -5 -13  -3    8.70    3.60
  -5  13  -3    0.00    5.40
   5  13   3    1.40    2.40
  -5  13  -3    2.70    2.30
   5 -14  -3   87.39    4.50
  -5 -14   3   83.29    5.20
  -5  14   3   94.59    4.30
   5  14  -3   94.19    4.10
  -4 -14   3    0.00    3.90
   4 -14  -3    4.40    2.60
   4 -14  -3    1.20    3.80
  -4 -14   3    2.20    2.90
   4  14  -3    2.20    2.90
  -4  14   3    1.30    2.30
   4  14  -3    0.00    2.30
   3 -14  -3  101.49    7.20
   3 -14  -3  100.79    5.80
  -3 -14   3   87.39    8.00
  -3 -14   3   94.19    6.10
   3 -14  -3   98.49    5.60
   3  14  -3  103.99    5.80
   3  14  -3  101.09    6.60
  -3  14   3  100.09    6.20
   3  14  -3   97.69    6.40
  -3  14   3   99.79    5.20
  -3  14   3   94.59    6.30
   3  14  -3  100.59    5.10
   2 -14  -3    0.70    2.60
  -2 -14   3    0.10    3.40
   2 -14  -3    3.10    2.30
  -2 -14   3    0.00    5.90
   2 -14  -3    2.00    2.80
  -2  14   3    1.70    2.40
   2  14  -3    2.90    2.20
  -2  14   3    0.90    2.30
   2  14  -3    0.10    3.00
   2  14  -3    5.40    2.50
  -2  14   3    1.40    2.50
   2  14  -3    6.00    2.90
   1 -14  -3   73.09    5.90
   1 -14  -3   53.19    4.10
   1 -14  -3   66.79    4.80
  -1 -14   3   71.19    4.20
   1 -14  -3   63.59    3.90
   1  14  -3   64.49    4.70
   1  14  -3   57.69    4.50
  -1  14   3   67.49    5.30
   1  14  -3   55.79    4.10
   1  14  -3   53.39    4.40
   1  14  -3   65.89    3.70
  -1  14   3   61.09    4.10
   1  14  -3   64.19    3.80
   0 -14  -3    3.60    4.00
   0 -14  -3    2.70    3.00
   0 -14   3    1.70    2.40
   0 -14  -3    5.40    2.10
   0 -14  -3    5.10    2.20
   0 -14  -3    3.50    2.20
   0  14   3    3.30    1.90
   0  14  -3    3.40    1.20
   0  14   3   13.80    4.10
   0  14  -3    5.20    2.10
   0  14   3    4.80    2.50
   0  14  -3    5.20    3.50
   0  14   3    7.40    2.10
   0  14  -3    7.30    2.60
   0  14  -3    6.50    2.20
   0  14  -3    4.10    2.00
   0  14  -3    5.50    2.40
  -1 -14  -3   38.60    3.50
  -1 -14  -3   46.90    6.00
  -1 -14  -3   39.80    4.70
  -1 -14  -3   40.70    5.00
  -1 -14  -3   28.50    4.70
  -1  14  -3   30.10    3.20
  -1  14  -3   36.60    2.70
  -1  14  -3   38.00    3.40
  -1  14  -3   31.50    3.70
   1  14   3   34.60    2.90
  -1  14  -3   39.90    4.70
  -1  14  -3   45.90    4.70
   1  14   3   33.40    3.70
   1  14   3   33.50    5.00
   2 -14   3   27.40    6.10
  -2 -14  -3   19.10    5.00
  -2 -14  -3   18.20    3.30
  -2 -14  -3   23.30    6.10
  -2 -14  -3   13.30    3.70
  -2  14  -3   23.30    3.40
   2  14   3   22.10    3.50
  -2  14  -3   16.50    3.70
  -2  14  -3   15.10    3.20
   2  14   3   26.80    4.00
  -2  14  -3   22.60    3.20
  -2  14  -3   18.30    3.80
   3 -14   3   11.60    3.80
  -3 -14  -3   12.70    4.00
  -3 -14  -3   11.60    5.20
  -3 -14  -3   21.70    5.00
   3 -14   3   10.40    5.00
  -3  14  -3   15.90    3.60
   3  14   3   14.30    5.10
  -3  14  -3   14.20    4.00
  -3  14  -3   15.80    3.70
  -3  14  -3   15.80    4.90
  -3  14  -3   13.20    3.30
   3  14   3   25.50    5.70
   3  14   3   15.00    3.60
  -4 -14  -3   92.99    6.40
  -4 -14  -3   88.39    6.20
   4 -14   3   79.79    6.30
  -4  14  -3   88.99    4.90
   4  14   3   76.89    8.00
  -4  14  -3   94.69    5.70
   4  14   3   95.69    5.30
  -4  14  -3   92.49    4.90
  -5 -14  -3   26.30    6.20
   5 -14   3   29.60    5.30
   5  14   3   26.00    3.40
  -5  14  -3   25.00    3.70
   5 -15  -3    4.30    2.30
  -5 -15   3    7.60    2.60
   5  15  -3    4.60    2.40
  -5  15   3    7.30    2.30
   4 -15  -3    0.00    2.40
  -4 -15   3    2.30    2.90
   4 -15  -3    2.20    3.60
  -4 -15   3    0.00    4.30
   4  15  -3    0.00    2.20
  -4  15   3    0.00    2.20
   4  15  -3    0.00    2.70
   3 -15  -3    4.70    4.80
  -3 -15   3    5.70    6.00
   3 -15  -3    8.60    2.90
  -3 -15   3    6.70    2.90
   3 -15  -3   14.90    3.20
  -3  15   3    8.80    2.70
  -3  15   3   11.90    3.20
   3  15  -3   11.70    2.90
   3  15  -3   14.30    4.10
   3  15  -3   10.00    3.40
   3  15  -3    4.80    4.10
   3  15  -3    5.00    3.50
  -3  15   3    9.90    3.70
   2 -15  -3  453.15   14.00
   2 -15  -3  442.46   16.10
  -2 -15   3  388.76   15.50
   2 -15  -3  451.55   13.90
  -2 -15   3  390.56   16.50
   2  15  -3  455.45   13.40
  -2  15   3  447.06   13.20
   2  15  -3  435.16   14.30
   2  15  -3  416.46   13.60
   2  15  -3  446.46   14.30
  -2  15   3  446.06   14.10
  -2  15   3  455.55   14.80
   2  15  -3  442.36   14.20
   1 -15  -3   23.20    4.10
   1 -15  -3   28.60    5.50
   1 -15  -3   20.80    3.40
   1 -15  -3   15.60    3.30
  -1 -15   3   20.40    3.70
   1 -15  -3   22.50    4.70
  -1  15   3   18.60    5.40
  -1  15   3   23.30    3.10
   1  15  -3   18.10    4.00
  -1  15   3   23.10    3.30
   1  15  -3   20.60    4.30
  -1  15   3   21.60    3.40
   1  15  -3   19.60    3.80
   1  15  -3   21.80    2.90
  -1  15   3   18.70    3.50
   1  15  -3   21.70    3.10
   1  15  -3   13.00    3.40
   0 -15  -3  641.04   21.40
   0 -15  -3  674.03   22.10
   0 -15   3  660.33   21.40
   0 -15  -3  642.34   20.50
   0 -15  -3  644.74   19.20
   0  15   3  620.84   19.40
   0  15   3  701.83   19.80
   0  15  -3  640.14   20.30
   0  15  -3  639.44   18.80
   0  15  -3  666.83   20.10
   0  15   3  642.04   19.70
   0  15  -3  641.24   19.40
   0  15   3  616.54   19.30
   0  15  -3  628.84   20.00
   0  15  -3  614.24   18.00
  -1 -15  -3   16.60    3.40
  -1 -15  -3   16.40    5.90
  -1 -15  -3   15.70    3.10
   1 -15   3   21.20    3.40
  -1 -15  -3   22.30    3.50
  -1  15  -3   19.10    3.60
  -1  15  -3   20.80    3.00
   1  15   3   22.30    5.00
  -1  15  -3   18.40    4.60
   1  15   3   14.50    3.60
  -1  15  -3   15.60    3.50
  -1  15  -3   18.10    2.50
   1  15   3   19.60    2.90
  -1  15  -3   25.20    4.50
  -2 -15  -3   58.39    5.20
  -2 -15  -3   57.19    6.80
  -2 -15  -3   49.30    4.70
   2  15   3   53.19    4.70
  -2  15  -3   45.90    3.40
  -2  15  -3   44.40    4.50
  -2  15  -3   52.29    4.30
  -2  15  -3   47.20    3.70
   2  15   3   44.50    5.20
  -2  15  -3   46.30    3.90
   2  15   3   52.59    4.30
  -3 -15  -3   67.19    6.00
  -3 -15  -3   69.89    7.00
   3 -15   3   63.29    9.70
  -3 -15  -3   55.39    7.60
  -3  15  -3   65.69    4.50
   3  15   3   62.19    6.20
  -3  15  -3   65.59    6.00
   3  15   3   65.69    5.50
  -3  15  -3   64.99    4.40
  -3  15  -3   60.39    5.00
  -3  15  -3   65.19    4.80
   3  15   3   67.69    6.90
  -4 -15  -3   28.00    4.90
   4 -15   3   19.70    5.10
  -4 -15  -3   33.30    5.90
  -4  15  -3   27.10    4.40
   4  15   3   30.80    4.20
   4  15   3   20.00    4.70
  -4  15  -3   24.40    3.80
  -4  15  -3   29.30    3.80
   5 -15   3   18.90    5.20
  -5  15  -3   25.00    3.70
   5  15   3   29.50    3.60
   5 -16  -3  243.08    8.70
  -5  16   3  245.48    7.70
  -4 -16   3    0.10    2.80
  -4 -16   3    0.00    4.90
   4 -16  -3    3.90    2.60
   4 -16  -3    1.50    3.30
  -4  16   3    0.00    2.20
   4  16  -3    0.00    2.50
   4  16  -3    0.00    2.70
   3 -16  -3   80.49    5.40
   3 -16  -3   66.99    7.80
  -3 -16   3   65.89    9.40
   3 -16  -3   87.69    5.60
  -3 -16   3   71.69    5.80
   3  16  -3   78.49    5.30
  -3  16   3   75.99    4.90
   3  16  -3   78.09    7.00
   3  16  -3   72.19    6.40
   3  16  -3   86.99    5.10
  -3  16   3   78.39    6.60
  -3  16   3   77.59    5.70
   3  16  -3   57.59    5.80
   2 -16  -3    1.30    3.60
   2 -16  -3    6.20    2.70
   2 -16  -3    3.40    2.70
  -2 -16   3    0.00    5.30
  -2 -16   3    0.00    4.10
  -2  16   3    3.40    2.70
   2  16  -3    2.20    2.50
  -2  16   3    0.00    2.90
   2  16  -3    3.10    3.70
   2  16  -3    6.50    3.20
   2  16  -3    2.50    3.00
  -2  16   3    1.70    2.60
  -1 -16   3   17.10    4.10
   1 -16  -3   17.20    3.50
   1 -16  -3   16.50    3.90
   1 -16  -3   23.00    5.20
   1 -16  -3   11.70    3.50
   1 -16  -3   13.20    3.40
   1  16  -3   20.70    3.20
   1  16  -3   16.80    3.50
  -1  16   3   17.50    3.90
   1  16  -3   16.00    3.10
  -1  16   3   20.10    3.40
   1  16  -3   20.40    3.80
   1  16  -3   11.90    2.70
  -1  16   3   18.00    3.80
  -1  16   3   17.60    3.70
  -1  16   3   19.10    3.50
   1  16  -3   14.50    3.80
   0 -16  -3   26.20    5.10
   0 -16  -3   19.30    3.50
   0 -16  -3   19.30    3.60
   0 -16  -3   16.70    4.90
   0 -16   3   16.90    3.50
   0  16  -3   23.90    5.90
   0  16  -3   23.40    3.30
   0  16  -3   23.00    3.60
   0  16  -3   19.70    4.00
   0  16   3   14.30    3.60
   0  16  -3   19.20    4.00
   0  16   3   21.00    4.40
   0  16   3   22.60    4.30
   0  16  -3   25.60    3.40
   0  16   3   20.60    3.00
   0  16  -3   20.00    2.60
  -1 -16  -3    1.30    3.10
  -1 -16  -3    3.60    2.80
  -1 -16  -3    3.90    2.90
   1 -16   3    5.00    2.80
  -1  16  -3    4.20    2.20
   1  16   3    8.80    3.30
   1  16   3    4.10    2.30
  -1  16  -3    4.70    2.30
  -1  16  -3    6.30    2.00
  -1  16  -3    4.10    2.20
  -1  16  -3    4.10    3.00
   1  16   3    3.10    2.30
  -2 -16  -3   22.80    6.80
  -2 -16  -3   20.10    4.60
  -2 -16  -3   20.10    4.30
  -2  16  -3   17.90    3.40
   2  16   3   23.00    5.30
  -2  16  -3   19.70    3.70
   2  16   3   16.80    3.10
  -2  16  -3   30.30    7.90
  -2  16  -3   13.30    4.00
  -2  16  -3   19.20    3.20
   2  16   3   25.00    4.00
  -2  16  -3   21.40    3.40
  -3 -16  -3   35.10    5.40
  -3 -16  -3   36.10    8.00
   3 -16   3   57.49    8.10
  -3 -16  -3   37.70    7.10
  -3  16  -3   35.90    3.50
   3  16   3   34.30    5.00
  -3  16  -3   36.20    4.30
  -3  16  -3   36.00    3.90
  -3  16  -3   39.00    4.50
  -3  16  -3   35.10    5.60
   3  16   3   37.20    5.30
   3  16   3   26.90    6.90
   4 -16   3    0.00    3.90
  -4 -16  -3    2.60    4.10
  -4 -16  -3    0.00    3.00
   4  16   3    0.30    2.80
  -4  16  -3    0.90    2.90
  -4  16  -3    0.10    2.60
  -4  16  -3    0.90    2.40
   4  16   3    0.00    4.20
  -5  16  -3   40.20    4.20
   4 -17  -3    0.00    3.20
  -4 -17   3    0.90    2.90
   4 -17  -3    1.90    2.50
   4  17  -3    4.20    2.70
   4  17  -3    0.00    2.60
  -4  17   3    0.00    2.20
  -3 -17   3   18.60    8.30
   3 -17  -3   27.00    4.80
   3 -17  -3   30.50    8.30
  -3  17   3   29.90    6.50
   3  17  -3   24.90    5.40
   2 -17  -3  675.83   20.40
  -2 -17   3  660.03   22.90
  -2 -17   3  676.93   23.90
   2 -17  -3  693.93   20.40
   2 -17  -3  652.03   23.80
  -2 -17   3  662.23   22.30
  -2  17   3  672.83   20.60
   2  17  -3  685.93   21.00
  -2  17   3  684.03   21.80
   2  17  -3  671.43   20.90
  -2  17   3  680.43   19.20
   2  17  -3  656.33   20.70
   2  17  -3  678.13   19.70
   1 -17  -3  341.77   13.10
   1 -17  -3  345.77   12.60
   1 -17  -3  349.87   12.10
  -1 -17   3  368.96   13.00
   1 -17  -3  350.56   13.20
   1 -17  -3  339.17   11.40
   1  17  -3  357.06   11.80
   1  17  -3  362.76   11.80
  -1  17   3  341.57   11.90
  -1  17   3  343.17   12.80
   1  17  -3  347.87   11.90
   1  17  -3  354.36   11.80
  -1  17   3  363.06   11.80
  -1  17   3  348.97   11.80
   1  17  -3  357.56   11.00
  -1  17   3  345.67   11.20
   1  17  -3  342.97   12.20
   0 -17  -3  134.49    7.00
   0 -17   3  137.29    6.60
   0 -17  -3  138.59    6.70
   0 -17  -3  136.29    6.10
   0  17  -3  139.29    6.10
   0  17  -3  141.59    5.60
   0  17  -3  139.39    7.70
   0  17   3  131.89    6.60
   0  17   3  137.39    6.00
   0  17  -3  129.19    6.70
   0  17  -3  141.99    5.80
   0  17  -3  135.49    6.00
   0  17   3  141.99    6.10
   0  17  -3  138.69    6.40
   1 -17   3   10.60    3.50
  -1 -17  -3   11.00    3.20
  -1 -17  -3   27.10    5.30
  -1 -17  -3   21.50    4.20
   1  17   3   16.00    3.40
  -1  17  -3   23.60    3.40
   1  17   3   15.90    4.10
   1  17   3   22.20    4.70
  -1  17  -3   19.60    3.10
  -1  17  -3   24.50    4.70
  -1  17  -3   19.50    2.80
  -1  17  -3   19.80    4.20
  -2  17  -3   15.20    3.70
  -3 -17  -3  261.97   10.80
  -3 -17  -3  253.77   13.20
  -3 -17  -3  265.87   11.40
   3 -17   3  285.67   12.70
  -3  17  -3  268.27   10.30
  -3  17  -3  264.07   11.00
  -3  17  -3  255.47    8.80
   3  17   3  265.67   11.80
   3  17   3  264.77    9.80
   3  17   3  274.17   10.30
  -3  17  -3  266.57    9.50
  -4 -17  -3   35.40    5.10
   4 -17   3   34.60    7.50
  -4 -17  -3   36.60    6.70
   4  17   3   42.50    6.50
  -4  17  -3   40.70    5.00
  -4  17  -3   38.80    3.90
  -4  17  -3   31.40    4.00
   4  17   3   34.80    4.30
   4 -18  -3   38.40    4.30
   4 -18  -3   32.50    5.00
  -4 -18   3   46.30    4.90
  -4  18   3   40.90    3.80
   4  18  -3   37.40    4.20
   4  18  -3   36.80    4.60
   3 -18  -3   67.69    5.00
   3 -18  -3   66.69    5.20
   3 -18  -3   56.39    9.80
  -3 -18   3   66.89    5.90
   3  18  -3   64.09    5.00
  -3  18   3   66.59    5.60
   3  18  -3   66.29    6.80
  -3  18   3   61.79    7.70
  -3  18   3   64.19    4.60
   3  18  -3   59.39    5.30
   3  18  -3   55.19    6.30
   3  18  -3   63.39    6.20
   2 -18  -3  133.89    8.20
  -2 -18   3  127.99    8.90
   2 -18  -3  145.69    6.50
  -2 -18   3  146.29    8.80
  -2 -18   3  139.39   10.40
   2 -18  -3  145.29    7.00
   2  18  -3  136.29    7.00
  -2  18   3  146.29    6.70
  -2  18   3  141.69    6.40
  -2  18   3  140.39    7.40
   2  18  -3  163.68    7.50
   2  18  -3  143.09    6.80
   2  18  -3  148.19    7.30
  -1 -18   3  130.79    6.60
   1 -18  -3  127.89    7.60
   1 -18  -3  127.19    5.70
  -1 -18   3  122.49    7.10
   1 -18  -3  104.89    6.50
   1 -18  -3  129.09    7.70
   1  18  -3  127.89    6.20
   1  18  -3  130.99    6.30
   1  18  -3  139.49    6.30
  -1  18   3  126.89    7.00
  -1  18   3  123.49    8.20
  -1  18   3  128.09    6.00
   1  18  -3  131.79    5.70
  -1  18   3  126.09    6.30
  -1  18   3  121.19    6.40
   1  18  -3  126.19    6.40
   1  18  -3  120.39    6.10
   0 -18  -3  123.09    6.80
   0 -18  -3  121.29    6.60
   0 -18  -3  124.49    6.00
   0 -18   3  120.69    6.70
   0  18  -3  119.69    5.60
   0  18   3  131.79    6.60
   0  18  -3  120.29    7.80
   0  18  -3  122.89    6.00
   0  18  -3  125.19    6.50
   0  18  -3  124.99    5.40
   0  18  -3  128.69    6.30
   0  18   3  124.69    6.10
   0  18  -3  127.29    5.90
   0  18   3  125.99    5.80
  -1 -18  -3  186.08    8.20
  -1 -18  -3  179.48    8.50
  -1 -18  -3  166.58    7.80
   1 -18   3  186.08    8.50
  -1  18  -3  176.68    7.00
  -1  18  -3  185.88    6.60
  -1  18  -3  183.28    7.80
  -1  18  -3  180.58    7.30
   1  18   3  183.18    7.50
   1  18   3  178.38    7.70
   1  18   3  186.28    7.80
  -1  18  -3  184.98    7.90
   2 -18   3  188.18    9.20
  -2 -18  -3  188.38   10.00
  -2 -18  -3  160.88    9.00
  -2 -18  -3  185.98    8.30
  -2  18  -3  182.48    6.70
  -2  18  -3  179.18    7.10
  -2  18  -3  179.18    9.30
   2  18   3  177.78    8.90
   2  18   3  173.58    7.70
  -2  18  -3  179.98    7.80
   2  18   3  177.28    8.20
  -2  18  -3  160.98    7.50
   3 -18   3    7.20    7.70
  -3 -18  -3    0.00    7.00
  -3 -18  -3    0.00    3.10
  -3  18  -3    0.00    5.00
  -3  18  -3    0.00    2.60
   3  18   3    0.00    6.60
   3  18   3    0.00    3.40
   3  18   3    0.30    2.80
  -3  18  -3    0.00    2.30
  -3  18  -3    1.80    2.10
  -4 -18  -3    0.00    2.90
   4 -18   3    1.70    2.90
  -4  18  -3    0.00    2.80
   4  18   3    0.00    3.90
  -4  18  -3    1.40    2.60
  -4  18  -3    0.00    2.40
   4  18   3    6.60    3.00
   4 -19  -3   22.80    4.50
  -4 -19   3   31.00    4.60
   4 -19  -3   25.80    4.70
  -4  19   3   30.50    3.40
   4  19  -3   23.80    4.30
   3 -19  -3   19.00    4.20
   3 -19  -3   12.30    3.30
  -3 -19   3   22.60    5.00
   3  19  -3   10.00    5.20
   3  19  -3   19.70    3.80
  -3  19   3   12.40    6.30
   3  19  -3   16.70    4.20
   3  19  -3   10.90    4.10
  -3  19   3   21.40    3.90
  -3  19   3   15.80    3.40
  -2 -19   3  140.39   11.40
   2 -19  -3  155.58    6.80
  -2 -19   3  150.78    8.70
   2 -19  -3  168.88    8.00
  -2 -19   3  136.59    9.90
   2  19  -3  159.38    7.20
  -2  19   3  147.39    6.70
  -2  19   3  140.49    8.00
   2  19  -3  152.88    7.60
  -2  19   3  150.38    6.60
   2  19  -3  135.69    7.10
   2  19  -3  150.28    7.30
   1 -19  -3  346.17   12.70
  -1 -19   3  339.57   12.10
  -1 -19   3  343.37   13.10
   1 -19  -3  336.87   11.30
   1 -19  -3  326.77   13.50
   1  19  -3  326.17   12.20
   1  19  -3  331.37   11.60
   1  19  -3  344.07   11.90
  -1  19   3  324.37   12.90
  -1  19   3  331.97   11.40
   1  19  -3  342.27   10.80
   1  19  -3  330.97   11.80
   1  19  -3  344.47   11.60
  -1  19   3  345.57   11.20
  -1  19   3  330.67   12.00
  -1  19   3  318.47   12.40
   0 -19  -3  144.19    6.50
   0 -19   3  136.39    7.40
   0 -19  -3  129.59    7.20
   0 -19  -3  139.49    7.50
   0  19  -3  149.39    7.10
   0  19  -3  148.19    7.50
   0  19   3  142.09    6.30
   0  19  -3  128.89    6.30
   0  19   3  133.89    6.80
   0  19   3  142.19    7.30
   0  19  -3  129.79    8.40
   0  19  -3  140.99    6.40
   0  19  -3  146.09    5.90
   0  19  -3  139.49    6.40
  -1 -19  -3   31.90    5.10
   1 -19   3   20.20    5.00
  -1 -19  -3   15.30    4.40
  -1 -19  -3   24.10    4.70
   1  19   3   19.50    4.50
  -1  19  -3   32.00    5.00
  -1  19  -3   23.80    4.30
  -1  19  -3   26.70    3.30
   1  19   3   32.10    4.80
   1  19   3   26.20    4.30
  -1  19  -3   21.00    3.70
  -1  19  -3   25.60    3.60
  -2 -19  -3   11.40    5.90
  -2 -19  -3    0.00    4.10
  -2 -19  -3    4.40    2.90
   2 -19   3    6.20    4.30
  -2  19  -3    6.40    2.90
   2  19   3    4.40    2.70
  -2  19  -3    4.70    3.50
   2  19   3    2.60    4.30
  -2  19  -3    5.70    4.60
   2  19   3    5.80    4.80
  -2  19  -3    4.40    2.20
  -2  19  -3    6.50    2.60
   3 -19   3   68.89   10.00
  -3 -19  -3   52.39   11.00
  -3 -19  -3   68.89    6.00
  -3  19  -3   75.79    4.10
   3  19   3   59.29    9.70
  -3  19  -3   65.29    4.80
  -3  19  -3   70.89    5.60
  -3  19  -3   55.49    7.60
   3  19   3   74.09    5.70
   3  19   3   68.99    5.50
   4 -19   3    0.10    2.90
  -4 -19  -3    0.00    2.90
   4  19   3    0.00    3.90
  -4  19  -3    2.40    2.50
  -4  19  -3    0.00    3.00
   4  19   3    5.70    3.30
  -4  19  -3    3.20    2.60
  -4 -20   3   75.29    5.30
   4 -20  -3   80.29    5.60
   4 -20  -3   69.29    6.10
  -4  20   3   79.19    4.20
   4  20  -3   73.19    5.00
   3 -20  -3   17.60    5.40
   3 -20  -3   23.10    3.90
  -3 -20   3   26.70    5.00
  -3  20   3   28.40    3.90
   3  20  -3   30.70    4.10
   3  20  -3   35.20    6.30
  -3  20   3   28.00    5.40
   3  20  -3   21.80    5.80
  -2 -20   3    3.40    8.80
  -2 -20   3    0.00    6.80
   2 -20  -3    2.30    2.20
   2  20  -3    0.00    2.90
   2  20  -3    4.30    3.50
   2  20  -3   16.40    4.20
  -2  20   3    3.90    2.60
  -2  20   3    0.00    5.30
   2  20  -3    7.80    4.70
  -2  20   3    7.50    3.00
  -1 -20   3  269.97   10.40
  -1 -20   3  277.47   11.70
   1 -20  -3  271.47    9.50
   1 -20  -3  254.87   11.90
   1 -20  -3  260.67   11.00
   1  20  -3  264.87    9.90
  -1  20   3  238.88   10.60
   1  20  -3  274.47    9.30
  -1  20   3  268.77    9.70
   1  20  -3  264.87    9.80
   1  20  -3  262.47   10.70
   1  20  -3  265.37   10.10
  -1  20   3  281.87    9.60
   1  20  -3  267.17   10.40
   0 -20   3   82.59    6.20
   0 -20  -3   74.09    6.20
   0 -20  -3   76.19    6.30
   0 -20  -3   70.69    5.20
   0  20  -3   76.19    4.40
   0  20  -3   71.29    5.10
   0  20   3   78.39    5.90
   0  20  -3   61.69    6.20
   0  20   3   70.49    5.80
   0  20  -3   55.69    7.30
   0  20   3   68.79    5.00
   0  20  -3   71.99    5.00
   0  20  -3   71.19    4.70
  -1 -20  -3   13.50    3.70
   1 -20   3    6.80    4.40
  -1 -20  -3   10.50    3.20
   1 -20   3   10.00    4.30
  -1 -20  -3   16.40    5.10
  -1  20  -3   17.20    4.00
   1  20   3   20.20    5.10
  -1  20  -3   20.70    4.30
  -1  20  -3   27.90    5.00
   1  20   3   15.40    4.10
  -1  20  -3   19.70    3.20
  -1  20  -3   16.80    3.60
   1  20   3    9.60    3.10
  -2 -20  -3  151.78   11.00
  -2 -20  -3  146.79    7.80
  -2 -20  -3  138.59    9.30
   2 -20   3  157.28    9.70
   2  20   3  157.88    7.40
  -2  20  -3  151.58    7.50
   2  20   3  162.68    8.50
  -2  20  -3  154.28    8.90
  -2  20  -3  156.18    6.70
  -2  20  -3  162.58    6.30
  -2  20  -3  166.68    7.60
  -3 -20  -3    5.20    3.30
   3  20   3    6.50    3.10
  -3  20  -3   10.00    2.80
  -3  20  -3    6.50    2.50
   3  20   3    6.50    4.10
  -3  20  -3    9.40    2.90
   4 -20   3    4.20    2.80
  -4 -20  -3    2.70    3.00
  -4  20  -3    2.30    2.40
   4  20   3    2.20    3.90
  -4  20  -3    5.60    3.30
  -4  20  -3    3.20    2.60
   4  20   3    8.80    3.80
   4 -21  -3    1.30    3.30
  -4 -21   3    0.00    2.90
   4  21  -3    2.60    2.50
  -4  21   3    0.00    2.50
  -3 -21   3    3.60    2.90
   3 -21  -3    3.50    2.70
  -3  21   3    3.00    2.60
   3  21  -3    2.00    3.80
   3  21  -3    0.00    4.20
   3  21  -3    3.20    2.20
  -3  21   3    0.00    3.10
  -2 -21   3  514.65   21.60
  -2 -21   3  525.95   17.80
  -2 -21   3  509.35   20.30
   2 -21  -3  502.05   16.00
   2  21  -3  518.95   16.60
   2  21  -3  501.45   17.50
  -2  21   3  478.75   18.30
   2  21  -3  519.95   15.70
   2  21  -3  523.25   16.70
  -2  21   3  498.25   15.00
  -2  21   3  511.85   16.30
  -1 -21   3   12.40    5.80
   1 -21  -3   15.30    3.80
  -1 -21   3    7.60    3.40
   1 -21  -3   20.60    6.50
   1 -21  -3   12.50    6.10
   1  21  -3   15.90    4.70
   1  21  -3   12.50    2.90
   1  21  -3   11.30    3.20
   1  21  -3   10.10    2.90
   1  21  -3   25.20    5.10
  -1  21   3    7.20    2.60
  -1  21   3   13.00    4.40
   0 -21  -3  129.29    8.60
   0 -21   3  143.59    8.00
   0 -21  -3  135.09    6.80
   0 -21  -3  133.79    7.70
   0  21   3  133.69    7.60
   0  21   3  143.09    6.40
   0  21  -3  140.09    6.70
   0  21  -3  132.29    6.50
   0  21  -3  143.29    7.00
   0  21   3  155.48    8.10
   0  21  -3  136.49    5.90
  -1 -21  -3  215.68   10.60
   1 -21   3  208.88    9.50
   1 -21   3  231.18   10.50
  -1 -21  -3  225.48    9.50
  -1 -21  -3  223.88    9.30
   1  21   3  233.78    9.10
  -1  21  -3  222.98    8.40
  -1  21  -3  217.38    9.30
   1  21   3  220.98    9.00
  -1  21  -3  227.58    7.90
  -1  21  -3  228.18    9.20
  -1  21  -3  227.58    9.00
   1  21   3  231.18    9.90
  -2 -21  -3  321.47   11.60
   2 -21   3  300.47   11.30
  -2 -21  -3  275.57   13.50
   2 -21   3  289.37   13.20
  -2  21  -3  284.97   11.60
   2  21   3  295.87   12.30
  -2  21  -3  310.07   11.30
  -2  21  -3  300.07   10.30
  -2  21  -3  294.47    9.60
   2  21   3  295.57   11.00
  -2  21  -3  312.67   12.00
   3 -21   3    3.50    3.30
  -3  21  -3    0.60    2.70
  -3  21  -3    0.90    2.30
   3  21   3    0.40    2.90
  -3  21  -3    2.90    2.70
   4 -21   3   59.49    4.50
  -4 -21  -3   62.49    5.50
  -4  21  -3   45.00    5.80
  -4  21  -3   56.29    4.10
  -4  21  -3   63.79    4.50
   4  21   3   65.79    6.10
   4 -22  -3    0.00    3.40
  -4 -22   3    3.70    2.80
  -4  22   3    0.30    2.20
   4  22  -3    5.00    2.40
   3 -22  -3    8.20    2.60
  -3 -22   3    9.10    3.10
  -3  22   3   13.00    3.50
   3  22  -3    6.40    2.30
  -3  22   3    9.00    2.80
   3  22  -3    4.70    4.20
   2 -22  -3  154.28    6.80
  -2 -22   3  169.38    8.70
  -2 -22   3  118.99   14.50
   2  22  -3  157.38    7.40
  -2  22   3  147.79    6.80
   2  22  -3  149.29    7.50
   2  22  -3  159.68    7.20
  -2  22   3  158.98    7.10
   1 -22  -3   55.39    4.60
   1 -22  -3   55.99    6.90
  -1 -22   3   52.69    5.80
  -1 -22   3   56.69    8.20
   1 -22  -3   67.99    9.80
   1  22  -3   40.10    5.60
   1  22  -3   58.89    4.90
   1  22  -3   54.79    4.80
   1  22  -3   54.49    5.00
  -1  22   3   46.80    4.70
   1  22  -3   56.79    7.60
   0 -22   3  167.28    9.40
   0 -22  -3  190.18    8.90
   0 -22  -3  179.38   10.60
   0 -22  -3  184.98    7.80
   0  22  -3  183.08    7.00
   0  22  -3  166.28    8.40
   0  22  -3  186.78    7.80
   0  22   3  187.08    9.90
   0  22   3  179.78    7.50
   0  22   3  184.68    8.70
   0  22  -3  184.68    7.80
   1 -22   3   56.69    7.40
  -1 -22  -3   62.39    6.40
   1 -22   3   53.69    6.50
  -1 -22  -3   52.39    7.50
  -1 -22  -3   58.79    5.50
   1  22   3   59.89    5.60
  -1  22  -3   53.89    5.20
   1  22   3   57.29    7.10
  -1  22  -3   62.19    5.40
  -1  22  -3   64.09    4.80
  -1  22  -3   58.99    4.20
  -1  22  -3   67.19    5.30
   1  22   3   55.89    5.30
   2 -22   3   13.90    7.00
  -2 -22  -3   34.10    8.70
  -2 -22  -3   20.50    5.10
   2 -22   3   11.90    3.80
   2  22   3   22.50    4.70
  -2  22  -3   24.30    7.00
  -2  22  -3   12.60    4.90
  -2  22  -3   28.10    4.30
   2  22   3   18.60    6.80
  -2  22  -3   19.10    3.90
  -2  22  -3   21.60    3.20
   3 -22   3   24.90    4.60
  -3 -22  -3   20.30    4.90
   3  22   3   23.70    4.40
  -3  22  -3   25.30    3.20
  -3  22  -3   23.00    4.00
  -3  22  -3   26.50    4.70
  -4 -22  -3    0.00    3.20
  -4  22  -3    2.20    2.90
  -4  22  -3    2.30    3.00
  -4 -23   3   39.70    5.40
  -3 -23   3   35.60    4.80
   3 -23  -3   24.50    3.90
  -3  23   3   20.50    3.70
   3  23  -3   32.90    3.90
   3  23  -3   30.40    6.80
  -3  23   3   22.50    3.80
  -2 -23   3    4.70    4.40
   2 -23  -3    0.00    2.60
   2  23  -3    6.90    3.50
   2  23  -3    2.70    2.80
  -2  23   3    0.00    3.00
   2  23  -3    0.30    3.00
  -2  23   3    1.40    2.90
   1 -23  -3    4.00    2.70
  -1 -23   3    4.60    7.90
  -1 -23   3    4.40    3.50
   1 -23  -3    0.00    8.90
   1 -23  -3    4.80    4.50
   1  23  -3    7.80    3.60
   1  23  -3    0.00    5.80
   1  23  -3    2.00    3.00
   1  23  -3    2.50    2.90
  -1  23   3    2.10    2.90
   1  23  -3    6.00    3.40
   0 -23   3    9.00    5.60
   0 -23  -3   14.70    7.20
   0  23  -3   12.10    4.80
   0  23   3   16.20    7.30
  -1 -23  -3   22.60    5.00
  -1 -23  -3   16.30    4.40
   1 -23   3   25.20    7.80
   1 -23   3   18.10    4.80
  -1 -23  -3   34.60    7.80
   1  23   3   20.40    5.30
  -1  23  -3   26.60    5.10
  -1  23  -3   28.80    3.60
  -1  23  -3   25.50    4.40
  -1  23  -3   32.00    5.70
   1  23   3   15.40    4.80
   1  23   3   25.10    7.70
  -2 -23  -3   30.90    4.80
   2 -23   3   31.90    5.50
   2  23   3   26.20    4.50
  -2  23  -3   28.60    4.20
  -2  23  -3   34.10    4.70
  -2  23  -3   32.40    3.50
  -2  23  -3   37.10    7.10
   3 -23   3    0.00    2.90
  -3 -23  -3    0.30    2.70
  -3  23  -3    0.20    2.20
  -3  23  -3    1.40    2.60
  -3  23  -3    0.50    2.70
   3  23   3    3.70    2.80
  -3 -24   3  110.69    6.20
   3 -24  -3  123.69    5.60
  -3  24   3  111.49    6.70
  -3  24   3  109.89    5.70
   3  24  -3  128.79    8.80
   3  24  -3  122.29    5.70
  -2 -24   3   96.29    7.90
  -2 -24   3   89.19    6.10
   2 -24  -3   99.89    5.40
  -2  24   3   92.99    5.80
   2  24  -3   98.89    5.70
  -2  24   3  103.29    5.70
   2  24  -3   92.69    6.40
   2  24  -3   99.09    6.00
   1 -24  -3   50.59    4.70
  -1 -24   3   58.09   10.10
  -1 -24   3   49.20    5.80
   1 -24  -3   57.19    7.60
  -1  24   3   55.49    4.80
   1  24  -3   52.09    5.50
   1  24  -3   52.79    5.20
   1  24  -3   51.19    4.60
   1  24  -3   46.60   10.10
   1  24  -3   51.69    4.80
   0 -24  -3  215.78    9.40
   0 -24   3  199.88   11.60
   0 -24  -3  200.88   13.50
   0 -24  -3  216.58    8.80
   0  24   3  227.38    9.80
   0  24   3  217.68   14.00
   0  24  -3  215.48   10.40
   0  24  -3  224.38    8.70
   0  24  -3  222.38    7.90
   0  24  -3  221.98    8.80
   0  24   3  215.68    8.60
   1 -24   3   59.99    8.20
  -1 -24  -3   73.19   10.20
  -1 -24  -3   85.09    7.40
   1 -24   3   92.59    9.90
  -1 -24  -3   88.99    6.30
   1  24   3   87.89   10.40
  -1  24  -3   91.49    5.90
   1  24   3   86.79    6.00
  -1  24  -3   87.29    5.50
  -1  24  -3   65.49    7.30
  -1  24  -3   86.69    4.60
   1  24   3   91.69    6.40
   2 -24   3  212.88    8.50
  -2 -24  -3  206.28    8.70
  -2  24  -3  192.58    7.80
  -2  24  -3  190.38    9.80
   2  24   3  194.08    8.10
  -2  24  -3  192.48    8.40
  -2  24  -3  199.08    7.00
  -3 -24  -3    0.00    2.70
  -3  24  -3    0.10    2.10
   3  24   3    0.00    2.70
  -3  24  -3    1.20    2.90
  -3 -25   3   12.80    3.40
   3 -25  -3   12.90    3.80
   3  25  -3   17.10    3.80
  -3  25   3    7.60    3.60
  -3  25   3   11.60    4.10
  -2 -25   3   22.10    4.80
   2 -25  -3   27.20    3.90
  -2 -25   3   11.60    4.90
   2  25  -3   28.20    4.40
  -2  25   3   27.40    5.70
   2  25  -3   17.60    4.20
   2  25  -3   22.10    4.80
  -2  25   3   21.00    4.20
   1 -25  -3   35.60    4.60
  -1 -25   3   31.30    5.30
   1 -25  -3   37.60    7.40
  -1  25   3   28.90    4.30
   1  25  -3   30.80    4.70
   1  25  -3   33.20    4.50
   1  25  -3   37.70    5.90
   0 -25  -3   17.40    5.10
   0 -25   3   14.40    4.30
   0 -25  -3   24.60    5.30
   0 -25   3   15.50    7.30
   0  25  -3   13.40    6.80
   0  25   3   17.60    4.40
   0  25  -3   20.70    4.40
   0  25  -3   19.70    3.70
   0  25   3   16.50    4.60
   0  25  -3   20.40    4.50
  -1 -25  -3    4.80    4.70
  -1 -25  -3    1.40    3.10
  -1  25  -3    3.20    2.30
  -1  25  -3    5.80    3.10
   1  25   3    2.60    3.10
   1  25   3    1.30    3.50
  -1  25  -3    6.40    3.40
  -2 -25  -3   23.30    4.90
   2 -25   3   14.60    4.10
  -2  25  -3   22.80    3.30
   2  25   3   21.30    4.50
  -2  25  -3   15.70    4.50
  -2  25  -3   14.80    5.30
  -3 -25  -3  115.59    6.20
   3 -25   3  113.39    6.10
   3  25   3  101.39    5.70
  -3  25  -3  109.59    4.80
  -3  25  -3  110.69    6.10
  -3 -26   3   50.99    5.30
   3 -26  -3   57.39    4.50
  -2 -26   3    2.40    4.80
   2 -26  -3    1.20    2.60
  -2 -26   3    1.40    2.90
   2  26  -3    5.80    2.80
   2  26  -3    3.30    3.10
   2  26  -3    6.50    4.20
  -2  26   3    0.80    2.80
  -1 -26   3    6.80    3.80
   1 -26  -3    2.50    4.90
   1 -26  -3    1.70    2.90
  -1  26   3    2.00    2.90
   1  26  -3    2.00    3.30
   1  26  -3    0.40    3.80
   1  26  -3    2.60    2.80
   0 -26  -3  247.58    9.70
   0 -26  -3  254.17   10.20
   0 -26   3  252.37    9.70
   0  26  -3  232.48    8.40
   0  26   3  249.38   10.50
   0  26  -3  247.98    9.30
   0  26   3  247.68    9.20
   0  26  -3  246.88    9.30
  -1 -26  -3    4.10    3.20
  -1 -26  -3    5.50    5.40
  -1  26  -3    2.70    2.50
   1  26   3    0.00    3.10
  -1  26  -3    0.10    3.30
  -1  26  -3    0.00    3.20
   1  26   3    2.60    3.70
   2 -26   3  162.28    8.20
  -2 -26  -3  176.28    7.70
  -2  26  -3  169.58    6.20
   2  26   3  163.28    7.20
  -2  26  -3  165.98    7.40
   3 -26   3   20.90    5.20
  -3 -26  -3   20.40    4.50
  -3  26  -3   26.10    3.30
   3  26   3   24.00    4.40
  -3  26  -3   31.90    5.60
   3 -27  -3    0.00    3.00
  -2 -27   3    0.00    5.00
   2 -27  -3    4.80    2.70
  -2 -27   3    4.40    3.00
   2  27  -3    0.50    2.90
  -2  27   3    0.00    2.90
   2  27  -3    2.10    2.80
   1 -27  -3   33.00    4.80
  -1 -27   3   35.00    6.10
   1 -27  -3   39.10    7.60
   1  27  -3   36.90    7.00
   1  27  -3   27.40    4.90
   1  27  -3   32.60    4.40
  -1  27   3   34.90    4.40
   0 -27  -3  220.78    9.00
   0 -27   3  221.18    9.00
   0 -27  -3  226.58    9.50
   0  27  -3  223.88    8.70
   0  27   3  220.28    8.50
   0  27   3  209.88   10.90
   0  27  -3  212.68    7.80
   0  27  -3  227.98    8.80
  -1 -27  -3    6.20    3.20
   1  27   3    6.20    4.00
   1  27   3   21.60    5.10
  -1  27  -3   15.60    3.40
  -1  27  -3    9.70    3.30
  -2 -27  -3    4.50    3.10
   2 -27   3    0.00    4.50
  -2  27  -3    0.00    3.50
   2  27   3    4.20    2.70
  -2  27  -3    2.00    2.30
  -2 -28   3    5.60    3.30
   2 -28  -3    0.70    2.80
   2  28  -3    8.30    3.40
   2  28  -3    0.00    3.40
  -2  28   3    3.00    2.90
   1 -28  -3    8.80    5.50
  -1 -28   3    4.50    3.50
   1 -28  -3    5.30    3.20
   1  28  -3    9.80    3.00
  -1  28   3   10.20    2.90
   1  28  -3   12.30    3.80
   0 -28  -3   11.00    4.00
   0 -28   3   24.60    4.60
   0 -28  -3   10.40    3.90
   0  28  -3   12.30    3.50
   0  28   3    8.80    3.00
   0  28  -3   10.90    3.10
   0  28  -3   21.40    4.00
  -1 -28  -3   89.69    6.10
   1 -28   3   85.19    5.50
  -1  28  -3   81.69    5.80
   1  28   3  110.89    6.70
  -1  28  -3   84.49    5.80
   1  28   3   86.19    6.70
  -1  28  -3   88.99    4.50
  -2 -28  -3  220.48    8.80
   2 -28   3  225.18    8.50
  -2  28  -3  219.88    8.70
  -2  28  -3  212.38    7.30
   2  28   3  220.88    8.40
  -2 -29   3    8.70    3.80
   2 -29  -3    2.40    3.00
  -2  29   3    3.70    3.00
   1 -29  -3    1.20    3.50
  -1 -29   3    3.00    3.50
   1  29  -3    0.20    2.70
  -1  29   3    5.30    2.60
   1  29  -3   21.20    6.00
   0 -29  -3   45.40    7.40
   0 -29   3   53.09    5.10
   0 -29  -3   49.40    6.30
   0  29  -3   47.80    4.60
   0  29  -3   39.60    4.40
   0  29   3   41.10    4.70
   1 -29   3    7.10    2.80
  -1 -29  -3    7.30    3.00
   1  29   3    6.20    4.90
  -1  29  -3    9.50    3.40
   1  29   3    6.40    4.00
  -1  29  -3    0.90    2.40
  -1  29  -3   12.10    3.90
   2 -29   3    3.90    3.00
  -2 -29  -3    0.00    3.20
   2  29   3    0.80    3.40
  -2  29  -3    5.10    2.50
  -1 -30   3   37.90    6.40
   1 -30  -3   42.30    5.90
   1  30  -3   33.50    4.50
  -1  30   3   30.00    4.30
   0 -30  -3   41.80    6.60
   0 -30   3   41.40    5.20
   0  30  -3   40.80    4.50
   0  30  -3   26.20    5.10
   0  30   3   32.70    4.80
   1 -30   3  355.86   11.70
  -1 -30  -3  322.17   12.00
  -1  30  -3  325.77   11.50
   0 -31   3    7.20    3.70
   0  31   3   19.70    5.70
   0  31  -3    9.60    3.10
   5   0  -4    2.50    2.20
  -5   0   4    2.00    2.50
   5   0  -4    0.00    3.10
   4   0  -4  469.15   14.20
  -4   0   4  476.95   15.20
   4   0  -4  474.05   18.70
  -4   0   4  485.95   17.40
   4   0  -4  478.65   15.30
  -4   0   4  476.15   14.80
  -3   0   4    0.00    2.50
   3   0  -4    0.00    2.40
   3   0  -4    3.40    1.80
   3   0  -4    0.00    2.70
  -3   0   4    0.60    3.60
   3   0  -4    0.00    2.30
  -3   0   4    0.00    2.10
   3   0  -4    0.20    2.70
   3   0  -4    0.00    2.70
   2   0  -4   45.00    3.00
   2   0  -4   46.60    2.70
   2   0  -4   36.10    3.50
   2   0  -4   31.40    2.80
   2   0  -4   51.19    4.40
   2   0  -4   36.30    3.90
  -1   0   4    0.00    1.30
   1   0  -4    0.10    1.10
   1   0  -4    0.00    0.90
   0   0  -4   89.09    3.60
   0   0  -4   85.29    3.20
   0   0  -4   92.19    3.70
  -1   0  -4    1.20    1.30
   1   0   4    0.50    1.20
  -1   0  -4    0.00    1.20
  -2   0  -4 1001.00   29.40
  -2   0  -4  921.01   27.20
  -2   0  -4  972.00   28.10
  -2   0  -4  976.70   27.10
   2   0   4  939.01   27.70
  -2   0  -4 1001.70   28.70
  -2   0  -4  961.40   31.10
  -3   0  -4    0.00    2.10
  -3   0  -4    0.50    2.10
   3   0   4    0.00    2.90
  -3   0  -4    0.00    2.40
  -3   0  -4    0.00    2.70
  -3   0  -4    0.00    2.40
  -4   0  -4  106.19    5.20
  -4   0  -4  109.49    6.40
   4   0   4  103.09    6.40
  -4   0  -4  101.39    5.80
   4   0   4   94.69    9.00
  -4   0  -4   94.19    7.00
  -5   0  -4    5.20    4.60
   5   0   4    3.90    3.70
   5   0   4    0.00    2.90
  -5   0  -4    0.00    2.00
  -5   0  -4    0.00    2.40
   5  -1  -4   10.00    3.10
  -5  -1   4   12.00    2.90
   5  -1  -4   13.50    3.20
  -5  -1   4    9.00    3.80
   5   1  -4   12.70    2.90
  -5   1   4    9.00    2.60
   5   1  -4   10.70    3.50
   4  -1  -4  141.69    5.90
   4  -1  -4  140.49    6.60
  -4  -1   4  134.99    7.00
   4  -1  -4  153.48    9.10
  -4  -1   4  138.29    6.50
  -4  -1   4  147.19    8.50
  -4   1   4  139.49    7.40
  -4   1   4  146.19    6.60
   4   1  -4  147.69    9.50
   4   1  -4  140.19    6.90
   4   1  -4  145.79    5.80
  -4   1   4  133.59    8.30
   3  -1  -4  678.73   20.50
  -3  -1   4  676.33   22.10
  -3  -1   4  666.13   20.30
  -3  -1   4  699.03   19.80
   3  -1  -4  678.63   20.40
   3  -1  -4  687.23   24.00
   3  -1  -4  710.33   19.30
   3  -1  -4  672.63   20.60
   3  -1  -4  666.63   20.90
   3   1  -4  701.33   24.00
   3   1  -4  692.03   19.30
   3   1  -4  664.43   20.60
  -3   1   4  677.63   19.60
   3   1  -4  667.93   20.40
   3   1  -4  689.13   20.50
  -3   1   4  688.23   20.60
   3   1  -4  668.23   20.90
  -3   1   4  690.03   22.10
   2  -1  -4  244.58    8.50
   2  -1  -4  244.88    7.80
   2  -1  -4  251.47    8.90
   2  -1  -4  242.68    9.30
   2  -1  -4  247.68    8.30
   2  -1  -4  251.07    8.00
   2   1  -4  239.28    8.70
   2   1  -4  240.88    8.40
   2   1  -4  247.78    9.20
   2   1  -4  248.48    8.00
   2   1  -4  250.07    8.70
   2   1  -4  245.98    8.20
   2   1  -4  242.28    7.70
  -1  -1   4   53.59    2.90
   1  -1  -4   61.79    3.00
   0  -1  -4  255.27    8.60
   0  -1  -4  247.38    7.90
   0  -1  -4  268.57    9.20
   0   1   4  261.17    8.20
   0   1  -4  260.87    9.10
   0   1  -4  260.87    8.60
   0   1  -4  255.67    7.90
  -1  -1  -4 1096.19   33.90
  -1  -1  -4 1070.39   35.40
  -1   1  -4 1058.79   31.30
   1   1   4 1067.39   30.30
  -1   1  -4 1056.29   33.70
  -1   1  -4 1072.09   35.40
  -2  -1  -4  259.37    9.20
  -2  -1  -4  268.57    9.50
  -2  -1  -4  257.67    9.20
  -2  -1  -4  246.18    8.60
  -2  -1  -4  245.18    8.90
  -2  -1  -4  237.28    9.30
   2  -1   4  238.28    8.20
  -2   1  -4  269.27    9.30
  -2   1  -4  250.27    8.90
  -2   1  -4  242.88    9.40
  -2   1  -4  250.27    8.40
  -2   1  -4  251.87    9.20
  -2   1  -4  256.57    9.00
   2   1   4  245.48    8.20
   3  -1   4  103.19    6.50
  -3  -1  -4  104.29    5.50
  -3  -1  -4  101.49    5.60
  -3  -1  -4  101.39    5.00
  -3  -1  -4  104.69    6.00
  -3  -1  -4  104.49    6.50
  -3   1  -4  101.29    5.50
  -3   1  -4  102.09    5.30
  -3   1  -4  100.79    6.40
   3   1   4  102.09    6.50
  -3   1  -4  108.19    5.70
  -3   1  -4  102.29    4.90
  -4  -1  -4  146.29    8.10
  -4  -1  -4  148.99    7.20
  -4  -1  -4  138.69    7.80
  -4  -1  -4  142.39    6.70
   4  -1   4  138.29    7.40
  -4  -1  -4  141.39    6.10
   4  -1   4  140.29    9.90
  -4   1  -4  152.08    7.20
  -4   1  -4  138.59    6.70
   4   1   4  143.29    7.20
  -4   1  -4  138.59    8.10
   4   1   4  144.49   10.20
  -4   1  -4  134.89    5.90
  -5  -1  -4   23.40    3.50
   5  -1   4   27.90    4.70
  -5  -1  -4   32.80    4.10
   5  -1   4   31.30    5.90
  -5   1  -4   24.90    4.60
  -5   1  -4   17.50    3.20
  -5   1  -4   28.20    4.10
   5   1   4   28.70    4.80
   5   1   4   25.00    4.80
   5  -2  -4   33.30    4.50
  -5  -2   4   39.00    4.30
   5  -2  -4   37.00    3.60
  -5  -2   4   28.90    5.40
   5   2  -4   32.60    5.70
   5   2  -4   41.50    3.30
  -5   2   4   30.60    3.90
  -4  -2   4    4.40    3.20
  -4  -2   4    5.70    2.60
   4  -2  -4    4.70    2.20
   4  -2  -4    7.70    4.80
  -4  -2   4   12.60    4.70
   4  -2  -4    7.00    2.80
  -4   2   4    1.80    4.30
   4   2  -4    7.40    6.10
  -4   2   4    2.50    2.50
   4   2  -4    4.90    3.10
  -4   2   4    6.10    3.90
   4   2  -4    5.80    2.20
   3  -2  -4   17.40    3.70
   3  -2  -4   18.20    3.80
   3  -2  -4   20.50    3.80
   3  -2  -4   22.90    4.90
  -3  -2   4   15.80    3.70
   3  -2  -4   17.40    3.80
  -3  -2   4   31.30    5.20
   3  -2  -4   16.90    2.90
  -3   2   4   13.20    3.70
   3   2  -4   23.50    3.70
   3   2  -4   18.40    4.50
   3   2  -4   20.50    2.90
   3   2  -4   13.00    3.40
  -3   2   4   16.90    3.40
   3   2  -4   20.90    4.00
  -3   2   4   14.10    4.00
   3   2  -4   16.80    3.10
  -2  -2   4   49.30    3.40
   2  -2  -4   49.70    3.50
   2  -2  -4   51.39    3.10
  -2  -2   4   52.49    5.70
   2  -2  -4   51.69    4.10
   2  -2  -4   54.99    4.40
   2  -2  -4   47.90    2.70
   2   2  -4   58.99    3.20
   2   2  -4   49.60    3.30
   2   2  -4   56.39    4.00
   2   2  -4   53.89    4.00
   2   2  -4   40.30    4.70
   2   2  -4   55.79    3.90
   2   2  -4   50.79    2.70
   1  -2  -4   83.69    3.80
   1  -2  -4   82.99    3.20
  -1  -2   4   82.59    3.70
  -1   2   4   83.39    3.70
   1   2  -4   78.39    3.20
   1   2  -4   85.49    3.60
   0  -2  -4    4.30    1.30
   0  -2  -4    1.80    1.20
   0   2  -4    4.50    1.20
   0   2   4    3.40    1.30
   0   2  -4    3.80    1.10
   0   2  -4    4.00    1.40
  -1  -2  -4  146.29    5.90
  -1  -2  -4  126.89    5.90
  -1  -2  -4  139.09    6.00
  -1  -2  -4  143.09    5.50
  -1   2  -4  146.09    4.80
   1   2   4  145.99    4.80
  -1   2  -4  143.09    5.50
  -1   2  -4  145.59    5.90
  -2  -2  -4   40.00    4.20
  -2  -2  -4   44.40    3.10
  -2  -2  -4   42.90    4.50
  -2  -2  -4   52.29    5.00
  -2  -2  -4   38.80    4.80
   2  -2   4   36.90    3.70
  -2  -2  -4   45.30    4.00
  -2   2  -4   49.00    3.90
  -2   2  -4   45.60    3.10
  -2   2  -4   45.50    4.60
  -2   2  -4   39.50    5.60
   2   2   4   44.40    3.30
  -2   2  -4   46.60    3.10
  -2   2  -4   44.50    3.90
  -2   2  -4   42.30    3.60
  -3  -2  -4  149.79    7.00
  -3  -2  -4  151.08    7.00
  -3  -2  -4  157.08    6.50
  -3  -2  -4  150.98    6.90
  -3  -2  -4  154.68    7.60
   3  -2   4  162.88    8.30
  -3   2  -4  154.78    6.90
  -3   2  -4  155.18    6.80
  -3   2  -4  156.18    7.00
   3   2   4  154.28    8.30
  -3   2  -4  166.48    6.20
  -3   2  -4  149.59    7.60
  -4  -2  -4  150.08    7.50
  -4  -2  -4  141.79    8.20
  -4  -2  -4  147.19    8.10
   4  -2   4  162.88    7.60
  -4  -2  -4  149.19    6.40
  -4  -2  -4  152.98    6.90
   4  -2   4  154.28   10.30
  -4   2  -4  145.69    6.80
   4   2   4  134.99    7.30
  -4   2  -4  142.39    8.20
  -4   2  -4  148.99    7.10
   4   2   4  139.09   10.70
  -4   2  -4  146.49    6.10
  -5  -2  -4   64.29    4.70
  -5  -2  -4   71.49    4.30
   5  -2   4   71.49    5.40
  -5   2  -4   73.89    4.90
   5   2   4   79.99    5.30
  -5   2  -4   65.09    4.10
  -5   2  -4   62.69    6.50
   5   2   4   60.99    5.60
   5  -3  -4    4.70    2.80
  -5  -3   4    4.40    2.90
  -5  -3   4    0.00    3.40
   5  -3  -4    7.60    2.80
  -5   3   4    5.50    2.50
   5   3  -4    4.80    2.10
  -4  -3   4   39.30    6.30
  -4  -3   4   29.10    4.90
  -4  -3   4   31.50    4.30
   4  -3  -4   40.10    6.50
   4  -3  -4   32.80    4.40
   4  -3  -4   34.30    3.60
   4   3  -4   51.99    8.80
  -4   3   4   32.30    6.10
  -4   3   4   39.60    6.80
   4   3  -4   35.00    3.40
  -4   3   4   36.60    3.90
   4   3  -4   31.70    5.50
   3  -3  -4    1.30    1.90
  -3  -3   4    0.00    2.50
   3  -3  -4    1.20    2.60
   3  -3  -4    0.00    2.00
   3  -3  -4    0.00    3.00
   3  -3  -4    2.10    2.30
  -3  -3   4    2.80    3.10
   3  -3  -4    0.00    3.20
   3   3  -4    3.30    2.70
   3   3  -4    1.10    3.10
  -3   3   4    0.20    2.10
   3   3  -4    2.70    2.40
   3   3  -4    4.10    3.10
  -3   3   4    1.20    2.30
   3   3  -4    0.20    2.60
   3   3  -4    3.20    1.90
  -2  -3   4  646.74   20.20
   2  -3  -4  639.14   22.10
   2  -3  -4  619.94   19.10
  -2  -3   4  617.84   19.00
   2  -3  -4  631.34   19.00
   2  -3  -4  664.03   17.90
   2  -3  -4  647.44   18.80
   2  -3  -4  642.54   19.40
   2   3  -4  645.54   21.70
   2   3  -4  637.04   19.40
  -2   3   4  656.73   18.30
   2   3  -4  648.34   19.20
   2   3  -4  615.94   19.20
   2   3  -4  645.34   17.90
   2   3  -4  644.04   18.10
   1  -3  -4  401.36   12.80
  -1  -3   4  453.75   13.30
   1  -3  -4  405.06   12.80
   1  -3  -4  414.66   14.30
   1  -3  -4  420.06   12.40
   1   3  -4  430.36   14.20
   1   3  -4  414.96   12.40
   1   3  -4  378.66   13.00
  -1   3   4  430.36   13.20
   0  -3  -4  340.37   11.70
   0  -3  -4  335.17   11.10
   0   3  -4  329.57   10.00
   0   3  -4  340.97   11.60
   0   3  -4  343.47   10.40
   0   3  -4  330.07   11.00
  -1  -3  -4   42.90    4.00
  -1  -3  -4   41.70    4.00
  -1  -3  -4   48.60    3.00
  -1  -3  -4   46.80    2.90
  -1  -3  -4   47.80    3.80
   1   3   4   45.40    2.40
  -1   3  -4   43.70    2.30
  -1   3  -4   45.50    2.60
  -1   3  -4   48.70    3.00
  -2  -3  -4  449.56   14.50
  -2  -3  -4  443.16   13.90
  -2  -3  -4  438.46   13.80
  -2  -3  -4  399.76   15.00
  -2  -3  -4  421.16   13.60
  -2  -3  -4  467.45   14.60
   2   3   4  455.35   14.80
  -2   3  -4  423.76   14.00
   2   3   4  441.86   13.40
  -2   3  -4  443.76   13.10
  -2   3  -4  450.35   13.70
  -2   3  -4  432.06   15.00
  -2   3  -4  447.36   14.30
  -2   3  -4  459.95   14.50
  -2   3  -4  450.85   13.90
  -3  -3  -4  127.29    6.40
   3  -3   4  133.69    7.50
  -3  -3  -4  126.69    5.90
  -3  -3  -4  143.99    7.20
  -3  -3  -4  132.59    6.40
  -3  -3  -4  133.99    6.60
   3   3   4  131.49    7.50
  -3   3  -4  134.99    6.30
  -3   3  -4  139.79    7.10
  -3   3  -4  132.09    6.30
  -3   3  -4  122.69    5.40
  -3   3  -4  127.19    6.10
  -4  -3  -4  740.73   22.50
  -4  -3  -4  737.83   25.30
   4  -3   4  729.73   21.50
  -4  -3  -4  691.73   23.00
   4  -3   4  762.52   27.50
  -4  -3  -4  724.83   23.00
  -4  -3  -4  731.13   21.30
  -4   3  -4  723.43   24.90
  -4   3  -4  725.93   22.80
  -4   3  -4  737.33   21.20
   4   3   4  697.53   21.50
  -4   3  -4  733.73   22.20
   4   3   4  661.83   27.50
  -5  -3  -4    0.20    2.40
  -5  -3  -4    1.90    2.30
   5  -3   4    5.20    2.70
   5   3   4    5.50    3.40
   5   3   4    5.00    3.20
  -5   3  -4    0.00    3.60
  -5   3  -4    5.50    2.50
  -5   3  -4    5.30    2.10
  -5  -4   4  135.09    6.30
   5  -4  -4  129.99    6.00
  -5  -4   4  132.09    6.70
   5  -4  -4  119.59    5.90
   5   4  -4  130.49    5.20
  -5   4   4  135.89    5.70
   4  -4  -4    7.70    2.50
  -4  -4   4    9.20    4.90
  -4  -4   4   18.40    5.10
   4  -4  -4   19.80    6.20
  -4  -4   4    9.70    3.00
   4  -4  -4   14.10    4.00
   4   4  -4   14.50    3.00
  -4   4   4   10.70    4.30
   4   4  -4    9.00    3.80
  -4   4   4    7.10    2.40
   4   4  -4   11.80    4.00
  -3  -4   4  100.59    6.10
   3  -4  -4  107.19    4.60
   3  -4  -4  101.69    6.00
  -3  -4   4  100.09    5.70
   3  -4  -4  105.29    5.50
   3   4  -4   98.19    5.00
   3   4  -4  100.49    6.30
  -3   4   4  107.79    5.70
   3   4  -4  106.49    4.70
   3   4  -4  109.89    5.70
   3   4  -4   96.69    5.50
   3   4  -4  104.99    6.20
  -3   4   4  107.59    5.50
   2  -4  -4    9.00    2.20
  -2  -4   4   14.30    3.30
  -2  -4   4    8.40    2.30
   2  -4  -4   11.00    2.10
   2  -4  -4   12.90    3.20
   2  -4  -4   11.60    2.20
   2  -4  -4   12.40    2.70
   2  -4  -4   11.50    2.40
   2   4  -4   13.40    2.50
   2   4  -4   11.00    2.50
  -2   4   4    6.30    2.60
   2   4  -4   13.30    2.70
   2   4  -4    9.90    2.00
   2   4  -4    9.60    2.20
   2   4  -4   16.90    4.90
  -2   4   4   10.10    2.30
   2   4  -4   19.30    3.40
   1  -4  -4   92.99    4.20
   1  -4  -4   83.49    4.60
   1  -4  -4   92.99    3.60
   1  -4  -4  108.79    5.40
   1  -4  -4  108.29    4.30
   1  -4  -4   84.09    4.60
   1   4  -4   94.69    4.70
   1   4  -4   94.09    4.20
   1   4  -4   88.89    3.60
   1   4  -4   94.09    4.00
   1   4  -4   92.39    5.00
  -1   4   4   93.49    4.10
   1   4  -4   93.19    4.80
   0  -4  -4  226.38    8.00
   0  -4  -4  240.18    8.40
   0   4  -4  225.28    7.20
   0   4  -4  227.28    7.40
   0   4  -4  238.18    8.30
   0   4  -4  229.38    7.80
   0   4   4  232.98    7.40
  -1  -4  -4  340.97   10.40
  -1  -4  -4  326.77   11.20
  -1  -4  -4  311.67   10.90
  -1  -4  -4  328.27   11.80
  -1  -4  -4  312.37   10.60
  -1   4  -4  334.77   11.10
  -1   4  -4  343.77   10.30
   1   4   4  331.27   10.00
  -1   4  -4  334.67   11.90
   2  -4   4    6.60    2.20
  -2  -4  -4    9.10    2.40
  -2  -4  -4   11.80    3.70
  -2  -4  -4    0.00    2.90
  -2  -4  -4    7.20    3.00
  -2  -4  -4    1.70    2.90
  -2  -4  -4    5.20    2.60
  -2   4  -4    4.70    2.20
  -2   4  -4    8.50    2.10
   2   4   4   11.70    3.60
  -2   4  -4    7.40    1.90
  -2   4  -4    2.00    2.80
  -2   4  -4    6.50    2.00
   2   4   4    7.40    2.40
  -2   4  -4    4.10    4.30
  -2   4  -4    6.50    2.10
  -3  -4  -4    4.30    2.80
   3  -4   4    7.10    4.00
  -3  -4  -4    4.80    3.10
  -3  -4  -4    6.20    2.60
  -3  -4  -4    5.00    2.70
   3  -4   4    4.60    3.10
  -3  -4  -4    5.50    2.40
   3   4   4    4.40    3.30
  -3   4  -4    2.40    2.50
  -3   4  -4    2.10    2.20
  -3   4  -4    6.30    2.00
  -3   4  -4    3.20    2.00
  -3   4  -4    5.10    3.00
  -4  -4  -4    0.00    4.40
  -4  -4  -4    0.00    2.60
  -4  -4  -4    4.50    3.60
   4  -4   4    1.50    4.80
  -4  -4  -4    0.00    2.30
   4  -4   4    1.00    5.60
  -4  -4  -4    0.00    3.70
  -4   4  -4    1.50    2.00
  -4   4  -4    0.30    1.90
  -4   4  -4    0.00    2.60
   4   4   4    0.00    3.20
  -4   4  -4    0.00    4.00
   4   4   4    0.00    6.30
  -5  -4  -4  281.47   10.20
  -5  -4  -4  273.17    9.30
   5  -4   4  288.87   10.20
  -5   4  -4  269.97    9.10
   5   4   4  261.27    9.60
  -5   4  -4  286.97   10.40
  -5   4  -4  275.57   10.10
   5   4   4  293.87   10.70
   5  -5  -4    6.20    2.50
  -5  -5   4    6.50    3.00
  -5  -5   4    2.10    3.40
  -5   5   4    7.30    2.40
   5   5  -4    3.00    1.90
  -4  -5   4  171.68    7.90
  -4  -5   4  173.28    7.60
   4  -5  -4  170.78    9.60
  -4  -5   4  173.58    9.90
   4  -5  -4  169.18    7.30
   4  -5  -4  175.38    6.80
   4   5  -4  174.18    8.60
   4   5  -4  164.48    6.40
  -4   5   4  178.78    9.10
  -4   5   4  176.18    7.10
  -3  -5   4  223.88    8.90
   3  -5  -4  232.68    8.40
  -3  -5   4  227.88    9.30
   3  -5  -4  212.58    9.60
   3  -5  -4  233.68    7.70
   3   5  -4  220.08    9.30
   3   5  -4  219.78    8.20
  -3   5   4  224.68    8.00
   3   5  -4  222.48    8.40
   3   5  -4  230.78    7.60
   3   5  -4  221.48    8.60
   3   5  -4  221.08    9.70
  -3   5   4  225.88    9.00
   2  -5  -4   49.20    3.50
   2  -5  -4   49.30    3.70
   2  -5  -4   42.10    3.30
   2  -5  -4   48.20    3.80
   2  -5  -4   46.50    4.70
   2  -5  -4   49.30    5.40
  -2  -5   4   56.29    5.20
  -2  -5   4   45.60    3.30
   2   5  -4   42.10    3.50
  -2   5   4   44.50    4.20
   2   5  -4   47.80    2.80
   2   5  -4   52.69    4.00
   2   5  -4   48.10    3.50
  -2   5   4   47.80    3.30
   2   5  -4   48.40    3.20
   2   5  -4   47.00    3.80
   2   5  -4   43.00    5.80
   1  -5  -4  306.47   10.70
   1  -5  -4  328.67   11.40
   1  -5  -4  325.47   10.30
   1  -5  -4  331.97   10.40
   1  -5  -4  310.07    9.70
   1   5  -4  319.67   10.40
   1   5  -4  330.87   11.20
  -1   5   4  329.07   10.50
   1   5  -4  319.47    9.90
   1   5  -4  324.67   10.50
   1   5  -4  327.37    9.90
   0  -5  -4  338.67   12.30
   0  -5  -4  370.56   11.80
   0   5  -4  364.56   11.00
   0   5  -4  353.46   12.20
   0   5  -4  361.56   11.60
   0   5   4  345.07   10.60
   0   5   4  344.37   10.80
   0   5  -4  357.06   10.60
  -1  -5  -4   60.89    4.20
  -1  -5  -4   63.69    5.30
  -1  -5  -4   72.69    3.70
  -1  -5  -4   70.19    3.80
  -1  -5  -4   63.09    5.10
  -1  -5  -4   73.49    4.40
  -1  -5  -4   69.69    4.70
  -1   5  -4   62.09    4.30
  -1   5  -4   72.69    4.00
  -1   5  -4   73.39    4.90
   1   5   4   69.49    3.10
  -1   5  -4   69.69    3.30
  -1   5  -4   73.19    3.00
  -1   5  -4   67.59    2.90
  -2  -5  -4  307.17   10.90
  -2  -5  -4  320.27   10.50
  -2  -5  -4  308.57   11.10
  -2  -5  -4  297.97   10.60
   2  -5   4  320.97   12.10
  -2  -5  -4  280.17   11.20
  -2  -5  -4  297.97   10.40
   2   5   4  303.77   11.00
  -2   5  -4  316.97   11.20
   2   5   4  315.17   10.00
  -2   5  -4  316.57   10.70
  -2   5  -4  312.37   10.50
  -2   5  -4  313.87   10.10
  -2   5  -4  308.97   11.10
  -2   5  -4  304.27    9.60
  -2   5  -4  318.37   11.00
  -2   5  -4  307.27   11.40
   3  -5   4   39.70    5.20
  -3  -5  -4   35.90    4.40
  -3  -5  -4   38.50    4.90
  -3  -5  -4   38.40    4.10
  -3  -5  -4   41.90    4.30
  -3  -5  -4   40.90    5.30
   3  -5   4   23.90    6.90
  -3   5  -4   35.70    4.00
   3   5   4   37.20    5.30
  -3   5  -4   35.30    5.10
   3   5   4   26.80    5.70
  -3   5  -4   35.30    3.80
  -3   5  -4   35.30    3.80
  -3   5  -4   38.20    3.30
  -4  -5  -4   38.20    6.60
   4  -5   4   25.50    6.10
  -4   5  -4   30.10    5.80
   4   5   4   28.20    9.80
   5  -5   4   23.20    4.00
  -5  -5  -4   14.20    3.60
  -5  -5  -4   21.50    4.20
   5   5   4   19.90    5.70
  -5   5  -4   20.50    3.20
  -5   5  -4   19.10    5.00
  -5   5  -4   12.00    2.80
   5   5   4   20.00    4.00
  -5  -6   4   34.60    5.10
  -5  -6   4   26.60    4.50
   5  -6  -4   29.90    3.80
   5   6  -4   28.70    2.80
  -5   6   4   30.60    3.60
   4  -6  -4    3.40    4.60
  -4  -6   4    0.00    5.30
   4   6  -4    0.00    6.90
  -4   6   4    3.80    4.30
   3  -6  -4  170.98    7.00
   3  -6  -4  170.88    8.10
  -3  -6   4  166.08    7.50
  -3  -6   4  177.08    7.80
   3  -6  -4  174.58    6.50
   3   6  -4  156.48    8.50
   3   6  -4  168.48    6.90
  -3   6   4  172.88    7.60
  -3   6   4  163.48    6.80
   3   6  -4  170.38    7.30
   3   6  -4  170.98    7.10
   3   6  -4  175.68    6.40
   2  -6  -4   19.90    3.30
   2  -6  -4   18.90    4.90
   2  -6  -4   17.70    5.10
   2  -6  -4   20.80    2.70
   2  -6  -4   19.80    3.20
  -2  -6   4   22.00    2.90
   2   6  -4   17.60    2.20
   2   6  -4   21.20    3.30
   2   6  -4   19.30    3.20
  -2   6   4   20.90    3.80
   2   6  -4   24.20    3.80
   2   6  -4   26.70    2.90
   2   6  -4   17.50    3.30
  -2   6   4   20.00    2.80
   1  -6  -4  107.69    4.50
   1  -6  -4  102.79    4.60
  -1  -6   4   93.69    4.50
   1  -6  -4  102.79    5.30
   1  -6  -4  103.59    4.70
   1  -6  -4   95.29    4.60
   1  -6  -4   93.99    5.00
   1   6  -4   97.19    4.80
   1   6  -4   85.39    4.30
   1   6  -4   99.29    4.90
   1   6  -4   96.69    4.10
  -1   6   4   98.49    4.20
   1   6  -4   97.29    4.70
   1   6  -4  105.09    3.90
   0  -6  -4   14.10    3.40
   0  -6  -4   18.50    1.80
   0  -6  -4   16.10    2.30
   0   6  -4   16.50    1.70
   0   6   4   18.30    1.60
   0   6  -4   18.80    2.30
   0   6  -4   19.60    1.90
   0   6  -4   18.80    1.70
  -1  -6  -4  280.47   10.60
  -1  -6  -4  297.87   10.30
  -1  -6  -4  303.37    9.60
  -1  -6  -4  292.97    9.70
  -1  -6  -4  311.77   10.40
  -1  -6  -4  272.47   10.30
  -1  -6  -4  268.57   10.80
  -1   6  -4  313.07    9.40
  -1   6  -4  311.07   10.20
   1   6   4  299.57    9.20
  -1   6  -4  298.87   10.20
  -1   6  -4  288.77   10.00
  -1   6  -4  314.67    9.00
  -1   6  -4  285.87    9.20
  -2  -6  -4   35.80    5.60
  -2  -6  -4   50.79    3.70
  -2  -6  -4   51.89    5.90
  -2  -6  -4   61.39    4.90
   2  -6   4   49.70    3.90
  -2  -6  -4   51.39    4.70
  -2  -6  -4   52.49    4.30
  -2   6  -4   48.40    3.40
  -2   6  -4   52.69    3.30
  -2   6  -4   49.70    4.40
   2   6   4   53.69    5.20
  -2   6  -4   50.29    3.30
  -2   6  -4   47.10    4.70
  -2   6  -4   53.49    5.40
  -2   6  -4   53.69    3.90
   3  -6   4    0.00    3.50
  -3  -6  -4    4.20    3.10
  -3  -6  -4    2.30    2.80
  -3  -6  -4    1.20    3.20
  -3  -6  -4    0.00    2.30
  -3  -6  -4    1.60    2.90
  -3   6  -4    0.30    2.20
  -3   6  -4    1.80    2.80
  -3   6  -4    4.20    2.20
  -3   6  -4    2.20    1.70
   3   6   4    2.10    3.50
  -3   6  -4    0.70    3.80
  -3   6  -4    1.70    2.50
   3   6   4    3.20    4.50
  -4  -6  -4  216.58    9.10
   4  -6   4  203.48   12.00
  -4  -6  -4  193.78   10.40
  -4  -6  -4  202.08   10.40
  -4  -6  -4  187.88    9.80
  -4  -6  -4  191.38    7.90
  -4   6  -4  209.78    8.00
  -4   6  -4  187.68    9.50
  -4   6  -4  190.58    8.10
   4   6   4  189.28   13.20
   5  -6   4    6.00    2.60
  -5  -6  -4    2.90    2.50
  -5  -6  -4    3.90    2.70
  -5   6  -4    3.20    3.20
  -5   6  -4    1.60    2.00
   5   6   4    4.10    2.90
   5   6   4    5.90    4.00
  -5   6  -4    3.00    2.50
  -5  -7   4    7.90    3.30
  -5  -7   4    5.10    3.10
   5  -7  -4    6.90    2.50
   5   7  -4    8.60    2.50
  -5   7   4    6.30    2.20
  -4  -7   4    1.80    2.90
   4  -7  -4    7.00    5.10
  -4  -7   4    1.70    3.10
  -4  -7   4    0.00    5.30
   4  -7  -4    6.90    3.20
   4  -7  -4    0.00    2.60
   4   7  -4    0.00    6.40
  -4   7   4    0.10    4.70
   4   7  -4    1.50    3.60
   3  -7  -4  163.98    7.90
   3  -7  -4  157.58    6.80
  -3  -7   4  163.28    7.50
  -3  -7   4  164.08    7.90
   3  -7  -4  157.18    6.30
   3   7  -4  168.88    7.20
  -3   7   4  155.28    6.50
  -3   7   4  161.18    7.40
   3   7  -4  172.38    7.10
   3   7  -4  162.78    6.20
   3   7  -4  166.08    6.90
   2  -7  -4  274.47   10.40
  -2  -7   4  291.67   10.00
   2  -7  -4  259.67    9.20
   2  -7  -4  257.27    9.70
   2  -7  -4  281.27   10.50
   2  -7  -4  271.47    8.70
   2   7  -4  272.77   10.10
   2   7  -4  259.37    9.00
   2   7  -4  304.67    9.20
   2   7  -4  264.27    9.40
   2   7  -4  263.17    8.60
  -2   7   4  266.07    9.20
   2   7  -4  312.77    9.70
  -2   7   4  268.97    9.70
  -1  -7   4  283.47   11.10
   1  -7  -4  320.07   10.00
   1  -7  -4  328.77   10.50
   1  -7  -4  346.27   11.80
   1  -7  -4  339.07   11.00
   1  -7  -4  336.37   10.50
   1   7  -4  326.07   10.70
   1   7  -4  340.77   10.70
   1   7  -4  307.97   10.90
   1   7  -4  330.47   11.40
   1   7  -4  323.47    9.90
  -1   7   4  349.47   10.70
   1   7  -4  334.77   10.00
  -1   7   4  323.77   10.10
   1   7  -4  352.66   10.30
   0  -7  -4  190.48    7.30
   0  -7  -4  185.98    6.90
   0  -7  -4  193.58    7.00
   0  -7  -4  206.68    7.20
   0  -7  -4  191.88    7.30
   0  -7  -4  180.08    7.30
   0   7  -4  191.48    6.50
   0   7   4  186.08    6.30
   0   7  -4  211.58    6.70
   0   7  -4  187.28    7.20
   0   7  -4  200.58    6.30
  -1  -7  -4  278.07    9.00
  -1  -7  -4  264.07    9.00
  -1  -7  -4  279.27    9.60
  -1  -7  -4  239.58    9.60
  -1  -7  -4  262.87    9.70
  -1  -7  -4  235.78    9.90
  -1  -7  -4  268.27    9.60
  -1   7  -4  267.77    9.20
  -1   7  -4  260.27    8.50
   1   7   4  278.57    8.60
  -1   7  -4  268.57    9.30
  -1   7  -4  281.57    8.30
  -1   7  -4  267.07    8.60
  -1   7  -4  269.47    8.70
  -1   7  -4  276.37    9.60
  -2  -7  -4 1377.16   37.50
  -2  -7  -4 1368.06   43.20
  -2  -7  -4 1248.88   39.40
  -2  -7  -4 1307.57   37.90
  -2  -7  -4 1346.67   40.60
  -2  -7  -4 1385.36   38.80
   2  -7   4 1352.76   45.40
  -2   7  -4 1360.76   39.40
  -2   7  -4 1375.46   40.40
   2   7   4 1335.67   39.40
  -2   7  -4 1397.76   40.20
  -2   7  -4 1303.07   36.00
  -2   7  -4 1364.76   38.80
  -2   7  -4 1367.46   43.00
  -2   7  -4 1339.87   37.40
   2   7   4 1431.46   39.00
  -3  -7  -4  160.58    8.30
  -3  -7  -4  159.78    7.40
  -3  -7  -4  170.58    7.90
  -3  -7  -4  158.18    7.70
  -3  -7  -4  158.78    7.10
   3  -7   4  165.48    8.80
   3   7   4  168.88    9.10
  -3   7  -4  164.68    6.90
  -3   7  -4  162.18    7.40
  -3   7  -4  168.68    6.30
  -3   7  -4  168.38    7.70
  -3   7  -4  176.68    8.10
   3   7   4  152.28    7.90
   3   7   4  163.98    9.20
  -3   7  -4  159.78    7.70
  -3   7  -4  161.58    7.00
  -4  -7  -4   24.00    6.70
  -4  -7  -4   31.90    4.70
  -4  -7  -4   34.60    7.00
  -4  -7  -4   30.10    4.40
   4  -7   4   27.70    8.70
   4   7   4   34.00    4.70
  -4   7  -4   32.40    3.40
  -4   7  -4   31.00    3.80
   4   7   4   31.80    8.80
  -4   7  -4   34.60    4.30
  -4   7  -4   34.10    5.90
  -5  -7  -4    1.20    2.70
  -5  -7  -4    0.40    2.70
   5  -7   4    3.60    2.70
   5   7   4    0.00    2.60
   5   7   4    8.60    4.50
  -5   7  -4    0.00    2.60
  -5   7  -4    0.30    3.00
  -5   7  -4    2.70    1.90
   5  -8  -4   68.99    4.20
  -5  -8   4   67.29    5.50
  -5  -8   4   73.59    5.60
  -5   8   4   61.39    4.10
   5   8  -4   65.19    3.60
  -4  -8   4  249.48   12.70
  -4  -8   4  278.57   10.20
  -4  -8   4  277.57    9.90
   4  -8  -4  278.57    9.70
   4  -8  -4  263.27   12.40
   4  -8  -4  249.38    9.20
  -4   8   4  252.47   11.20
   4   8  -4  256.47    8.70
  -4   8   4  271.27    9.20
   4   8  -4  267.17   10.20
   4   8  -4  246.48   12.40
   3  -8  -4   69.09    4.70
  -3  -8   4   70.49    5.60
   3  -8  -4   65.69    6.70
  -3  -8   4   65.69    5.60
   3  -8  -4   66.59    4.70
   3  -8  -4   69.49    5.20
   3   8  -4   64.59    4.60
   3   8  -4   67.89    4.10
   3   8  -4   69.59    5.30
   3   8  -4   67.49    5.10
  -3   8   4   71.09    5.30
   3   8  -4   68.79    5.00
  -3   8   4   63.09    5.10
  -3   8   4   65.69    4.60
   2  -8  -4   53.59    5.70
   2  -8  -4   64.79    4.30
  -2  -8   4   60.99    4.10
   2  -8  -4   66.99    4.10
   2  -8  -4   53.59    4.10
   2  -8  -4   53.39    4.90
   2   8  -4   60.69    3.50
   2   8  -4   68.59    4.60
   2   8  -4   60.59    4.40
   2   8  -4   55.79    4.00
   2   8  -4   63.49    3.70
  -2   8   4   61.09    4.00
  -2   8   4   62.39    4.00
  -2   8   4   62.79    4.40
  -1  -8   4  549.05   19.60
   1  -8  -4  636.84   20.70
   1  -8  -4  619.34   18.10
   1  -8  -4  598.34   17.10
   1  -8  -4  610.84   18.60
   1  -8  -4  597.34   18.00
   1   8  -4  586.94   18.00
   1   8  -4  636.84   18.00
   1   8  -4  621.24   18.50
   1   8  -4  612.64   17.10
  -1   8   4  616.44   18.70
   1   8  -4  631.34   18.30
   1   8  -4  634.14   17.20
   1   8  -4  554.74   20.10
  -1   8   4  624.04   17.90
   0  -8  -4  542.05   16.60
   0  -8  -4  543.55   15.90
   0  -8  -4  560.24   17.10
   0  -8  -4  566.54   18.00
   0  -8  -4  565.54   18.90
   0  -8  -4  549.35   16.40
   0   8  -4  562.84   17.00
   0   8   4  541.05   16.90
   0   8  -4  561.44   18.80
   0   8  -4  552.24   16.80
   0   8  -4  578.34   16.30
   0   8   4  560.74   16.30
   0   8  -4  534.35   16.20
   0   8  -4  542.65   15.50
  -1  -8  -4  190.68    7.20
  -1  -8  -4  184.08    7.50
  -1  -8  -4  177.98    7.40
  -1  -8  -4  174.98    7.90
  -1  -8  -4  174.08    7.10
  -1  -8  -4  188.58    6.90
  -1   8  -4  180.48    6.50
   1   8   4  181.48    6.30
  -1   8  -4  182.78    7.00
  -1   8  -4  184.08    6.10
  -1   8  -4  184.68    6.80
  -1   8  -4  186.88    6.50
  -1   8  -4  177.08    6.30
  -1   8  -4  182.48    7.50
  -2  -8  -4  128.79    6.40
  -2  -8  -4  126.79    6.20
  -2  -8  -4  143.69    6.40
  -2  -8  -4  111.59    7.50
   2  -8   4  124.89    6.50
  -2  -8  -4  135.99    6.20
  -2   8  -4  132.99    5.80
  -2   8  -4  129.19    5.20
  -2   8  -4  116.89    7.10
  -2   8  -4  134.79    5.40
   2   8   4  133.49    6.40
  -2   8  -4  128.69    5.30
  -2   8  -4  135.59    5.80
   2   8   4  140.89    5.60
   3  -8   4   89.99    6.80
  -3  -8  -4   82.29    5.90
  -3  -8  -4   78.69    6.50
  -3  -8  -4   88.79    5.60
  -3  -8  -4   83.29    7.00
  -3  -8  -4   96.19    6.40
   3   8   4   73.29    6.50
  -3   8  -4   84.29    5.90
  -3   8  -4   83.49    5.20
  -3   8  -4   80.89    4.50
  -3   8  -4   83.69    6.10
  -3   8  -4   90.19    6.00
   3   8   4   88.89    7.20
  -3   8  -4   81.89    5.10
  -3   8  -4   83.39    4.70
   3   8   4   85.19    7.20
  -4  -8  -4   79.59    5.50
  -4  -8  -4   68.89    5.50
  -4  -8  -4   59.99    7.70
   4  -8   4   61.29    9.70
  -4  -8  -4   83.49    8.40
   4   8   4   84.39    5.50
  -4   8  -4   77.49    4.90
  -4   8  -4   79.99    5.10
   4   8   4   80.99   13.60
  -4   8  -4   71.29    7.40
  -4   8  -4   65.49    4.30
  -5  -8  -4    5.70    2.80
   5  -8   4    2.40    2.70
  -5  -8  -4    7.20    2.90
  -5   8  -4    3.60    2.90
  -5   8  -4    2.70    1.90
   5   8   4    5.50    2.80
   5  -9  -4   16.80    3.10
  -5  -9   4    8.50    3.50
  -5  -9   4   18.00    4.90
   5   9  -4   12.90    2.60
  -5   9   4   13.40    3.20
  -4  -9   4  214.98    8.90
   4  -9  -4  218.28    8.50
  -4  -9   4  207.38   12.90
   4  -9  -4  228.78   11.40
  -4  -9   4  221.78    8.80
  -4   9   4  209.38   10.40
   4   9  -4  210.88   11.40
  -4   9   4  209.68    7.90
   4   9  -4  211.48    9.00
   4   9  -4  218.38    7.60
   3  -9  -4   52.79    4.30
   3  -9  -4   49.99    6.00
  -3  -9   4   51.19    5.10
   3  -9  -4   57.49    5.10
   3  -9  -4   49.10    4.90
  -3  -9   4   50.09    5.30
  -3   9   4   52.69    4.80
   3   9  -4   48.90    4.90
  -3   9   4   45.60    5.20
  -3   9   4   49.80    4.20
   3   9  -4   56.19    3.80
   3   9  -4   46.10    4.40
   3   9  -4   46.60    4.30
   3   9  -4   47.10    5.40
   2  -9  -4  213.38    7.80
   2  -9  -4  201.88    7.90
   2  -9  -4  206.48    8.60
  -2  -9   4  205.48    8.30
   2  -9  -4  214.68    9.30
   2  -9  -4  200.68    7.60
   2   9  -4  202.68    7.50
   2   9  -4  214.08    7.90
   2   9  -4  209.48    7.80
  -2   9   4  222.78    7.70
  -2   9   4  213.68    8.10
   2   9  -4  212.98    7.20
   2   9  -4  211.78    7.70
   1  -9  -4  116.09    5.10
   1  -9  -4  112.19    4.90
   1  -9  -4  110.79    5.50
   1  -9  -4  114.99    5.90
  -1  -9   4  105.09    5.30
   1  -9  -4  106.99    5.40
   1  -9  -4  113.79    5.00
  -1   9   4  114.49    4.80
   1   9  -4  108.09    4.90
  -1   9   4  115.69    4.40
   1   9  -4  112.69    5.20
   1   9  -4  114.19    5.10
  -1   9   4   95.19    6.50
   1   9  -4  105.69    5.20
   1   9  -4  111.39    5.70
   0  -9  -4  362.86   11.90
   0  -9  -4  373.06   11.70
   0  -9  -4  375.56   11.80
   0  -9  -4  412.66   13.40
   0  -9  -4  369.26   12.70
   0  -9  -4  384.46   12.30
   0   9  -4  373.36   11.10
   0   9   4  375.46   11.50
   0   9  -4  377.96   11.70
   0   9  -4  361.86   12.40
   0   9  -4  378.06   12.20
   0   9  -4  386.36   11.50
   0   9  -4  391.96   12.00
   0   9   4  367.76   12.10
   0   9  -4  388.56   13.00
   1  -9   4   69.29    4.30
  -1  -9  -4   63.99    5.30
  -1  -9  -4   74.79    5.70
  -1  -9  -4   69.99    4.30
  -1  -9  -4   67.09    4.30
  -1  -9  -4   72.59    4.00
  -1  -9  -4   73.29    5.00
  -1   9  -4   65.79    3.90
  -1   9  -4   70.99    4.10
  -1   9  -4   66.09    3.40
  -1   9  -4   70.89    4.40
  -1   9  -4   77.49    6.50
  -1   9  -4   71.99    5.20
  -1   9  -4   66.29    3.20
  -1   9  -4   67.69    3.50
  -2  -9  -4  309.37   10.60
  -2  -9  -4  276.87   11.20
  -2  -9  -4  305.07   10.50
   2  -9   4  306.07   12.00
  -2  -9  -4  296.67   11.20
  -2  -9  -4  303.67   10.90
   2   9   4  306.77   10.20
  -2   9  -4  299.17    9.30
  -2   9  -4  315.17   10.50
  -2   9  -4  309.47    9.70
  -2   9  -4  311.97   10.20
  -2   9  -4  311.97   11.00
  -2   9  -4  292.27   11.20
  -2   9  -4  311.37   10.40
   2   9   4  286.97   10.50
  -3  -9  -4  391.46   13.60
  -3  -9  -4  398.36   13.70
  -3  -9  -4  385.76   14.60
  -3  -9  -4  383.06   14.10
  -3  -9  -4  374.06   12.80
   3  -9   4  373.76   15.60
   3   9   4  364.46   13.60
   3   9   4  376.46   13.50
  -3   9  -4  389.06   13.10
  -3   9  -4  394.16   12.10
   3   9   4  378.06   16.10
  -3   9  -4  389.46   12.10
  -3   9  -4  386.46   13.50
  -3   9  -4  373.76   12.70
  -3   9  -4  395.76   14.10
  -4  -9  -4    0.00    4.80
  -4  -9  -4    0.00    3.30
  -4  -9  -4    1.30    2.70
   4  -9   4    0.30    3.10
   4  -9   4    5.70    7.50
  -4  -9  -4    0.00    6.20
   4   9   4    1.60    2.80
  -4   9  -4    3.10    2.10
  -4   9  -4    0.00    5.20
  -4   9  -4    3.50    2.10
  -4   9  -4    1.70    2.50
  -5  -9  -4    5.10    3.20
  -5  -9  -4    3.60    2.90
   5  -9   4    0.20    2.70
   5   9   4    4.50    2.70
  -5   9  -4    0.30    2.00
  -5   9  -4    0.00    2.80
   5 -10  -4    0.20    2.00
  -5 -10   4    2.10    3.80
  -5 -10   4    2.70    3.20
  -5  10   4    1.60    2.10
   5  10  -4    0.70    1.90
   4 -10  -4   33.70    4.10
  -4 -10   4   23.40    8.00
  -4 -10   4   32.60    5.20
  -4 -10   4   36.50    5.00
   4 -10  -4   29.80    7.60
   4  10  -4   31.70    5.00
  -4  10   4   20.00    6.10
   4  10  -4   42.40    8.70
   4  10  -4   31.70    3.30
  -4  10   4   43.10    3.80
  -3 -10   4   10.40    3.00
   3 -10  -4    8.40    2.40
  -3 -10   4    9.70    3.90
   3 -10  -4    9.30    3.30
   3 -10  -4    9.90    3.60
   3  10  -4   10.70    3.40
   3  10  -4   10.30    2.60
   3  10  -4    7.90    3.10
  -3  10   4    7.50    2.60
   3  10  -4   13.30    3.10
  -3  10   4    6.10    3.00
  -3  10   4    9.70    3.40
   3  10  -4    6.20    2.90
  -2 -10   4   45.70    4.00
   2 -10  -4   31.70    5.30
   2 -10  -4   49.30    4.00
   2 -10  -4   42.60    3.70
   2 -10  -4   48.60    7.00
   2 -10  -4   40.50    4.40
   2  10  -4   40.00    4.10
  -2  10   4   34.90    3.70
  -2  10   4   41.60    4.00
   2  10  -4   40.40    3.80
   2  10  -4   39.20    3.20
   2  10  -4   50.99    4.30
   2  10  -4   37.30    3.60
  -2  10   4   47.20    4.00
  -2  10   4   32.80    4.20
  -1 -10   4  812.62   26.70
   1 -10  -4  875.41   25.20
   1 -10  -4  706.73   28.10
   1 -10  -4  855.21   24.30
   1 -10  -4  840.62   24.20
   1 -10  -4  853.21   26.70
   1 -10  -4  833.72   23.20
   1  10  -4  840.02   22.90
  -1  10   4  835.12   25.30
  -1  10   4  880.71   24.70
   1  10  -4  862.91   24.50
   1  10  -4  841.62   24.80
  -1  10   4  883.61   24.30
   1  10  -4  833.02   23.00
   1  10  -4  763.02   23.90
   1  10  -4  828.72   24.40
  -1  10   4  834.82   23.30
   0 -10  -4  385.76   12.70
   0 -10  -4  327.27   12.80
   0 -10  -4  353.36   12.20
   0 -10  -4  355.66   11.40
   0 -10  -4  358.36   11.40
   0 -10  -4  353.46   11.80
   0 -10  -4  359.46   11.30
   0  10  -4  354.06   11.90
   0  10   4  352.46   11.00
   0  10  -4  358.66   10.60
   0  10  -4  362.86   11.50
   0  10  -4  362.56   11.00
   0  10   4  336.17   11.50
   0  10  -4  338.27   12.10
   0  10  -4  371.16   11.50
   0  10  -4  359.76   11.00
  -1 -10  -4   69.19    5.30
  -1 -10  -4   75.39    4.50
   1 -10   4   51.99    4.10
  -1 -10  -4   58.59    4.60
  -1 -10  -4   69.39    4.30
   1  10   4   62.49    6.40
  -1  10  -4   47.10    3.40
   1  10   4   59.39    3.30
  -1  10  -4   62.19    3.40
  -2 -10  -4  685.63   20.20
  -2 -10  -4  699.53   22.90
  -2 -10  -4  666.03   21.50
  -2 -10  -4  677.53   21.30
   2 -10   4  667.03   24.00
  -2 -10  -4  680.33   20.60
  -2  10  -4  702.03   21.30
  -2  10  -4  675.33   22.60
   2  10   4  698.53   20.60
   2  10   4  678.83   20.90
  -2  10  -4  665.23   21.30
  -2  10  -4  698.43   21.00
  -2  10  -4  631.34   18.80
  -2  10  -4  680.73   20.50
  -2  10  -4  686.93   19.60
  -3 -10  -4   15.00    3.90
  -3 -10  -4   20.30    4.90
  -3 -10  -4   12.50    4.50
   3 -10   4   23.10    6.10
  -3 -10  -4   17.10    4.20
  -3 -10  -4   12.40    4.40
  -3  10  -4   17.30    3.20
  -3  10  -4   13.10    4.00
   3  10   4   16.20    5.10
  -3  10  -4   17.20    4.10
   3  10   4   15.90    3.80
  -3  10  -4   14.70    3.50
  -3  10  -4   12.40    3.50
   3  10   4   17.00    5.70
  -3  10  -4   19.90    4.50
   3  10   4   16.30    4.20
  -4 -10  -4  170.28    7.60
   4 -10   4  168.38   12.60
  -4 -10  -4  172.28   11.00
   4 -10   4  173.88    8.00
  -4 -10  -4  171.98    8.00
  -4  10  -4  174.28    6.70
  -4  10  -4  144.69   10.30
   4  10   4  168.68    7.30
  -4  10  -4  166.48    7.30
  -4  10  -4  169.68    7.30
  -5 -10  -4    8.70    3.20
   5 -10   4    3.40    2.90
  -5 -10  -4    5.40    3.50
  -5  10  -4    6.70    2.30
  -5  10  -4    8.90    3.10
   5  10   4   13.40    3.40
  -5 -11   4    9.40    3.30
  -5 -11   4   10.00    4.50
   5 -11  -4   11.70    2.90
   5  11  -4   14.60    2.60
  -5  11   4    5.20    2.20
  -4 -11   4  122.29    6.70
  -4 -11   4  103.09   13.30
  -4 -11   4  123.29    6.90
   4 -11  -4  124.59    5.90
   4 -11  -4  108.89    9.70
   4  11  -4  127.49   10.50
  -4  11   4  123.09    5.50
   4  11  -4  127.29    6.60
   4  11  -4  125.49    5.30
  -4  11   4   97.99    8.40
  -3 -11   4   57.09    5.80
   3 -11  -4   52.09    5.40
  -3 -11   4   59.69    5.40
   3 -11  -4   51.29    4.50
   3 -11  -4   46.40    5.50
   3  11  -4   58.09    5.00
   3  11  -4   58.89    5.80
  -3  11   4   53.49    5.10
   3  11  -4   47.60    4.70
   3  11  -4   48.70    4.40
  -3  11   4   59.89    4.30
   3  11  -4   51.89    4.00
  -3  11   4   50.89    5.20
   2 -11  -4  575.14   17.50
  -2 -11   4  600.64   19.10
   2 -11  -4  591.44   17.60
   2 -11  -4  559.74   20.20
   2 -11  -4  564.64   18.90
   2  11  -4  565.04   17.80
   2  11  -4  602.84   16.90
  -2  11   4  568.64   17.80
   2  11  -4  568.94   16.50
  -2  11   4  567.94   17.50
   2  11  -4  562.84   17.70
   2  11  -4  612.54   17.80
  -2  11   4  534.75   18.40
  -2  11   4  563.54   16.60
   1 -11  -4  255.67    8.90
   1 -11  -4  256.17    9.90
   1 -11  -4  273.97    9.90
   1 -11  -4  258.77    9.40
  -1 -11   4  273.27    9.90
   1 -11  -4  269.27    9.80
   1 -11  -4  265.77    9.00
   1  11  -4  271.77    9.40
   1  11  -4  270.87    9.10
   1  11  -4  255.67    8.80
  -1  11   4  273.07    9.30
   1  11  -4  258.87    8.70
   1  11  -4  260.67    9.20
   1  11  -4  276.47    8.70
  -1  11   4  252.17    9.40
   1  11  -4  248.28    9.20
  -1  11   4  262.27    9.00
   0 -11  -4   53.89    3.90
   0 -11  -4   53.09    4.60
   0 -11   4   50.49    3.60
   0 -11  -4   48.60    4.20
   0 -11  -4   59.69    3.40
   0 -11  -4   39.70    6.20
   0 -11  -4   49.30    5.10
   0 -11  -4   49.00    4.40
   0  11  -4   50.69    2.90
   0  11  -4   56.89    3.90
   0  11  -4   52.79    3.80
   0  11  -4   56.59    5.10
   0  11   4   53.39    3.10
   0  11  -4   46.50    5.00
   0  11   4   57.59    4.40
   0  11  -4   52.09    4.30
   0  11  -4   54.99    3.00
  -1 -11  -4  184.68    7.20
  -1 -11  -4  188.08    8.20
  -1 -11  -4  172.08    6.90
  -1 -11  -4  182.88    7.30
   1 -11   4  180.08    7.80
  -1 -11  -4  170.78    7.80
  -1 -11  -4  181.18    7.70
  -1  11  -4  185.68    7.10
  -1  11  -4  181.08    6.30
  -1  11  -4  170.28    7.90
   1  11   4  168.88    8.40
  -1  11  -4  172.68    7.10
   1  11   4  178.38    6.50
  -1  11  -4  183.48    6.60
  -1  11  -4  181.28    6.50
  -2 -11  -4 1120.49   33.10
   2 -11   4 1160.38   38.70
  -2 -11  -4 1136.29   34.60
  -2 -11  -4 1141.89   33.70
  -2 -11  -4 1155.28   32.00
  -2 -11  -4 1145.09   37.00
  -2  11  -4 1168.38   31.90
   2  11   4 1134.59   33.50
  -2  11  -4 1141.39   30.60
  -2  11  -4 1071.29   32.90
  -2  11  -4 1076.79   33.60
  -2  11  -4 1151.18   34.30
  -2  11  -4 1120.19   36.60
  -2  11  -4 1168.88   34.30
   2  11   4 1150.18   33.30
  -3 -11  -4  599.14   19.40
   3 -11   4  607.74   22.50
  -3 -11  -4  566.44   20.90
  -3 -11  -4  574.34   19.10
  -3 -11  -4  591.84   18.40
  -3 -11  -4  589.44   19.90
   3  11   4  573.34   18.90
  -3  11  -4  584.74   16.90
  -3  11  -4  593.74   19.00
  -3  11  -4  591.14   17.60
  -3  11  -4  587.54   19.30
  -3  11  -4  580.54   18.30
   3  11   4  595.64   19.10
   3  11   4  554.54   22.90
  -3  11  -4  610.94   20.60
   3  11   4  621.34   18.20
  -4 -11  -4  174.68    7.90
  -4 -11  -4  163.08    7.70
  -4 -11  -4  177.28   11.70
   4 -11   4  169.68    7.80
  -4  11  -4  173.08    6.60
  -4  11  -4  164.28    7.30
  -4  11  -4  164.08    7.20
   4  11   4  163.18    7.30
   5 -11   4    5.90    2.80
  -5 -11  -4    7.50    3.20
  -5  11  -4    9.10    3.20
  -5  11  -4    6.40    2.30
   5  11   4    7.60    2.70
   5 -12  -4    2.80    2.10
  -5 -12   4    3.00    3.20
   5  12  -4   10.30    2.90
  -5  12   4    1.80    2.20
   4 -12  -4   69.59    4.70
  -4 -12   4   60.59    5.70
  -4 -12   4   59.29    5.60
  -4  12   4   67.89    4.40
   4  12  -4   68.99    5.30
   4  12  -4   71.19    4.00
  -3 -12   4   30.00    6.30
   3 -12  -4   27.70    5.20
   3 -12  -4   33.60    5.00
  -3 -12   4   31.80    5.30
   3 -12  -4   32.50    4.10
   3  12  -4   29.20    3.60
  -3  12   4   28.40    4.80
   3  12  -4   28.60    4.50
  -3  12   4   25.50    4.10
   3  12  -4   29.10    5.40
  -3  12   4   26.00    4.30
   3  12  -4   32.50    4.90
   3  12  -4   31.00    4.20
  -2 -12   4  177.58    8.00
   2 -12  -4  189.88    8.00
   2 -12  -4  177.68    7.10
   2 -12  -4  182.98    7.30
  -2  12   4  176.48    7.70
   2  12  -4  184.08    7.40
  -2  12   4  172.88    7.40
   2  12  -4  166.78    6.90
  -2  12   4  188.58    7.60
   2  12  -4  183.28    6.80
   2  12  -4  180.58    7.50
   2  12  -4  180.58    7.50
  -2  12   4  181.68    7.00
   1 -12  -4   81.09    4.60
   1 -12  -4   80.49    6.00
   1 -12  -4   77.59    5.50
  -1 -12   4   85.19    5.10
   1 -12  -4   79.69    4.30
   1 -12  -4   76.49    4.40
   1 -12  -4   72.49    7.80
   1  12  -4   85.59    4.30
   1  12  -4   75.29    3.90
   1  12  -4   81.99    4.50
  -1  12   4   84.39    4.20
  -1  12   4   79.49    5.90
   1  12  -4   71.49    5.20
   1  12  -4   93.19    5.20
   1  12  -4   78.79    4.60
  -1  12   4   75.89    4.30
   1  12  -4   76.79    4.90
   0 -12  -4   30.40    3.90
   0 -12  -4   35.60    4.40
   0 -12  -4   43.70    3.20
   0 -12  -4   33.40    3.70
   0 -12  -4   20.20    6.20
   0 -12  -4   23.80    5.40
   0  12  -4   36.80    2.90
   0  12  -4   36.50    4.10
   0  12  -4   36.30    4.90
   0  12   4   37.50    4.10
   0  12  -4   29.90    4.90
   0  12   4   35.10    2.80
   0  12  -4   38.00    3.50
   0  12  -4   35.20    2.60
   0  12  -4   40.60    3.60
  -1 -12  -4  676.33   22.30
   1 -12   4  717.23   23.40
  -1 -12  -4  657.33   20.00
  -1 -12  -4  658.13   20.50
  -1 -12  -4  679.03   21.20
  -1 -12  -4  687.23   19.70
  -1  12  -4  669.03   20.90
  -1  12  -4  659.53   19.40
  -1  12  -4  662.03   20.30
   1  12   4  667.63   20.00
  -1  12  -4  669.93   18.60
  -1  12  -4  664.63   20.70
   1  12   4  657.93   20.40
  -1  12  -4  669.43   20.20
  -2 -12  -4  128.99    8.40
  -2 -12  -4  133.19    7.40
   2 -12   4  124.89    7.80
  -2 -12  -4  137.69    6.80
  -2 -12  -4  126.19    6.80
  -2  12  -4  133.49    5.40
   2  12   4  137.69    6.10
  -2  12  -4  137.59    5.60
   2  12   4  133.29    6.40
  -2  12  -4  137.49    5.80
  -2  12  -4  137.29    6.30
  -2  12  -4  134.79    6.00
  -2  12  -4  132.59    6.00
  -3 -12  -4   11.40    5.60
  -3 -12  -4   20.10    6.00
  -3 -12  -4    2.40    4.50
  -3 -12  -4   11.60    3.20
  -3 -12  -4   10.20    4.20
   3 -12   4   12.60    6.10
  -3  12  -4   15.30    3.70
   3  12   4   11.40    3.60
  -3  12  -4   11.20    2.60
  -3  12  -4   10.50    3.50
  -3  12  -4   12.30    3.40
  -3  12  -4    8.20    2.10
   3  12   4   15.90    4.40
  -3  12  -4   11.90    4.20
   3  12   4   18.20    5.40
  -4 -12  -4  148.89    7.30
   4 -12   4  151.18    7.30
  -4 -12  -4  139.89    7.50
  -4  12  -4  143.89    6.00
  -4  12  -4  142.09    6.50
  -4  12  -4  143.89    7.20
  -4  12  -4  145.79    6.80
   4  12   4  142.39    6.70
   5 -12   4  184.48    7.40
  -5 -12  -4  178.28    8.00
  -5  12  -4  184.38    6.80
  -5  12  -4  174.58    8.20
   5  12   4  197.48    6.80
   5 -13  -4    0.00    2.10
  -5 -13   4    0.00    3.10
  -5  13   4    0.80    2.20
   5  13  -4    1.70    2.00
   4 -13  -4  146.89    6.30
  -4 -13   4  125.39    7.10
  -4 -13   4  135.59    7.10
   4  13  -4  140.09    6.80
   4  13  -4  150.18    5.80
  -4  13   4  143.49    5.90
   3 -13  -4    0.00    4.10
   3 -13  -4    0.00    2.20
  -3 -13   4    1.50    3.20
  -3 -13   4    0.00    4.90
   3 -13  -4    3.90    3.10
  -3  13   4    1.50    2.90
   3  13  -4    4.30    2.30
   3  13  -4    0.00    3.20
  -3  13   4    0.20    2.40
   3  13  -4    3.90    3.20
   3  13  -4    0.00    2.30
  -3  13   4    0.00    3.40
   3  13  -4    0.00    3.30
   2 -13  -4   53.89    4.70
   2 -13  -4   52.69    4.10
   2 -13  -4   59.69    4.60
  -2 -13   4   56.39    5.10
   2  13  -4   57.19    4.60
   2  13  -4   54.29    3.90
   2  13  -4   59.89    4.50
   2  13  -4   60.09    4.80
  -2  13   4   63.09    4.70
  -2  13   4   53.19    4.40
   2  13  -4   62.29    4.90
  -2  13   4   57.59    4.40
   1 -13  -4  262.77    9.00
   1 -13  -4  250.57   10.00
  -1 -13   4  255.77    9.70
   1 -13  -4  249.48    9.70
   1 -13  -4  258.87    8.70
   1  13  -4  251.47    8.50
  -1  13   4  260.67    9.10
  -1  13   4  242.98    9.40
   1  13  -4  238.38    8.60
   1  13  -4  256.37    9.10
   1  13  -4  253.67    9.00
   1  13  -4  251.47    9.20
   1  13  -4  252.37    9.20
  -1  13   4  260.17    8.70
   0 -13  -4  102.29    5.40
   0 -13  -4  113.39    6.90
   0 -13  -4   98.79    7.10
   0 -13  -4   95.39    5.60
   0 -13  -4   99.29    5.10
   0 -13   4   98.79    5.00
   0 -13  -4  105.19    5.30
   0  13   4  104.89    4.60
   0  13  -4  103.69    4.90
   0  13   4  104.69    5.30
   0  13  -4  101.89    6.10
   0  13  -4  106.49    5.40
   0  13  -4  103.29    4.50
   0  13  -4  105.69    6.10
   0  13  -4  104.79    4.70
  -1 -13  -4   93.59    6.00
  -1 -13  -4  106.79    6.90
  -1 -13  -4  103.59    5.50
  -1 -13  -4   89.39    5.40
  -1 -13  -4  100.59    6.50
  -1 -13  -4  112.29    6.00
  -1  13  -4   98.99    6.00
  -1  13  -4  103.79    4.90
   1  13   4  101.19    4.80
   1  13   4   92.39    6.30
  -1  13  -4  106.49    5.40
  -1  13  -4  105.19    4.60
   1  13   4  101.79    5.20
  -1  13  -4   99.39    6.50
  -1  13  -4  104.39    4.70
  -2 -13  -4    0.00    2.60
  -2 -13  -4    0.00    3.50
   2 -13   4    0.00    4.70
  -2 -13  -4    2.30    4.70
  -2 -13  -4    3.00    3.10
  -2  13  -4    1.80    2.10
  -2  13  -4    1.20    2.00
   2  13   4    0.10    2.50
  -2  13  -4    5.60    2.20
  -2  13  -4    0.00    2.40
   2  13   4    1.40    2.70
  -2  13  -4    0.90    2.60
   3 -13   4    3.10    6.90
  -3 -13  -4    0.00    4.90
  -3 -13  -4   22.70    6.20
   3 -13   4    0.00    4.30
  -3 -13  -4    5.80    2.90
  -3 -13  -4    2.30    6.10
  -3  13  -4    4.40    2.70
  -3  13  -4    9.20    2.70
  -3  13  -4   17.80    5.40
  -3  13  -4    3.50    2.20
   3  13   4   11.90    3.70
  -3  13  -4    7.10    2.50
   3  13   4    6.80    3.10
   3  13   4    3.00    5.70
  -4 -13  -4    7.50    4.40
   4 -13   4   19.10    5.00
  -4 -13  -4    8.90    2.90
  -4  13  -4    9.30    2.40
  -4  13  -4    8.60    3.70
   4  13   4    9.30    3.00
  -4  13  -4    9.10    2.70
  -4  13  -4    8.60    2.50
  -5 -13  -4   28.50    5.50
   5 -13   4   30.20    5.70
   5  13   4   32.20    3.70
  -5  13  -4   22.50    3.70
   5 -14  -4   52.59    3.90
  -5 -14   4   54.29    5.40
   5  14  -4   56.99    3.70
  -5  14   4   59.39    3.80
  -4 -14   4   21.90    5.00
  -4 -14   4   24.70    4.70
   4 -14  -4   20.80    3.50
   4  14  -4   31.70    4.50
  -4  14   4   20.00    3.50
   4  14  -4   21.20    3.20
  -3 -14   4  101.09    6.70
   3 -14  -4  123.19    7.80
   3 -14  -4  114.69    5.90
  -3 -14   4   97.69    8.80
   3 -14  -4  118.49    6.00
   3  14  -4  111.59    5.90
  -3  14   4  107.29    6.10
   3  14  -4  106.59    6.70
  -3  14   4  102.69    7.00
   3  14  -4  106.09    6.40
   3  14  -4  103.19    6.80
   3  14  -4  112.39    5.30
  -3  14   4  123.59    5.70
   2 -14  -4    0.40    2.30
  -2 -14   4    2.10    3.30
   2 -14  -4    1.10    2.90
   2 -14  -4    0.00    2.40
  -2  14   4    0.00    2.50
   2  14  -4    0.60    2.70
   2  14  -4    0.00    3.00
  -2  14   4    0.00    2.90
   2  14  -4    0.80    2.40
   2  14  -4    0.00    2.40
  -2  14   4    3.90    2.70
   2  14  -4    0.00    2.50
   1 -14  -4  200.78    7.70
   1 -14  -4  200.18    7.30
  -1 -14   4  200.98    8.20
   1 -14  -4  199.08    8.20
  -1  14   4  199.68    7.70
   1  14  -4  202.68    7.70
   1  14  -4  201.98    7.30
  -1  14   4  201.68    7.50
   1  14  -4  201.48    7.40
  -1  14   4  202.38    7.80
   1  14  -4  194.28    7.80
  -1  14   4  190.58    8.60
   1  14  -4  195.58    7.90
   1  14  -4  203.38    7.90
   0 -14  -4   49.20    4.30
   0 -14  -4   58.49    5.20
   0 -14  -4   57.39    4.00
   0 -14   4   50.39    4.30
   0 -14  -4   62.09    6.20
   0 -14  -4   54.49    4.60
   0  14  -4   49.90    5.40
   0  14  -4   53.29    4.00
   0  14   4   56.49    3.50
   0  14  -4   49.80    4.40
   0  14  -4   51.59    3.70
   0  14  -4   51.59    3.30
   0  14  -4   56.49    3.80
   0  14   4   46.60    4.20
   0  14  -4   56.79    4.90
  -1 -14  -4   20.70    5.40
  -1 -14  -4   23.60    6.80
  -1 -14  -4   28.90    4.70
  -1 -14  -4   24.30    4.70
  -1 -14  -4   28.60    4.30
  -1 -14  -4   30.30    4.00
  -1  14  -4   26.50    3.10
  -1  14  -4   29.30    5.00
  -1  14  -4   27.10    2.90
  -1  14  -4   23.50    5.20
   1  14   4   32.20    5.20
   1  14   4   24.20    3.10
   1  14   4   29.20    4.00
  -1  14  -4   31.20    3.90
  -1  14  -4   29.80    3.60
   2 -14   4    4.70    6.10
  -2 -14  -4    4.10    6.20
  -2 -14  -4    4.70    2.80
  -2 -14  -4    3.20    3.50
  -2 -14  -4    6.70    3.80
   2  14   4    0.00    2.60
  -2  14  -4    1.80    2.80
   2  14   4    0.90    3.00
  -2  14  -4    2.40    2.80
  -2  14  -4    3.50    2.30
  -2  14  -4    3.70    2.20
  -2  14  -4    3.70    2.20
   3 -14   4   34.20   10.40
  -3 -14  -4   37.50    5.20
  -3 -14  -4   47.80    7.30
  -3 -14  -4   25.90    5.60
   3 -14   4   43.40    6.60
  -3  14  -4   39.10    4.50
  -3  14  -4   37.10    4.40
  -3  14  -4   36.30    3.90
  -3  14  -4   36.00    6.30
   3  14   4   41.60    5.00
  -3  14  -4   41.80    4.30
   3  14   4   31.60    7.20
   3  14   4   43.30    5.80
  -4 -14  -4   90.39    6.00
   4 -14   4   84.19    6.40
  -4  14  -4   92.59    5.30
  -4  14  -4   92.59    6.10
  -4  14  -4   96.99    5.00
  -4  14  -4   97.69    5.50
   4  14   4   91.29    5.30
   5 -14   4   13.30    3.80
  -5  14  -4   12.50    3.60
   5  14   4    9.10    2.80
   5 -15  -4    0.00    2.60
  -5  15   4    5.70    2.50
   4 -15  -4   18.70    3.50
  -4 -15   4   15.60    4.60
   4 -15  -4   15.50    4.80
  -4 -15   4   19.80    5.30
   4  15  -4   18.80    3.30
   4  15  -4   23.10    4.30
  -4  15   4   17.30    3.40
   3 -15  -4  406.46   16.40
   3 -15  -4  429.56   13.40
  -3 -15   4  351.56   16.30
   3 -15  -4  416.86   13.30
  -3 -15   4  356.96   13.80
  -3  15   4  423.66   13.70
   3  15  -4  394.56   14.30
   3  15  -4  416.06   13.90
   3  15  -4  415.76   12.50
   3  15  -4  419.06   13.70
  -3  15   4  410.86   15.10
  -3  15   4  424.06   12.80
   3  15  -4  385.56   13.30
   2 -15  -4  128.49    6.00
   2 -15  -4  123.29    6.80
  -2 -15   4  111.19    7.40
   2 -15  -4  129.19    5.90
   2  15  -4  123.39    6.00
  -2  15   4  132.39    6.80
   2  15  -4  128.89    6.20
  -2  15   4  126.99    6.20
   2  15  -4  124.69    6.30
   2  15  -4  130.69    6.50
  -2  15   4  132.29    6.20
   2  15  -4  124.39    6.30
   1 -15  -4   19.80    4.40
   1 -15  -4   23.90    4.20
   1 -15  -4   32.60    3.50
   1 -15  -4   23.50    3.50
  -1 -15   4   31.20    4.70
   1  15  -4   26.50    3.60
  -1  15   4   29.60    3.80
   1  15  -4   23.80    3.20
  -1  15   4   26.30    4.10
   1  15  -4   16.60    3.70
  -1  15   4   26.20    4.10
   1  15  -4   23.00    3.60
   1  15  -4   25.40    4.20
  -1  15   4   21.50    4.80
   1  15  -4   24.10    4.20
   0 -15  -4    9.70    3.70
   0 -15  -4   12.30    3.90
   0 -15  -4    3.10    2.40
   0 -15  -4    0.00    3.40
   0 -15  -4    6.80    3.40
   0 -15   4    7.20    2.90
   0  15  -4    6.60    2.70
   0  15  -4    8.60    2.70
   0  15  -4    3.00    2.20
   0  15  -4   10.70    3.40
   0  15  -4    3.80    2.10
   0  15  -4    4.30    1.90
   0  15   4    4.80    2.20
   0  15   4    6.50    2.40
   0  15   4   16.70    4.00
   0  15  -4    4.70    2.50
  -1 -15  -4   48.20    4.60
  -1 -15  -4   52.99    4.90
  -1 -15  -4   56.39    5.70
  -1 -15  -4   46.00    5.00
  -1 -15  -4   46.30    6.10
   1 -15   4   52.29    4.30
  -1  15  -4   50.69    3.60
  -1  15  -4   52.79    4.10
   1  15   4   54.89    5.40
   1  15   4   45.00    4.40
  -1  15  -4   51.39    5.50
  -1  15  -4   51.39    4.30
  -1  15  -4   50.19    5.50
   1  15   4   45.00    3.70
  -1  15  -4   48.90    3.60
  -2 -15  -4  108.99    6.30
  -2 -15  -4   97.79    7.30
  -2 -15  -4  106.49    7.00
  -2  15  -4  100.19    5.20
   2  15   4  100.09    5.90
  -2  15  -4  110.09    5.10
  -2  15  -4  105.29    5.60
  -2  15  -4  110.29    5.80
   2  15   4  101.79    5.80
  -2  15  -4  114.29    5.90
  -3 -15  -4    6.60    5.60
  -3  15  -4    0.00    5.20
   3  15   4    0.00    6.00
   4 -15   4    0.00    4.20
  -4 -15  -4    0.60    2.80
  -4  15  -4    4.90    3.40
  -4  15  -4    5.20    2.40
   4  15   4    3.90    2.90
   4  15   4    0.00    5.10
  -4  15  -4    3.70    2.40
  -4 -16   4    0.00    3.80
   4 -16  -4    1.60    2.30
   4 -16  -4    2.40    4.40
  -4 -16   4    0.20    2.90
  -4  16   4    0.50    2.20
   4  16  -4    0.60    2.40
   4  16  -4    5.40    2.50
  -3 -16   4   78.59   10.00
   3 -16  -4   76.99    8.30
   3 -16  -4   87.89    5.20
  -3 -16   4   76.29    6.10
   3 -16  -4   93.29    5.60
   3  16  -4   85.69    5.90
   3  16  -4   91.59    4.90
   3  16  -4   84.39    7.00
  -3  16   4   98.79    6.00
   3  16  -4   89.49    5.50
  -3  16   4   93.59    5.00
  -3  16   4   95.99    8.10
   3  16  -4   82.19    6.50
   2 -16  -4  106.59    5.40
   2 -16  -4   87.99    6.30
   2 -16  -4   99.19    5.50
  -2 -16   4   97.29    7.30
  -2  16   4  101.69    5.60
  -2  16   4  104.39    6.60
   2  16  -4   93.59    5.80
   2  16  -4  100.59    5.70
   2  16  -4   97.49    5.90
  -2  16   4  101.09    5.90
   2  16  -4   90.59    5.50
   1 -16  -4  246.68    9.90
   1 -16  -4  243.68    8.70
  -1 -16   4  243.68   10.10
   1 -16  -4  233.28   10.50
   1 -16  -4  237.18    9.10
   1  16  -4  255.47    9.20
   1  16  -4  236.88    8.90
  -1  16   4  253.97    9.30
  -1  16   4  248.18    9.90
  -1  16   4  246.18    8.90
   1  16  -4  245.48    9.30
   1  16  -4  239.18    8.50
  -1  16   4  235.18    9.30
   1  16  -4  234.68    8.90
   1  16  -4  233.98    9.30
   0 -16  -4   83.49    6.60
   0 -16  -4   81.39    5.90
   0 -16  -4   73.89    4.90
   0 -16   4   74.19    5.30
   0 -16  -4   66.99    5.00
   0 -16  -4   86.49    6.60
   0  16  -4   81.39    4.70
   0  16  -4   78.19    5.00
   0  16  -4   84.29    4.30
   0  16  -4   81.89    4.30
   0  16   4   81.19    5.20
   0  16  -4   83.29    4.90
   0  16  -4   74.89    6.30
   0  16  -4   81.79    5.40
   0  16   4   76.09    5.00
   0  16   4   70.59    4.70
  -1 -16  -4   45.80    7.10
  -1 -16  -4   34.90    6.40
   1 -16   4   63.19    5.00
  -1 -16  -4   54.99    5.00
  -1 -16  -4   48.90    5.10
  -1 -16  -4   53.29    5.20
  -1  16  -4   53.69    4.00
  -1  16  -4   57.69    5.50
  -1  16  -4   50.59    3.90
  -1  16  -4   53.79    4.80
   1  16   4   51.79    5.90
   1  16   4   53.59    4.50
   1  16   4   50.19    4.00
  -1  16  -4   49.40    5.50
  -1  16  -4   49.20    3.70
  -2 -16  -4   13.50    3.40
  -2 -16  -4   18.20    5.50
  -2 -16  -4   14.50    4.40
  -2  16  -4   21.20    4.40
   2  16   4   21.70    4.60
  -2  16  -4   22.10    4.00
   2  16   4   23.60    4.30
  -2  16  -4   21.10    4.20
  -2  16  -4   21.00    3.50
  -2  16  -4   24.90    3.60
  -3 -16  -4   17.90    6.10
  -3 -16  -4   15.50    4.80
  -3 -16  -4   23.60    8.00
  -3  16  -4   16.10    4.00
  -3  16  -4   10.40    2.70
  -3  16  -4   15.30    3.70
  -3  16  -4   12.10    5.50
  -3  16  -4   12.90    2.60
   3  16   4   23.00    5.10
   3  16   4    9.10    3.50
   3  16   4   16.50    7.00
  -4 -16  -4   19.90    4.50
   4 -16   4   13.00    4.90
  -4  16  -4   18.10    4.30
   4  16   4    4.20    5.00
  -4  16  -4   14.90    3.50
  -4  16  -4    9.90    3.20
   4  16   4   17.60    3.90
   4 -17  -4  338.27   11.00
   4 -17  -4  326.17   12.00
  -4 -17   4  348.97   11.70
  -4 -17   4  324.67   11.80
   4  17  -4  340.97   11.50
  -4  17   4  335.07   10.40
   4  17  -4  330.57   10.50
   3 -17  -4  182.58    7.60
  -3 -17   4  142.79   12.80
   3 -17  -4  159.68   10.90
  -3 -17   4  181.08    8.40
   3 -17  -4  183.08    7.40
   3  17  -4  194.48    7.80
   3  17  -4  175.28    8.40
  -3  17   4  169.78   10.70
   3  17  -4  184.78    8.00
   3  17  -4  168.78    9.20
  -3  17   4  184.38    7.20
  -3  17   4  187.28    7.90
   3  17  -4  183.78    7.20
   2 -17  -4  536.05   19.60
   2 -17  -4  538.05   16.40
   2 -17  -4  525.85   16.40
  -2 -17   4  510.25   18.90
   2  17  -4  517.75   16.80
  -2  17   4  526.05   16.70
   2  17  -4  522.55   16.00
  -2  17   4  531.15   18.00
  -2  17   4  517.35   15.60
   2  17  -4  520.55   16.90
   1 -17  -4    1.70    2.90
   1 -17  -4    0.00    5.30
   1 -17  -4   20.00    5.20
  -1 -17   4   13.10    4.40
   1 -17  -4    5.30    2.50
   1  17  -4    9.00    2.90
   1  17  -4    6.90    2.90
  -1  17   4    1.80    3.70
   1  17  -4    7.90    2.60
   1  17  -4    5.90    2.90
   1  17  -4    4.00    2.50
   1  17  -4    8.70    3.20
  -1  17   4    3.80    2.10
  -1  17   4    6.60    3.60
  -1  17   4    0.60    4.10
   0 -17  -4    5.90    3.60
   0 -17  -4    5.50    4.20
   0 -17  -4   10.40    3.90
   0 -17  -4    9.70    2.60
   0 -17   4   14.70    4.40
   0  17  -4    6.80    2.90
   0  17  -4    9.10    3.70
   0  17  -4    7.70    2.80
   0  17   4    7.00    3.10
   0  17  -4    9.30    2.60
   0  17  -4    9.10    3.60
   0  17  -4    7.60    2.40
   0  17   4    6.30    2.60
   0  17   4    8.20    2.80
   0  17  -4   10.30    2.90
  -1 -17  -4   98.79    5.90
   1 -17   4  111.89    6.80
  -1 -17  -4   96.79    6.30
  -1 -17  -4   94.89    6.60
  -1  17  -4  106.39    6.40
  -1  17  -4   96.39    5.90
  -1  17  -4  105.39    5.20
   1  17   4  102.39    5.60
   1  17   4  103.29    5.70
  -1  17  -4  105.49    5.40
   1  17   4  119.09    6.70
  -1  17  -4  108.49    4.90
  -2 -17  -4   25.90    6.20
   2 -17   4   25.80    5.60
  -2 -17  -4   23.60    4.90
  -2 -17  -4   38.30    6.80
  -2  17  -4   33.50    3.90
   2  17   4   35.50    5.10
   2  17   4   28.00    4.50
  -2  17  -4   20.60    4.50
   2  17   4   20.40    5.70
  -2  17  -4   20.70    4.20
  -2  17  -4   24.80    3.60
  -2  17  -4   22.50    4.00
  -3 -17  -4   60.99    5.60
  -3 -17  -4   69.99    9.40
   3 -17   4   68.69    9.20
   3  17   4   64.29    6.20
   3  17   4   69.89    5.40
  -3  17  -4   60.19    4.60
   3  17   4   59.79    9.50
  -3  17  -4   60.79    4.30
  -3  17  -4   57.49    7.60
  -3  17  -4   60.39    4.80
  -4 -17  -4    6.30    2.80
  -4  17  -4    1.80    3.20
  -4  17  -4    5.50    2.80
  -4  17  -4    4.40    2.30
   4  17   4    0.00    4.80
   4  17   4    4.70    2.90
  -4 -18   4    8.60    3.10
   4 -18  -4    5.10    4.40
   4 -18  -4    6.10    2.80
  -4 -18   4   10.30    5.10
  -4  18   4   12.40    3.50
   4  18  -4    9.80    3.60
   4  18  -4    5.10    2.50
  -3 -18   4  100.79    6.60
   3 -18  -4   95.09    5.50
   3 -18  -4  103.89    5.70
   3  18  -4   97.09    6.10
   3  18  -4   84.39    6.20
   3  18  -4   98.39    5.60
  -3  18   4  104.09    6.00
   3  18  -4   88.29    6.70
   3  18  -4   87.19    8.00
  -3  18   4   85.09   10.30
  -3  18   4   94.49    5.40
   2 -18  -4   20.70    5.00
   2 -18  -4   20.30    3.90
  -2 -18   4    9.50    5.60
   2 -18  -4   11.40    5.30
   2  18  -4   19.70    4.70
  -2  18   4    6.80    4.80
   2  18  -4   14.70    4.50
   2  18  -4   21.20    4.70
  -2  18   4   12.50    3.50
  -2  18   4   17.60    4.10
   2  18  -4   14.10    3.90
   1 -18  -4  361.66   11.70
   1 -18  -4  336.67   13.80
   1 -18  -4  348.07   14.20
   1 -18  -4  359.16   12.40
  -1 -18   4  358.46   12.60
  -1 -18   4  352.36   13.90
   1 -18  -4  314.77   15.20
  -1  18   4  310.37   12.40
   1  18  -4  360.76   12.00
   1  18  -4  364.36   12.00
   1  18  -4  348.57   12.10
  -1  18   4  355.86   12.90
   1  18  -4  360.96   11.20
   1  18  -4  338.37   12.20
  -1  18   4  356.76   11.90
   0 -18   4   69.69    5.90
   0 -18  -4   77.89    5.00
   0 -18  -4   67.89    6.50
   0 -18  -4   66.19    6.40
   0  18  -4   61.59    5.80
   0  18  -4   65.99    5.00
   0  18  -4   78.69    5.70
   0  18  -4   64.49    6.80
   0  18   4   67.79    5.00
   0  18   4   70.39    4.80
   0  18   4   73.89    5.40
   0  18  -4   74.39    5.00
   0  18  -4   70.89    4.40
   0  18  -4   74.79    4.80
  -1 -18  -4  609.14   20.20
  -1 -18  -4  625.54   21.80
   1 -18   4  619.34   21.60
  -1 -18  -4  631.94   19.20
  -1  18  -4  612.24   19.30
  -1  18  -4  584.14   19.80
   1  18   4  625.24   19.60
  -1  18  -4  641.94   17.70
  -1  18  -4  611.44   20.00
   1  18   4  615.54   19.20
   1  18   4  625.24   19.60
  -1  18  -4  621.24   18.50
  -2 -18  -4  149.88    9.10
  -2 -18  -4  156.28    7.90
  -2 -18  -4  153.48    9.40
   2 -18   4  175.18    9.20
  -2  18  -4  154.98    6.70
   2  18   4  151.88    7.40
   2  18   4  158.68    8.50
  -2  18  -4  154.68    6.20
  -2  18  -4  161.88    7.50
  -2  18  -4  152.68    7.50
   2  18   4  160.38    8.00
  -3 -18  -4    3.40    8.80
  -3 -18  -4    1.10    2.90
   3 -18   4   10.90    7.70
  -3  18  -4    3.10    2.50
   3  18   4    3.30    3.70
  -3  18  -4    3.50    2.40
  -3  18  -4    5.30    2.70
   3  18   4    0.80    3.00
  -4 -18  -4    0.00    2.60
   4  18   4    3.70    4.70
   4  18   4    0.00    3.00
  -4  18  -4    3.30    2.30
  -4  18  -4    2.00    3.30
  -4  18  -4    3.30    2.40
   4 -19  -4   26.20    4.40
   4 -19  -4   34.20    6.50
  -4 -19   4   18.70    4.70
   4  19  -4   21.80    4.10
  -4  19   4   18.80    3.50
   3 -19  -4  123.89    6.40
   3 -19  -4  131.79    6.40
  -3 -19   4  125.79    7.10
  -3  19   4  123.59    6.60
  -3  19   4  134.59    6.10
   3  19  -4  120.39    7.20
   3  19  -4  124.19    6.80
   3  19  -4  128.39    6.30
   2 -19  -4   42.60    5.30
  -2 -19   4   39.70    8.30
   2 -19  -4   32.30    8.10
   2 -19  -4   46.80    4.40
   2  19  -4   47.50    5.70
   2  19  -4   37.30    4.90
   2  19  -4   48.10    5.10
  -2  19   4   41.70    8.00
  -2  19   4   45.50    4.60
  -2  19   4   39.30    5.40
   2  19  -4   39.70    4.60
  -1 -19   4   51.09    6.70
   1 -19  -4   42.00    8.80
  -1 -19   4   58.49    5.80
   1 -19  -4   45.20    4.30
   1  19  -4   45.60    4.80
   1  19  -4   54.89    5.30
  -1  19   4   48.00    6.80
   1  19  -4   49.30    4.50
   1  19  -4   43.20    4.90
  -1  19   4   50.29    4.50
  -1  19   4   58.49    7.10
   1  19  -4   40.50    4.40
   0 -19  -4   24.00    6.40
   0 -19   4   20.80    4.60
   0 -19  -4   15.40    4.10
   0 -19  -4   25.60    4.40
   0  19  -4   21.30    4.10
   0  19   4   22.90    4.00
   0  19   4   24.70    4.80
   0  19  -4   17.40    5.10
   0  19  -4   21.20    4.00
   0  19  -4   18.30    4.40
   0  19   4   26.80    4.80
   0  19  -4   21.00    3.60
   0  19  -4   17.60    4.30
   0  19  -4   30.40    5.00
  -1 -19  -4   56.79    5.50
   1 -19   4   58.39    6.40
  -1 -19  -4   54.79    6.70
  -1 -19  -4   58.49    5.60
   1  19   4   61.19    5.80
   1  19   4   51.29    5.40
  -1  19  -4   60.49    4.30
  -1  19  -4   51.79    4.90
  -1  19  -4   61.89    5.70
  -1  19  -4   56.29    4.30
   1  19   4   62.69    5.20
  -1  19  -4   56.89    4.50
   2 -19   4   48.60    8.20
  -2 -19  -4   49.10    6.80
  -2 -19  -4   34.10    7.90
  -2 -19  -4   49.20    5.60
   2  19   4   35.50    8.00
  -2  19  -4   47.50    5.20
   2  19   4   53.49    5.20
  -2  19  -4   45.50    5.60
  -2  19  -4   51.29    4.30
  -2  19  -4   49.00    4.20
   2  19   4   47.60    6.70
  -3 -19  -4  142.09    7.40
  -3  19  -4  139.99    5.80
  -3  19  -4  141.89    6.40
   3  19   4  140.09    7.20
  -3  19  -4  146.39    7.00
   3  19   4  137.99    7.00
  -4 -19  -4   15.70    4.40
   4 -19   4   26.00    4.40
   4  19   4   11.60    4.80
  -4  19  -4   15.60    4.40
   4  19   4   19.60    4.50
  -4  19  -4   19.50    3.60
  -4  19  -4   17.60    4.80
  -4 -20   4    2.50    2.90
   4 -20  -4    7.10    3.70
   4 -20  -4    5.50    4.60
  -4  20   4    4.60    2.60
   4  20  -4    3.00    2.60
   3 -20  -4  164.58    7.40
   3 -20  -4  164.58    7.10
  -3 -20   4  169.98    7.80
   3  20  -4  164.68    7.10
  -3  20   4  167.98    7.40
   3  20  -4  175.88    7.90
   3  20  -4  165.98    8.20
  -3  20   4  164.68    6.80
   2 -20  -4   40.70    5.90
   2 -20  -4   39.90    4.30
  -2 -20   4   58.69    9.60
  -2  20   4   44.30    4.60
   2  20  -4   37.00    5.10
   2  20  -4   41.80    4.80
   2  20  -4   40.80    6.40
  -2  20   4   39.30    5.10
   2  20  -4   44.70    4.70
  -1 -20   4  284.77   11.20
  -1 -20   4  278.97   13.00
   1 -20  -4  292.87   10.10
   1 -20  -4  272.37   12.70
  -1  20   4  284.67   12.10
   1  20  -4  285.67   10.30
  -1  20   4  291.87   10.20
   1  20  -4  286.87   10.60
   1  20  -4  286.97    9.90
   1  20  -4  285.67   10.40
   1  20  -4  282.27   11.20
   0 -20   4   69.29    7.20
   0 -20  -4   60.89    6.30
   0 -20  -4   67.69    7.00
   0 -20  -4   72.79    5.30
   0  20   4   58.59    6.10
   0  20  -4   55.69    5.40
   0  20  -4   73.89    5.30
   0  20  -4   70.79    4.50
   0  20   4   68.49    6.30
   0  20  -4   69.59    5.00
   0  20   4   70.09    5.00
   1 -20   4   87.69    8.50
  -1 -20  -4   97.89    8.40
  -1 -20  -4   97.59    6.70
   1 -20   4   95.29    7.60
  -1 -20  -4  100.49    6.40
  -1  20  -4  101.99    5.40
  -1  20  -4  104.09    6.40
  -1  20  -4  108.19    6.10
   1  20   4   98.49    6.00
   1  20   4  114.39    6.70
  -1  20  -4  100.79    5.10
  -1  20  -4   98.79    6.00
   1  20   4  107.99    6.80
  -2 -20  -4    2.80    3.10
   2 -20   4    0.00    6.40
  -2 -20  -4    0.00    4.30
  -2 -20  -4    1.30    6.10
  -2  20  -4    3.60    4.30
  -2  20  -4    0.00    2.40
   2  20   4    5.00    2.80
   2  20   4    0.00    5.70
  -2  20  -4    2.40    2.40
  -2  20  -4    1.20    2.40
  -3 -20  -4    8.60    3.20
   3  20   4    6.40    3.10
  -3  20  -4   14.30    3.60
  -3  20  -4    8.70    2.50
   3  20   4   10.20    4.10
  -3  20  -4    8.00    2.60
   4 -20   4    3.40    2.90
  -4 -20  -4    4.50    2.90
  -4  20  -4    1.80    2.40
  -4  20  -4    8.80    3.80
  -4  20  -4   14.30    4.40
  -4 -21   4    1.00    2.80
  -4  21   4    0.00    3.10
   4  21  -4    0.00    2.50
   3 -21  -4   94.59    6.70
   3 -21  -4   94.59    5.50
  -3 -21   4   98.09    6.00
   3  21  -4  103.99    6.80
   3  21  -4   82.89    6.30
   3  21  -4  101.39    5.50
  -3  21   4   97.29    6.00
  -3  21   4   92.59    5.20
  -2 -21   4    0.00    8.30
   2 -21  -4    0.10    2.50
  -2  21   4    3.30    3.80
   2  21  -4    0.00    5.50
   2  21  -4    1.00    3.10
   2  21  -4    3.50    2.40
  -2  21   4    2.80    2.70
   2  21  -4    0.80    2.80
  -1 -21   4   24.60    5.90
   1 -21  -4   43.50    8.30
   1 -21  -4   26.70    4.10
  -1 -21   4   24.60    7.30
   1  21  -4   28.50    4.70
   1  21  -4   24.00    4.20
  -1  21   4   28.10    4.10
   1  21  -4   23.50    4.30
   1  21  -4   19.20    5.70
   1  21  -4   17.40    4.70
  -1  21   4   45.00    7.80
   0 -21  -4   20.70    5.80
   0 -21  -4   12.80    6.10
   0 -21   4   21.20    6.60
   0 -21  -4   18.60    4.70
   0  21   4   15.60    5.50
   0  21  -4   21.70    5.00
   0  21  -4   19.40    4.40
   0  21  -4   17.70    3.50
   0  21   4   19.50    5.10
   0  21  -4   22.60    4.40
   0  21   4   16.00    4.40
  -1 -21  -4  191.48    8.90
   1 -21   4  193.08   10.30
  -1 -21  -4  185.78   11.40
  -1 -21  -4  195.18    8.70
   1 -21   4  183.38   10.10
  -1  21  -4  180.18    7.00
   1  21   4  188.38    8.40
  -1  21  -4  191.58    7.60
   1  21   4  180.38    8.30
  -1  21  -4  189.28    8.70
  -1  21  -4  184.68    8.30
  -1  21  -4  194.08    8.50
   1  21   4  195.48    9.30
   2 -21   4   47.60    9.40
   2 -21   4   50.59    6.40
  -2 -21  -4   51.09    5.50
  -2 -21  -4   62.89    7.20
  -2 -21  -4   35.40    9.70
   2  21   4   43.40    8.20
  -2  21  -4   52.89    6.80
  -2  21  -4   50.69    4.20
  -2  21  -4   49.00    3.80
  -2  21  -4   48.20    4.90
   2  21   4   44.00    5.00
  -3 -21  -4   57.99    5.30
   3 -21   4   57.09    5.50
   3  21   4   51.29    5.00
  -3  21  -4   51.89    4.90
  -3  21  -4   53.99    4.30
  -3  21  -4   53.99    3.90
  -4 -21  -4   50.89    5.10
   4 -21   4   45.10    4.60
  -4  21  -4   35.00    5.30
  -4  21  -4   45.70    4.10
   3 -22  -4    0.00    2.70
  -3 -22   4    3.20    3.00
  -3  22   4    0.00    2.90
   3  22  -4    0.00    2.30
  -3  22   4    0.00    3.30
   3  22  -4    2.80    4.00
   2 -22  -4    1.50    2.60
   2  22  -4    0.60    2.60
   2  22  -4    0.00    2.80
   2  22  -4    0.00    2.90
  -2  22   4    1.40    2.80
  -2  22   4    0.00    3.70
  -1 -22   4  475.25   19.90
   1 -22  -4  503.45   15.40
  -1 -22   4  475.75   16.50
   1 -22  -4  491.25   17.60
  -1  22   4  470.15   15.50
   1  22  -4  469.05   15.60
   1  22  -4  493.25   15.90
   1  22  -4  480.55   14.60
   1  22  -4  490.85   15.50
   1  22  -4  446.06   17.20
   0 -22  -4   35.80    9.60
   0 -22   4   47.40    7.80
   0  22   4   61.99    8.20
   0  22  -4   47.10    5.90
  -1 -22  -4   29.80    5.50
  -1 -22  -4   19.60    7.00
   1 -22   4   12.20    6.90
  -1 -22  -4   36.00    5.80
  -1  22  -4   30.30    3.40
  -1  22  -4   19.50    5.70
  -1  22  -4   34.10    4.20
  -1  22  -4   25.40    5.40
  -1  22  -4   24.40    4.80
   1  22   4   17.90    4.90
   1  22   4   32.20    7.50
   1  22   4   34.80    5.90
   2 -22   4    1.90    4.00
  -2 -22  -4    4.30    4.70
  -2 -22  -4    3.50    3.30
  -2  22  -4    5.20    2.40
  -2  22  -4    6.30    2.60
   2  22   4    2.40    2.90
  -2  22  -4    5.70    2.70
  -3 -22  -4    3.70    2.90
   3 -22   4    0.00    3.10
  -3  22  -4    2.10    2.20
  -3  22  -4    2.40    2.50
  -3  22  -4    1.00    2.50
   3  22   4    0.00    2.80
   3 -23  -4    4.70    2.70
  -3 -23   4    4.70    3.00
   3  23  -4    0.00    2.20
   3  23  -4    6.80    4.40
  -3  23   4    0.00    3.40
  -3  23   4    2.60    3.10
   2 -23  -4   14.00    3.90
   2  23  -4   16.10    4.20
  -2  23   4   14.00    4.20
   2  23  -4    9.00    3.30
   2  23  -4   16.00    4.30
  -1 -23   4   44.30   12.70
  -1 -23   4   67.39    6.40
   1 -23  -4   65.69    4.90
   1 -23  -4   70.89    8.90
  -1  23   4   61.49    5.00
   1  23  -4   62.69    4.70
   1  23  -4   61.39    5.10
   1  23  -4   36.60   10.60
   1  23  -4   56.99    5.40
   1  23  -4   62.59    5.90
   0 -23   4  166.08   11.10
   0 -23  -4  171.78    8.60
   0 -23  -4  161.28   12.60
   0 -23  -4  160.58    7.40
   0  23  -4  151.38    9.00
   0  23  -4  171.18    6.50
   0  23   4  183.48   12.10
   0  23  -4  166.68    7.60
   0  23   4  166.08    8.40
   0  23   4  160.98    7.40
   0  23  -4  162.58    7.40
  -1 -23  -4    2.40    3.40
   1 -23   4    4.50    8.00
  -1 -23  -4    5.80    8.20
  -1 -23  -4   10.30    3.90
  -1  23  -4    6.20    3.50
   1  23   4   16.60    7.40
   1  23   4    7.80    4.10
  -1  23  -4    3.80    2.90
  -1  23  -4   11.10    5.00
   1  23   4    8.30    2.90
  -1  23  -4    8.30    2.90
  -1  23  -4    6.70    2.40
   2 -23   4   58.89    6.40
  -2 -23  -4   66.99    5.80
  -2  23  -4   67.09    4.80
  -2  23  -4   59.79    4.10
   2  23   4   66.49    5.50
  -2  23  -4   66.79    5.20
  -3 -23  -4   83.29    5.30
   3 -23   4   77.69    5.60
  -3  23  -4   75.39    4.70
   3  23   4   78.99    5.20
  -3  23  -4   78.19    5.30
  -3  23  -4   82.99    4.40
   3 -24  -4    4.70    2.80
  -3 -24   4    0.00    3.20
   3  24  -4    6.10    4.80
  -3  24   4    0.50    3.40
   3  24  -4    0.70    2.20
  -2 -24   4    0.00    2.80
   2 -24  -4    0.30    2.50
   2  24  -4    0.00    3.10
  -2  24   4    0.00    2.80
   2  24  -4    5.10    2.60
   2  24  -4    2.00    2.90
   1 -24  -4  338.07   11.60
  -1 -24   4  337.17   12.80
   1  24  -4  345.57   12.30
   1  24  -4  330.77   11.10
   1  24  -4  337.87   11.80
  -1  24   4  332.87   11.60
   1  24  -4  355.46   11.90
   0 -24  -4  145.29    8.30
   0 -24   4  126.49   11.90
   0 -24  -4  151.58    7.10
   0  24   4  145.39    6.80
   0  24   4  151.48    7.90
   0  24  -4  145.79    6.90
   0  24  -4  138.99    6.00
   0  24  -4  127.89    9.60
   0  24  -4  149.88    7.00
  -1 -24  -4   85.69    6.80
  -1 -24  -4  103.79    6.80
  -1  24  -4  104.29    5.10
  -1  24  -4  108.29    6.80
  -1  24  -4  103.39    5.80
   1  24   4   96.89    6.20
   1  24   4  103.99    7.00
   2 -24   4   72.39    6.50
  -2 -24  -4   66.89    5.80
  -2  24  -4   62.29    4.60
  -2  24  -4   57.69    5.00
   2  24   4   57.09    4.90
  -2  24  -4   56.49    3.90
  -3 -24  -4   20.60    4.30
   3 -24   4   37.30    5.20
  -3  24  -4   24.70    3.40
  -3  24  -4   14.10    3.00
   3  24   4   30.50    4.40
  -3  24  -4   21.20    3.90
  -3 -25   4   30.40    4.70
   3 -25  -4   22.40    4.40
  -3  25   4   28.90    5.80
   3  25  -4   32.00    3.90
   2 -25  -4  159.58    6.60
   2  25  -4  147.59    7.00
   2  25  -4  156.18    6.90
   2  25  -4  149.59    7.00
  -2  25   4  154.38    6.70
   1 -25  -4   70.39    5.10
  -1 -25   4   71.79    6.70
  -1  25   4   77.49    5.10
   1  25  -4   65.99    4.90
   1  25  -4   76.79    5.30
   1  25  -4   59.09    6.80
   0 -25  -4    0.00    2.80
   0 -25   4    0.00    2.90
   0 -25  -4    3.90    4.00
   0  25   4    0.00    2.90
   0  25  -4    3.10    2.70
   0  25  -4    0.00    2.30
   0  25   4    0.00    4.10
   0  25  -4    1.60    2.70
  -1 -25  -4    2.90    3.50
  -1 -25  -4    7.80    4.20
   1  25   4    0.00    4.10
  -1  25  -4    5.50    3.40
   1  25   4    0.10    3.40
  -1  25  -4    1.80    3.10
  -1  25  -4    2.80    2.40
  -2 -25  -4  216.48    8.90
   2 -25   4  205.18    9.70
  -2  25  -4  219.28    8.00
  -2  25  -4  199.58    7.10
   2  25   4  202.48    8.20
  -3 -25  -4   74.29    5.40
   3 -25   4   74.19    6.40
  -3  25  -4   73.09    5.10
   3  25   4   67.99    5.00
  -3  25  -4   75.79    4.40
  -3 -26   4    4.90    3.60
   3  26  -4    0.00    2.80
  -2 -26   4    1.30    2.60
   2 -26  -4    2.60    2.70
   2  26  -4    1.30    3.40
   2  26  -4    4.40    3.00
  -2  26   4    5.50    2.70
   2  26  -4    0.00    2.90
  -1 -26   4   83.99    7.30
   1 -26  -4   79.99    5.30
   1  26  -4   83.79    5.20
   1  26  -4   88.99    7.40
  -1  26   4   85.69    5.20
   1  26  -4   84.99    5.40
   0 -26   4    6.10    3.10
   0 -26  -4    0.10    3.00
   0 -26  -4    6.50    4.00
   0  26  -4    0.80    2.80
   0  26  -4    2.00    2.90
   0  26  -4    0.60    2.50
   0  26   4    0.00    3.00
   0  26   4    0.00    4.50
  -1 -26  -4   85.09    7.70
  -1 -26  -4  100.69    6.50
  -1  26  -4  107.89    4.90
   1  26   4  101.59    7.40
   1  26   4  109.69    6.40
  -1  26  -4  106.19    6.40
  -1  26  -4  103.29    5.90
  -2 -26  -4    3.20    3.10
  -2  26  -4    4.60    2.50
   2  26   4    5.50    2.80
  -2  26  -4    6.40    3.10
  -3 -26  -4    0.40    3.20
  -2 -27   4   18.90    4.40
   2 -27  -4    8.10    2.80
  -2  27   4   17.80    4.20
   2  27  -4    8.20    3.10
   2  27  -4   19.20    4.90
   2  27  -4    4.00    4.60
  -1 -27   4  105.59    7.60
   1 -27  -4  102.29    5.70
   1  27  -4   93.79    5.60
  -1  27   4  106.69    5.70
   1  27  -4  102.99    5.50
   0 -27   4    0.00    3.10
   0 -27  -4    0.00    3.30
   0 -27  -4    0.00    4.10
   0  27  -4    1.40    2.70
   0  27  -4    0.00    2.70
   0  27  -4    0.00    3.10
   0  27   4    0.00    3.00
   0  27   4    0.00    4.90
  -1 -27  -4    9.50    3.70
  -1 -27  -4    7.40    6.00
  -1  27  -4   14.10    3.40
   1  27   4    4.10    3.20
  -1  27  -4    7.30    3.00
  -1  27  -4   17.20    5.20
   1  27   4    1.90    5.10
  -2 -27  -4   41.40    5.40
  -2  27  -4   57.59    3.80
   2  27   4   64.69    4.80
  -2  27  -4   47.40    5.10
  -2 -28   4    6.90    3.10
   2 -28  -4   16.50    4.20
  -2  28   4    5.80    2.90
   2  28  -4    5.30    2.90
   1 -28  -4   17.30    4.30
  -1 -28   4   24.00    6.70
   1  28  -4   17.10    4.80
  -1  28   4   25.20    4.10
   1  28  -4   20.00    4.10
   0 -28   4    8.30    3.40
   0 -28  -4    9.40    3.80
   0 -28  -4    6.00    4.90
   0  28  -4    9.80    3.20
   0  28  -4   16.30    4.40
   0  28   4   11.20    3.20
   0  28  -4    9.60    2.90
  -1 -28  -4   45.30    5.90
   1 -28   4   51.49    4.70
  -1  28  -4   49.00    6.20
  -1  28  -4   49.60    4.80
  -1  28  -4   42.40    3.70
   1  28   4   41.70    5.70
  -2 -28  -4    1.00    3.30
   2 -28   4    0.00    2.90
  -2  28  -4    4.30    3.40
   2  28   4    0.00    3.00
  -2  28  -4    1.90    2.50
   1 -29  -4   18.50    4.60
   1  29  -4   14.80    4.00
   1  29  -4    7.50    3.70
  -1  29   4   14.10    4.00
   0 -29   4   57.69    5.60
   0 -29  -4   48.40    8.90
   0  29   4   52.19    5.10
   0  29  -4   51.39    4.50
   0  29  -4   55.69    4.80
  -1 -29  -4  120.89    7.40
   1 -29   4  119.69    6.20
  -1  29  -4  109.19    6.10
   1  29   4  120.59    7.70
  -1  29  -4  104.99    7.40
  -1  29  -4  109.09    5.10
   1  30  -4   76.49    5.20
  -1  30   4   66.39    5.00
   0 -30   4  225.48    9.40
   0  30  -4  202.28    7.90
   0  30  -4  190.98    7.70
   0  30   4  204.38    8.90
   1 -30   4   20.60    5.50
  -5   0   5    6.20    2.60
   5   0  -5    5.50    3.50
   5   0  -5    3.90    2.20
   4   0  -5    0.00    2.80
  -4   0   5    6.60    5.10
  -4   0   5    0.90    2.40
   4   0  -5    0.90    2.10
   4   0  -5   11.20    6.60
   3   0  -5   46.00    4.40
   3   0  -5   45.30    4.90
   3   0  -5   47.00    3.30
   3   0  -5   36.40    4.60
   3   0  -5   42.50    4.20
  -3   0   5   42.60    4.20
  -3   0   5   43.20    4.90
   3   0  -5   41.70    4.10
   2   0  -5    0.00    2.10
   2   0  -5    2.50    1.90
   2   0  -5    0.00    1.70
  -2   0   5    0.00    1.80
   2   0  -5    0.00    1.70
   2   0  -5    0.80    2.00
   2   0  -5    0.20    1.90
   1   0  -5   36.00    2.80
   1   0  -5   23.00    1.90
   1   0  -5   40.40    4.90
   1   0  -5   29.30    3.30
   1   0  -5   29.20    3.30
   1   0  -5   30.00    3.40
  -1   0   5   26.80    2.60
   1   0  -5   25.50    2.30
   0   0  -5    0.70    1.20
   0   0  -5    0.00    2.10
   0   0   5    1.70    1.80
   0   0  -5    2.70    1.60
   0   0  -5    0.00    2.10
   0   0  -5    1.50    1.20
   0   0  -5    0.60    1.80
  -1   0  -5  236.08    9.20
  -1   0  -5  244.98    8.90
   1   0   5  263.47    8.10
  -1   0  -5  263.07    9.60
  -1   0  -5  256.87    9.00
  -1   0  -5  243.68    9.20
  -1   0  -5  255.27    8.80
  -1   0  -5  245.88    8.80
  -2   0  -5    0.00    2.00
  -2   0  -5    0.00    2.50
  -2   0  -5    1.70    2.80
  -2   0  -5    0.00    2.00
  -2   0  -5    0.90    3.30
   2   0   5    4.60    2.90
  -2   0  -5    0.00    1.90
  -3   0  -5  320.17   12.40
  -3   0  -5  323.27   10.60
   3   0   5  320.07   13.80
  -3   0  -5  335.97   12.20
  -3   0  -5  328.37   11.60
  -3   0  -5  320.87   11.50
  -4   0  -5    0.60    3.20
  -4   0  -5    0.90    2.20
   4   0   5    2.10    3.60
  -4   0  -5    0.00    2.70
  -4   0  -5    0.00    2.40
  -4   0  -5    0.00    4.50
   4   0   5    0.80    6.40
   5   0   5  316.27   11.20
  -5   0  -5  328.37   10.40
  -5   0  -5  314.07   11.00
  -5   0  -5  318.37   12.00
   5   0   5  316.87   11.50
   5  -1  -5   43.80    3.60
  -5  -1   5   52.39    4.20
   5  -1  -5   46.40    4.90
   5   1  -5   48.10    3.40
  -5   1   5   49.80    4.10
   4  -1  -5  249.78    9.30
  -4  -1   5  256.57   11.70
   4  -1  -5  256.27    8.50
  -4  -1   5  255.87    9.20
   4  -1  -5  247.18   12.80
   4   1  -5  242.08   13.60
   4   1  -5  250.57    9.40
   4   1  -5  246.08    8.50
  -4   1   5  243.98   11.60
  -4   1   5  258.67    9.10
  -3  -1   5    1.30    2.20
   3  -1  -5    2.80    3.10
   3  -1  -5    1.60    2.00
  -3  -1   5    2.20    3.00
   3  -1  -5    0.00    3.00
   3  -1  -5    0.20    2.40
   3  -1  -5    4.40    2.40
   3  -1  -5    1.20    2.30
   3   1  -5    3.70    1.90
  -3   1   5    0.00    2.80
   3   1  -5    1.30    2.50
   3   1  -5    6.70    2.70
   3   1  -5   11.50    3.50
   3   1  -5    4.50    2.60
   3   1  -5    5.70    3.50
  -3   1   5    0.00    2.30
   2  -1  -5    2.60    2.10
   2  -1  -5    3.40    1.70
   2  -1  -5    0.50    1.90
   2  -1  -5    0.00    1.70
  -2  -1   5    1.40    2.10
   2  -1  -5    1.50    2.00
   2  -1  -5    0.00    1.90
   2   1  -5    0.90    2.30
  -2   1   5    0.00    2.00
   2   1  -5    1.60    1.70
   2   1  -5    1.40    2.00
   2   1  -5    0.50    1.80
   2   1  -5    0.90    1.60
   2   1  -5    0.60    1.90
   1  -1  -5  485.25   14.30
   1  -1  -5  503.25   16.60
   1  -1  -5  474.45   13.60
   1  -1  -5  485.45   14.70
   1  -1  -5  452.25   14.50
   1  -1  -5  467.75   14.30
  -1  -1   5  501.15   15.30
   1  -1  -5  480.95   14.80
   1   1  -5  461.35   14.00
   1   1  -5  480.05   14.40
   1   1  -5  437.46   14.50
  -1   1   5  476.05   15.20
   1   1  -5  485.75   14.70
   1   1  -5  470.25   14.80
   1   1  -5  491.35   13.70
   1   1  -5  504.45   16.50
   0  -1  -5  242.38    8.10
   0  -1  -5  225.08    8.20
   0  -1  -5  231.58    8.00
   0  -1   5  255.97    8.10
   0  -1  -5  230.48    8.60
   0  -1  -5  225.38    7.60
   0   1   5  240.48    7.90
   0   1  -5  213.68    8.10
   0   1  -5  235.88    8.00
   0   1  -5  225.18    7.40
   0   1  -5  232.78    7.70
   0   1  -5  223.08    8.20
   0   1  -5  244.48    8.60
  -1  -1  -5   63.19    4.50
  -1  -1  -5   72.39    4.40
  -1  -1  -5   67.09    5.00
  -1  -1  -5   69.69    4.70
   1  -1   5   64.79    3.20
  -1  -1  -5   52.89    5.50
  -1  -1  -5   64.89    3.50
  -1  -1  -5   70.59    3.90
   1   1   5   61.59    3.00
  -1   1  -5   73.19    3.70
  -1   1  -5   71.19    4.70
  -1   1  -5   70.79    5.00
  -1   1  -5   60.09    5.70
  -1   1  -5   74.99    4.00
  -1   1  -5   67.99    5.00
  -1   1  -5   65.79    5.00
  -2  -1  -5   78.79    5.50
  -2  -1  -5   62.89    4.50
  -2  -1  -5   61.29    4.90
  -2  -1  -5   68.89    4.20
   2  -1   5   72.09    4.80
  -2  -1  -5   65.79    4.60
  -2  -1  -5   64.09    5.20
  -2   1  -5   71.89    5.80
  -2   1  -5   53.49    5.30
  -2   1  -5   72.49    4.70
  -2   1  -5   71.29    4.20
   2   1   5   76.89    4.50
  -2   1  -5   71.49    4.60
  -2   1  -5   71.89    4.70
   3  -1   5   68.89    6.10
  -3  -1  -5   59.09    4.50
  -3  -1  -5   69.69    5.70
  -3  -1  -5   69.89    5.10
  -3  -1  -5   69.39    5.20
  -3  -1  -5   73.69    4.80
   3   1   5   62.99    6.00
  -3   1  -5   72.49    4.80
  -3   1  -5   68.59    4.40
  -3   1  -5   72.49    5.10
  -3   1  -5   69.99    5.60
  -3   1  -5   70.69    4.90
  -4  -1  -5   41.60    4.20
  -4  -1  -5   51.19    5.20
   4  -1   5   39.40    5.70
  -4  -1  -5   49.99    5.80
  -4  -1  -5   41.80    4.30
   4  -1   5   47.80    9.10
  -4  -1  -5   33.00    6.50
  -4   1  -5   40.10    5.70
  -4   1  -5   39.00    4.90
   4   1   5   44.40    9.30
  -4   1  -5   37.20    6.80
   4   1   5   48.20    5.60
  -4   1  -5   46.10    4.00
  -4   1  -5   42.60    4.20
  -5  -1  -5   43.50    4.10
   5  -1   5   47.10    4.70
  -5  -1  -5   34.70    4.10
  -5  -1  -5   41.00    6.90
  -5   1  -5   49.00    4.00
  -5   1  -5   43.70    6.30
   5   1   5   51.09    5.70
  -5   1  -5   40.00    3.90
   5   1   5   34.00    4.70
   5  -2  -5    8.20    3.00
   5  -2  -5    4.20    2.40
  -5  -2   5    7.80    2.70
  -5   2   5    3.10    2.40
   5   2  -5    9.40    2.70
  -4  -2   5  266.67   12.20
  -4  -2   5  252.87   10.50
  -4  -2   5  252.37    9.30
   4  -2  -5  255.87    8.60
   4  -2  -5  252.97   12.80
   4  -2  -5  257.57    9.50
   4   2  -5  264.77   10.80
  -4   2   5  252.27    9.20
   4   2  -5  263.77    9.60
   4   2  -5  253.07    8.60
  -4   2   5  260.17   12.00
   3  -2  -5  231.98    8.90
  -3  -2   5  240.08   10.20
   3  -2  -5  237.38   10.10
   3  -2  -5  230.58    9.10
  -3  -2   5  241.38   10.00
   3  -2  -5  230.38    8.70
   3  -2  -5  241.98    8.80
   3  -2  -5  244.88    8.00
   3   2  -5  238.58    9.00
   3   2  -5  234.58    8.90
  -3   2   5  237.78    8.60
   3   2  -5  232.08    8.80
   3   2  -5  239.78    8.80
  -3   2   5  233.58    9.70
   3   2  -5  247.88   10.20
   3   2  -5  233.28    7.90
   2  -2  -5   36.50    3.80
  -2  -2   5   31.80    3.20
   2  -2  -5   32.10    2.80
   2  -2  -5   31.00    2.90
   2  -2  -5   40.30    3.60
   2  -2  -5   32.40    3.30
   2  -2  -5   33.90    3.20
  -2   2   5   27.90    3.30
   2   2  -5   33.80    4.00
   2   2  -5   32.90    2.80
   2   2  -5   32.10    3.30
   2   2  -5   30.50    3.80
   2   2  -5   26.90    4.00
   2   2  -5   33.40    3.30
   2   2  -5   30.30    2.70
   1  -2  -5  336.07   10.50
   1  -2  -5  340.97   11.10
   1  -2  -5  341.97   10.10
   1  -2  -5  362.76   12.20
  -1  -2   5  335.57   11.30
   1  -2  -5  340.07   10.80
   1  -2  -5  336.67   10.90
   1   2  -5  352.06   11.10
   1   2  -5  341.57   11.10
   1   2  -5  335.57   10.70
   1   2  -5  336.07   10.50
  -1   2   5  345.47   11.30
   1   2  -5  322.77   10.90
   1   2  -5  347.67   10.20
   1   2  -5  353.76   12.10
   0  -2  -5    4.70    2.00
   0  -2  -5    4.60    1.90
   0  -2  -5   15.20    4.50
   0  -2  -5    5.70    2.00
   0  -2  -5    4.70    1.40
   0  -2  -5    0.30    2.00
   0   2  -5    4.70    1.30
   0   2   5    2.90    1.70
   0   2  -5    4.50    1.60
   0   2  -5   13.70    3.70
   0   2  -5    6.80    2.00
   0   2  -5    4.80    1.70
   0   2  -5    5.70    2.30
  -1  -2  -5  100.19    5.10
  -1  -2  -5   97.69    5.10
  -1  -2  -5  103.49    5.80
  -1  -2  -5  107.29    5.20
  -1  -2  -5  113.09    5.10
  -1  -2  -5  103.49    6.20
  -1  -2  -5  112.59    4.80
  -1   2  -5  110.29    4.60
  -1   2  -5   97.29    5.70
  -1   2  -5  107.69    5.10
  -1   2  -5  110.39    5.80
  -1   2  -5  100.09    5.70
  -1   2  -5  104.79    4.30
  -1   2  -5  103.29    5.60
   1   2   5  106.19    4.20
  -2  -2  -5    7.40    3.10
   2  -2   5   19.10    4.30
  -2  -2  -5   21.00    4.50
  -2  -2  -5    7.20    3.00
  -2  -2  -5   12.80    2.70
  -2  -2  -5   10.10    2.60
  -2  -2  -5   17.40    3.70
  -2   2  -5   13.20    3.60
   2   2   5   11.80    2.90
  -2   2  -5    6.70    2.40
  -2   2  -5   15.80    2.70
  -2   2  -5   17.30    4.00
  -2   2  -5   17.90    3.40
  -2   2  -5   13.40    3.50
  -3  -2  -5  271.87   10.90
  -3  -2  -5  272.87   10.60
  -3  -2  -5  274.77   10.00
  -3  -2  -5  263.27    9.90
  -3  -2  -5  259.27    9.20
   3  -2   5  277.17   12.20
  -3   2  -5  278.67   10.70
  -3   2  -5  263.67    9.00
  -3   2  -5  265.57    9.80
  -3   2  -5  267.37    9.90
   3   2   5  246.18   12.10
  -3   2  -5  263.17   10.60
  -4  -2  -5   24.30    6.40
  -4  -2  -5   29.30    5.50
  -4  -2  -5   32.90    4.90
  -4  -2  -5   26.00    4.00
   4  -2   5   26.70    8.80
   4  -2   5   28.90    5.70
  -4  -2  -5   29.30    4.00
   4   2   5   18.00    7.40
  -4   2  -5   20.90    4.40
  -4   2  -5   18.00    3.50
  -4   2  -5   18.60    6.30
  -4   2  -5   29.80    3.80
   4   2   5   27.70    5.10
  -5  -2  -5    2.30    2.10
  -5  -2  -5    2.90    2.80
  -5  -2  -5    5.20    5.00
   5  -2   5    3.30    2.90
  -5   2  -5    5.00    2.20
   5   2   5    0.00    3.00
   5   2   5    7.70    3.80
  -5   2  -5    0.50    3.60
  -5   2  -5    1.10    2.40
   5  -3  -5  152.78    6.10
   5  -3  -5  152.08    6.50
  -5  -3   5  164.68    6.60
  -5   3   5  156.48    6.20
   5   3  -5  161.68    5.70
  -4  -3   5  110.49    7.10
   4  -3  -5  105.19    5.00
  -4  -3   5  115.99    8.50
   4  -3  -5  103.59    5.70
   4  -3  -5  120.19    9.00
  -4  -3   5  105.19    5.60
  -4   3   5   98.49    5.40
   4   3  -5  107.09    6.50
   4   3  -5  101.59    4.70
   4   3  -5  110.29    6.40
  -4   3   5   95.69    8.40
  -4   3   5   99.89    8.10
   4   3  -5   87.69    6.70
   3  -3  -5  903.11   26.60
   3  -3  -5  874.11   31.00
   3  -3  -5  873.71   27.00
   3  -3  -5  908.11   25.00
   3  -3  -5  909.81   26.70
  -3  -3   5  903.21   28.80
  -3  -3   5  932.91   26.60
   3  -3  -5  900.41   26.60
   3   3  -5  901.71   27.00
   3   3  -5  910.71   26.60
   3   3  -5  911.01   30.90
   3   3  -5  917.81   25.10
  -3   3   5  902.31   25.30
  -3   3   5  849.12   28.40
   3   3  -5  887.21   26.50
   3   3  -5  893.51   26.70
  -2  -3   5  521.15   16.60
   2  -3  -5  516.15   16.30
   2  -3  -5  528.95   18.30
   2  -3  -5  527.35   15.90
   2  -3  -5  528.45   16.00
   2  -3  -5  546.05   15.00
   2  -3  -5  450.45   15.80
  -2  -3   5  548.45   17.30
   2   3  -5  502.15   16.00
   2   3  -5  493.05   14.90
  -2   3   5  540.35   15.50
   2   3  -5  518.45   15.30
   2   3  -5  542.85   18.20
   2   3  -5  526.65   15.90
  -2   3   5  539.55   17.10
   2   3  -5  518.35   16.00
   2   3  -5  526.15   16.20
   1  -3  -5   16.20    2.00
   1   3  -5   16.30    2.30
   0  -3  -5   59.59    3.20
   0  -3  -5   55.09    3.70
   0  -3  -5   55.89    4.70
   0  -3  -5   60.19    3.60
   0  -3  -5   53.19    4.90
   0  -3  -5   58.09    4.20
   0  -3  -5   61.69    3.40
   0   3  -5   57.29    3.00
[truncated: 285,565 more chars]
