# Supplementary material for: 4-[(1,3-Dioxoisoindolin-2-yl)meth­yl]benzene­sulfonamide
Source: Acta Crystallogr Sect E Struct Rep Online. 2014 Feb 12;70(Pt 3):o291–2. doi: 10.1107/S1600536814002803 (PMC3998451; doi:10.1107/S1600536814002803)
Supplement: Supplementary file 2 [file e-70-0o291-Isup2.hkl]

#
# h,k,l, Fc-squared, Fo-squared, sigma(Fo-squared), status flag
#
data_I
_shelx_title ' JTM395_0m in P2(1)/n'
_shelx_refln_list_code          4
_shelx_F_calc_maximum      184.71
_exptl_crystal_F_000       656.00
_reflns_d_resolution_high  0.8221

loop_
 _space_group_symop_operation_xyz
 'x, y, z'
 '-x+1/2, y+1/2, -z+1/2'
 '-x, -y, -z'
 'x-1/2, -y-1/2, z-1/2'

_cell_length_a     4.9803
_cell_length_b    26.5291
_cell_length_c    10.2740
_cell_angle_alpha  90.000
_cell_angle_beta   90.804
_cell_angle_gamma  90.000

_shelx_F_squared_multiplier     1.000

loop_
 _refln_index_h
 _refln_index_k
 _refln_index_l
 _refln_F_squared_calc
 _refln_F_squared_meas
 _refln_F_squared_sigma
 _refln_observed_status
   2   0   0       8567.25       8635.61       129.34 o
   4   0   0        959.79        979.38        12.93 o
   6   0   0        187.85        161.83        12.65 o
   1   1   0         57.80         38.66         1.21 o
   2   1   0        270.02        270.81         4.02 o
   3   1   0       1123.66       1070.11         9.36 o
   4   1   0         41.40         36.00         2.76 o
   5   1   0         33.01         30.00         3.72 o
   6   1   0        294.83        302.36        10.71 o
   0   2   0          3.57          0.00         0.54 o
   1   2   0       1112.19       1075.58        12.78 o
   2   2   0       1221.54       1224.29        15.04 o
   3   2   0        310.50        311.53         4.30 o
   4   2   0          4.90          6.54         2.54 o
   5   2   0          2.04          3.74         3.26 o
   6   2   0         43.67         49.61        11.32 o
   1   3   0         24.61         15.38         1.24 o
   2   3   0          2.76          4.88         1.61 o
   3   3   0         11.44         15.23         1.99 o
   4   3   0        126.33        129.28         4.25 o
   5   3   0        202.36        208.55         6.09 o
   6   3   0         15.70         16.65         7.33 o
   0   4   0       5757.98       5866.34        87.48 o
   1   4   0         84.24         84.87         2.10 o
   2   4   0        288.14        278.92         4.59 o
   3   4   0        242.88        214.28         3.73 o
   4   4   0        264.48        290.92         5.13 o
   5   4   0        590.94        627.16        10.32 o
   6   4   0          5.38         15.32         7.33 o
   1   5   0        272.56        310.50         4.73 o
   2   5   0         45.43         36.99         2.33 o
   3   5   0         86.57         93.83         3.22 o
   4   5   0        226.08        228.23         4.97 o
   5   5   0          1.63          1.00         3.40 o
   0   6   0        465.16        423.73         7.01 o
   1   6   0       3397.50       3406.22        39.31 o
   2   6   0        130.15        127.94         2.90 o
   3   6   0         60.18         68.18         2.95 o
   4   6   0        520.16        510.24         7.19 o
   5   6   0        780.09        804.57        12.93 o
   1   7   0       1007.00        943.39        10.63 o
   2   7   0          0.84          6.58         1.54 o
   3   7   0       1112.81       1109.66         9.54 o
   4   7   0         35.30         42.97         3.76 o
   5   7   0          8.89          7.04         3.57 o
   0   8   0      14515.42      14866.19       220.96 o
   1   8   0       6370.37       6277.74        70.62 o
   2   8   0       1992.78       1971.16        15.16 o
   3   8   0        312.92        325.16         4.50 o
   4   8   0         42.29         54.59         4.63 o
   5   8   0        835.18        871.59        13.52 o
   1   9   0          4.42          0.74         1.39 o
   2   9   0        766.32        720.74         6.54 o
   3   9   0       1331.75       1264.68        10.73 o
   4   9   0         63.95         58.42         4.64 o
   5   9   0          5.12          6.91         3.64 o
   0  10   0       1941.86       1890.43        29.07 o
   1  10   0        360.54        280.99         4.74 o
   2  10   0        949.05        948.64         8.41 o
   3  10   0         88.03         89.26         3.63 o
   4  10   0         36.35         45.75         4.03 o
   5  10   0        486.91        525.94        10.00 o
   1  11   0        309.86        297.81         4.10 o
   2  11   0         44.96         28.70         2.28 o
   3  11   0        113.59         94.39         3.79 o
   4  11   0         18.61         22.69         3.42 o
   5  11   0         30.93         39.72         7.17 o
   0  12   0        315.03        379.80        11.44 o
   1  12   0         82.41        100.19         2.54 o
   2  12   0       2637.88       2750.94        21.75 o
   3  12   0         25.84         28.16         3.14 o
   4  12   0         73.41         75.69        13.00 o
   5  12   0        548.03        595.62        10.87 o
   1  13   0        101.01        102.31         2.65 o
   2  13   0       2426.44       2358.90        21.93 o
   3  13   0        126.34        114.75         4.55 o
   4  13   0        933.02        965.20        11.74 o
   5  13   0        473.68        497.11         8.82 o
   0  14   0         23.43         22.69         3.05 o
   1  14   0          3.52          2.87         1.94 o
   2  14   0         92.89        108.09         3.53 o
   3  14   0        185.94        154.24         4.83 o
   4  14   0        210.10        206.64         5.74 o
   5  14   0          2.50          7.03         3.79 o
   1  15   0       1176.58       1152.64         9.22 o
   2  15   0         56.14         62.94         3.24 o
   3  15   0       2141.66       2107.92        18.74 o
   4  15   0         13.76         19.37         3.65 o
   5  15   0         17.94         17.97         4.52 o
   0  16   0        304.05        335.38         6.56 o
   1  16   0       1488.76       1394.31        11.51 o
   2  16   0        918.09        898.20         8.69 o
   3  16   0        157.20        148.35         5.97 o
   4  16   0        439.48        466.82         8.37 o
   5  16   0        237.04        242.51         7.74 o
   1  17   0         51.51         74.92         3.49 o
   2  17   0        319.72        293.52         5.07 o
   3  17   0        274.88        249.50         5.55 o
   4  17   0         74.96         90.10         5.97 o
   5  17   0         21.79         18.67         5.00 o
   0  18   0        115.21        122.56         4.81 o
   1  18   0        993.75        968.28         8.82 o
   2  18   0         25.74         25.79         3.16 o
   3  18   0        267.89        232.85         5.68 o
   4  18   0          0.60          0.90         3.48 o
   1  19   0        144.91        149.97         3.88 o
   2  19   0        777.42        738.25         8.31 o
   3  19   0         10.94         13.60         3.41 o
   4  19   0         26.76         36.62         5.52 o
   0  20   0       1335.21       1348.09        15.74 o
   1  20   0         77.42         87.80         3.96 o
   2  20   0        528.79        490.30         8.56 o
   3  20   0         34.16         19.72         3.75 o
   4  20   0          6.23          6.27         4.08 o
   1  21   0       1450.48       1514.10        13.79 o
   2  21   0       1650.39       1642.92        15.15 o
   3  21   0        487.18        490.07        13.09 o
   4  21   0        299.92        294.67         8.52 o
   0  22   0       1234.89       1197.52        14.03 o
   1  22   0          1.85          9.61         3.26 o
   2  22   0        282.85        259.20        13.15 o
   3  22   0        330.56        345.44         8.23 o
   4  22   0        170.74        178.12         7.35 o
   1  23   0         39.97         39.39         3.66 o
   2  23   0        326.97        286.65         6.29 o
   3  23   0        226.90        244.12        10.38 o
   4  23   0          0.12          3.89         4.30 o
   0  24   0       1112.08       1108.67        14.51 o
   1  24   0        177.92        180.49         6.01 o
   2  24   0        255.07        232.09         6.33 o
   3  24   0         64.13         74.79         6.18 o
   4  24   0         14.87          4.51         5.59 o
   1  25   0          0.06          4.67         3.45 o
   2  25   0        489.62        487.26         8.94 o
   3  25   0         13.88         11.99         4.19 o
   0  26   0        182.41        160.33         8.59 o
   1  26   0        633.84        673.73        10.01 o
   2  26   0         98.42         89.27         5.95 o
   3  26   0         27.17         20.89         5.62 o
   1  27   0         31.12         25.40         4.00 o
   2  27   0        133.26        160.78         7.95 o
   3  27   0         26.86         20.50         4.65 o
   0  28   0         17.88          6.16         6.83 o
   1  28   0        846.00        888.47        16.84 o
   2  28   0        399.75        426.09         8.48 o
   3  28   0         40.78         13.99         8.99 o
   1  29   0        298.77        298.27        11.38 o
   2  29   0          2.31         12.93         5.43 o
   0  30   0        565.56        591.57        17.62 o
   1  30   0         40.71         38.87         5.63 o
   2  30   0        146.45        147.18        18.65 o
   1  31   0          8.93          6.71         5.43 o
   0  32   0         89.67         98.15        19.48 o
  -5   0   1          8.74          7.29         4.71 o
  -3   0   1       1754.27       1871.60        20.42 o
  -1   0   1      34118.52      33072.50       555.38 o
   1   0   1       9236.52       9831.55       482.90 o
   3   0   1        978.68       1016.81        12.42 o
   5   0   1         23.24         28.16         5.25 o
  -5   1   1        154.35        165.36         5.33 o
  -4   1   1        104.97        105.83         4.19 o
  -3   1   1        651.70        694.01         6.44 o
  -2   1   1        260.61        266.50         3.99 o
  -1   1   1       1088.42       1085.91        11.94 o
   0   1   1        540.91        543.22         5.96 o
   1   1   1         11.39         20.03         2.92 o
   2   1   1        902.12        813.80        10.44 o
   3   1   1       1360.08       1381.54        10.95 o
   4   1   1         33.75         36.57         2.80 o
   5   1   1         14.61         13.95         3.64 o
   6   1   1        252.51        259.57        26.97 o
  -5   2   1        423.61        437.71         7.36 o
  -4   2   1         44.04         44.90         3.30 o
  -3   2   1        711.23        710.56         6.66 o
  -2   2   1       2507.03       2487.38        27.10 o
  -1   2   1         90.74        144.49         5.16 o
   0   2   1       2631.34       2743.21        31.37 o
   1   2   1       1833.19       1901.18        23.67 o
   2   2   1        652.63        676.92         8.90 o
   3   2   1        131.84        146.22         3.33 o
   4   2   1         51.34         55.25         3.56 o
   5   2   1         26.33         26.79         3.79 o
   6   2   1        337.27        317.63        10.71 o
  -5   3   1         27.87         25.86         3.41 o
  -4   3   1        320.33        324.35         5.63 o
  -3   3   1        251.14        219.61         3.55 o
  -2   3   1         72.17         73.43         2.35 o
  -1   3   1          3.31         12.99         3.00 o
   0   3   1       2462.17       2584.77        27.42 o
   1   3   1      27013.58      25862.17       350.09 o
   2   3   1         83.64        108.51         2.90 o
   3   3   1         55.19         51.67         2.73 o
   4   3   1        170.66        181.08         4.45 o
   5   3   1        151.07        149.37         7.74 o
   6   3   1         14.11         12.65         7.33 o
  -5   4   1        127.57        145.91         5.49 o
  -4   4   1        297.67        302.95         6.08 o
  -3   4   1        725.15        761.59         6.84 o
  -2   4   1       1911.49       1715.32        19.02 o
  -1   4   1        621.33        771.33        22.96 o
   0   4   1        734.95        692.73         8.69 o
   1   4   1       4437.37       4564.02        52.30 o
   2   4   1          9.18         20.03         2.07 o
   3   4   1        365.00        378.26         4.61 o
   4   4   1        802.20        804.62         8.35 o
   5   4   1         10.19          5.21         3.56 o
  -5   5   1          6.60          7.19         3.54 o
  -4   5   1        211.39        220.56         5.12 o
  -3   5   1         54.30         52.87         2.85 o
  -2   5   1       2804.98       2886.70        33.09 o
  -1   5   1        764.45        970.26        26.48 o
   0   5   1         14.00          7.40         0.94 o
   1   5   1       7204.78       7101.53        81.07 o
   2   5   1        336.70        316.67         6.06 o
   3   5   1        853.97        850.60         7.56 o
   4   5   1        470.78        475.79         6.23 o
   5   5   1         42.70         41.56         4.74 o
  -5   6   1        553.00        584.96        10.42 o
  -4   6   1          0.93          2.08         2.82 o
  -3   6   1        101.55         82.83         2.99 o
  -2   6   1        153.56        113.46         2.78 o
  -1   6   1       4668.96       4622.50        52.30 o
   0   6   1        636.21        565.50         7.45 o
   1   6   1       2210.99       2311.90        29.39 o
   2   6   1         22.25         24.80         1.81 o
   3   6   1         48.43         35.97         2.51 o
   4   6   1       1565.80       1578.15        14.26 o
   5   6   1         11.02         11.18         3.53 o
  -5   7   1          0.10          3.11         3.56 o
  -4   7   1        577.05        588.38         8.47 o
  -3   7   1        202.34        211.39         4.12 o
  -2   7   1        126.72        135.58         2.86 o
  -1   7   1         24.81         55.58         3.06 o
   0   7   1         63.20         42.15         1.66 o
   1   7   1       1211.78       1193.72        15.73 o
   2   7   1         25.46         39.91         2.00 o
   3   7   1       1138.74       1106.39         9.88 o
   4   7   1         12.40         13.03         2.78 o
   5   7   1        116.97        122.52         7.46 o
  -5   8   1        291.41        301.65         7.44 o
  -4   8   1        518.24        533.49         8.03 o
  -3   8   1        155.76        158.95         4.15 o
  -2   8   1        457.00        450.76         5.39 o
  -1   8   1        425.60        397.35         5.49 o
   0   8   1        375.57        373.52         5.00 o
   1   8   1       1743.29       1849.22        21.90 o
   2   8   1        908.96        868.68         7.72 o
   3   8   1          6.93          9.12         2.06 o
   4   8   1        141.34        148.05         4.74 o
   5   8   1        567.64        620.71        10.40 o
  -5   9   1        140.98        154.70         6.14 o
  -4   9   1        760.61        726.56         9.26 o
  -3   9   1         91.06         98.62         3.87 o
  -2   9   1        280.27        320.66         4.18 o
  -1   9   1         12.75         50.95         3.13 o
   0   9   1         74.72         66.04         1.99 o
   1   9   1        803.05        893.45        12.06 o
   2   9   1        107.50         95.09         2.67 o
   3   9   1         15.11         23.65         2.30 o
   4   9   1         15.93         12.49         3.01 o
   5   9   1        407.36        446.63         8.65 o
  -5  10   1        152.83        150.45         6.15 o
  -4  10   1        476.83        497.25         7.42 o
  -3  10   1        140.09        143.25         4.15 o
  -2  10   1       3184.91       3010.17        24.62 o
  -1  10   1        177.18        143.27         3.10 o
   0  10   1       2921.85       2982.39        33.94 o
   1  10   1          6.79          5.97         1.96 o
   2  10   1        232.02        268.20         9.88 o
   3  10   1        396.71        383.71         5.14 o
   4  10   1        948.45        955.02        11.07 o
   5  10   1          2.23          4.55         3.59 o
  -5  11   1        237.04        270.76         7.15 o
  -4  11   1         14.99         11.95         3.36 o
  -3  11   1        648.87        581.63         6.66 o
  -2  11   1         55.66         48.25         2.65 o
  -1  11   1        283.94        344.43         5.25 o
   0  11   1       1701.44       1795.45        20.96 o
   1  11   1       3083.54       2688.27        22.97 o
   2  11   1         81.30         96.51         2.94 o
   3  11   1         30.95         37.38         2.90 o
   4  11   1        101.30        103.24         5.08 o
   5  11   1          1.89          9.70         3.61 o
  -5  12   1          7.44         11.27         3.65 o
  -4  12   1         47.19         44.45         6.36 o
  -3  12   1         45.93         66.43         4.18 o
  -2  12   1       2769.75       2503.54        19.49 o
  -1  12   1         92.09        241.84         3.94 o
   0  12   1       2709.31       2641.44        30.95 o
   1  12   1       2434.52       2568.13        19.65 o
   2  12   1         12.53         69.78         6.07 o
   3  12   1        298.38        313.12         5.22 o
   4  12   1       1549.78       1535.48        16.29 o
   5  12   1        371.43        410.37         8.01 o
  -5  13   1        300.71        352.44         8.42 o
  -4  13   1         61.20         59.00         5.58 o
  -3  13   1         15.20         16.01         2.78 o
  -2  13   1        615.54        608.48         6.21 o
  -1  13   1          1.51         57.00         2.77 o
   0  13   1        301.65        291.82         3.69 o
   1  13   1       1117.41       1044.74         9.63 o
   2  13   1         28.41         43.93         4.60 o
   3  13   1        129.99        125.81         4.21 o
   4  13   1         51.67         50.15         6.23 o
   5  13   1        134.35        157.45         9.16 o
  -5  14   1        201.97        208.98         8.94 o
  -4  14   1        266.12        240.25         6.65 o
  -3  14   1         39.42         40.58         3.03 o
  -2  14   1        294.80        301.54         4.35 o
  -1  14   1        679.44        597.26         5.92 o
   0  14   1       1565.60       1617.65        11.80 o
   1  14   1        222.15        209.23         3.77 o
   2  14   1         73.82         73.54         3.47 o
   3  14   1        161.27        149.74         5.12 o
   4  14   1          0.19          2.86         3.28 o
   5  14   1        314.23        357.25         7.56 o
  -5  15   1         24.87         19.76         4.12 o
  -4  15   1       1027.33       1027.81        12.59 o
  -3  15   1         36.35         29.82         2.96 o
  -2  15   1        440.25        396.71         5.05 o
  -1  15   1       1567.60       1492.00        11.45 o
   0  15   1         27.78         43.18         2.38 o
   1  15   1         61.94        129.27         3.38 o
   2  15   1        391.94        367.53         5.11 o
   3  15   1          0.28          1.21         2.90 o
   4  15   1        240.96        234.39         8.01 o
   5  15   1        140.90        159.94         8.00 o
  -5  16   1        306.05        319.20        12.21 o
  -4  16   1        240.00        253.92         6.74 o
  -3  16   1          8.95          9.08         2.96 o
  -2  16   1        799.61        757.09         7.28 o
  -1  16   1       3099.53       2990.35        22.29 o
   0  16   1        172.53        165.51         3.23 o
   2  16   1          7.62         25.10         3.76 o
   3  16   1        614.69        591.98         7.69 o
   4  16   1         15.12         15.98         3.49 o
   5  16   1        180.45        187.64         6.69 o
  -5  17   1        129.68        141.78         9.36 o
  -4  17   1        807.95        794.79        12.06 o
  -3  17   1          3.84          6.35         3.11 o
  -2  17   1        301.38        261.76         4.75 o
  -1  17   1          2.75         16.17         2.17 o
   0  17   1          4.77         11.69         2.11 o
   1  17   1        154.45        159.18         3.70 o
   2  17   1        151.30        142.91         4.41 o
   3  17   1          7.62          9.02         3.26 o
   4  17   1         10.41         13.32         3.43 o
   5  17   1        160.75        161.50        13.65 o
  -5  18   1         92.36         88.96        21.31 o
  -4  18   1         47.30         37.85         4.48 o
  -3  18   1        210.62        201.09         6.20 o
  -2  18   1       1397.53       1395.92        12.72 o
  -1  18   1          8.00         51.87         3.82 o
   0  18   1        575.93        587.33         6.03 o
   1  18   1        660.60        608.34         6.70 o
   2  18   1       1228.63       1177.47        11.44 o
   3  18   1        774.08        717.66        14.22 o
   4  18   1        136.70        143.13         5.62 o
  -4  19   1         57.74         58.38         5.40 o
  -3  19   1        893.45        905.87        10.33 o
  -2  19   1        110.60        111.80         4.97 o
  -1  19   1         83.12        124.97         3.96 o
   0  19   1          0.79          5.14         2.31 o
   1  19   1        959.58        897.33         8.90 o
   2  19   1         55.46         57.91         3.86 o
   3  19   1        143.83        139.94         6.12 o
   4  19   1         56.17         50.91         4.60 o
  -4  20   1        232.33        240.69         7.52 o
  -3  20   1        187.87        171.26         6.40 o
  -2  20   1        421.98        411.45         6.71 o
  -1  20   1       2748.99       2656.77        21.55 o
   0  20   1          6.25          8.02         2.45 o
   1  20   1        150.34        294.53         5.43 o
   2  20   1        115.73        104.23         4.37 o
   3  20   1        368.34        330.16        10.73 o
   4  20   1        601.95        584.39         9.39 o
  -4  21   1         15.36         10.56         4.35 o
  -3  21   1        237.47        231.17         7.31 o
  -2  21   1        530.36        514.25         7.88 o
  -1  21   1         13.30         23.95         3.15 o
   0  21   1       2326.47       2373.35        17.73 o
   1  21   1        188.95        181.12         4.72 o
   2  21   1        854.75        842.87         9.37 o
   3  21   1          3.51         10.49         3.72 o
   4  21   1         14.16         10.80         3.99 o
  -4  22   1          7.69          3.47         3.99 o
  -3  22   1          2.65          2.87         4.10 o
  -2  22   1         12.43         10.50         4.43 o
  -1  22   1         48.79         43.56         3.70 o
   0  22   1         29.88         29.75         3.08 o
   1  22   1          0.07          6.70         3.10 o
   2  22   1        138.19        137.60         5.08 o
   3  22   1        412.07        391.17         9.50 o
   4  22   1          3.74          9.43         4.40 o
  -4  23   1        149.02        167.16        11.43 o
  -3  23   1         42.74         44.47         6.55 o
  -2  23   1          1.73         11.42         3.53 o
  -1  23   1       1537.00       1488.49        13.93 o
   0  23   1        283.16        307.83         5.46 o
   1  23   1        842.19        852.43        10.15 o
   2  23   1        354.09        361.60         6.47 o
   3  23   1         73.73         76.49         6.02 o
   4  23   1        299.40        303.09         9.63 o
  -4  24   1         40.70         27.30         7.99 o
  -3  24   1         92.59         89.91         6.31 o
  -2  24   1         51.52         47.82         4.96 o
  -1  24   1         30.10         29.71         3.56 o
   0  24   1       1833.71       1889.83        19.09 o
   1  24   1         48.09         51.15         5.98 o
   2  24   1         52.91         56.36         8.28 o
   3  24   1        149.26        178.22         6.95 o
   4  24   1         12.48          8.48         5.83 o
  -3  25   1        215.83        221.83         8.25 o
  -2  25   1        386.34        431.62         7.87 o
  -1  25   1        514.38        522.32         8.07 o
   0  25   1        158.33        149.96         5.73 o
   1  25   1        495.48        471.17         7.76 o
   2  25   1        432.79        439.03         8.61 o
   3  25   1        130.66        137.55         6.72 o
  -3  26   1         11.12          5.99         4.26 o
  -2  26   1        400.38        432.11         7.91 o
  -1  26   1          0.14          8.62         3.87 o
   0  26   1          9.80         11.71         3.93 o
   1  26   1         31.95         35.40         4.75 o
   2  26   1        389.10        434.05         8.59 o
   3  26   1         19.75         10.71         4.17 o
  -3  27   1        310.97        333.09         9.93 o
  -2  27   1         89.76         93.04         6.00 o
  -1  27   1         38.90         43.15         5.02 o
   0  27   1          4.63          8.41         4.06 o
   1  27   1        218.96        237.13         6.57 o
   2  27   1         13.84          7.12         3.89 o
   3  27   1         89.84         90.80         6.88 o
  -2  28   1        277.06        255.57         7.04 o
  -1  28   1        111.47        105.23         7.13 o
   0  28   1         60.44         72.53         9.58 o
   1  28   1        187.72        191.31         6.73 o
   2  28   1        127.83        128.71         6.63 o
  -2  29   1         11.78         16.15         5.12 o
  -1  29   1         75.38         63.95         8.51 o
   0  29   1        638.27        658.04        13.35 o
   1  29   1         12.98         14.25         4.55 o
   2  29   1        501.86        495.69        10.69 o
  -1  30   1         54.51         46.56         6.04 o
   0  30   1          2.02          2.89         4.91 o
   1  30   1         32.97         44.25         9.19 o
   2  30   1         94.22        120.87        17.98 o
  -1  31   1          1.12         13.68         7.74 o
   0  31   1        146.31        156.79         8.07 o
   1  31   1         68.03         67.56        11.25 o
   0  32   1        162.52        152.06         9.37 o
  -4   0   2        126.42        138.16         6.16 o
  -2   0   2       1231.38       1156.24        21.57 o
   0   0   2      12075.86      12802.54       232.72 o
   2   0   2       4859.46       4875.94        65.28 o
   4   0   2         22.37         16.14         4.07 o
  -5   1   2        378.86        402.82         6.95 o
  -4   1   2         11.83         11.98         2.63 o
  -3   1   2         61.39         81.86         3.07 o
  -2   1   2       1964.45       2072.43        26.16 o
  -1   1   2       9470.83       9522.38       125.92 o
   0   1   2         16.13         17.31         0.93 o
   1   1   2       2510.68       2823.52        32.50 o
   2   1   2        221.13        224.22         3.88 o
   3   1   2         56.70         63.90         2.83 o
   4   1   2        357.01        360.02         6.12 o
   5   1   2        565.31        613.22         9.06 o
  -5   2   2        497.48        513.76         7.85 o
  -4   2   2         44.44         46.75         3.38 o
  -3   2   2        416.85        409.02         4.87 o
  -2   2   2       1819.85       2039.32        23.86 o
  -1   2   2          8.00         11.57         1.71 o
   0   2   2       2519.26       2600.93        31.92 o
   1   2   2        560.31        461.98         6.00 o
   2   2   2         25.20         38.09         3.00 o
   3   2   2        307.64        280.61         4.47 o
   4   2   2        554.20        555.62         7.49 o
   5   2   2         62.27         75.24         4.76 o
  -5   3   2         74.00         82.34         4.84 o
  -4   3   2        232.25        227.10         5.05 o
  -3   3   2         18.44          9.14         2.19 o
  -2   3   2        184.43        165.41         3.63 o
  -1   3   2       8538.51       8853.89       117.42 o
   0   3   2      22404.98      21946.42       249.36 o
   1   3   2       7501.77       7996.61       107.73 o
   2   3   2         23.28         51.65         2.28 o
   3   3   2        115.51        125.91         3.26 o
   4   3   2        229.13        215.94         5.11 o
   5   3   2         37.16         49.54         5.27 o
  -5   4   2         14.95         24.18         3.33 o
  -4   4   2        772.41        800.48         9.05 o
  -3   4   2       1931.61       1900.75        16.32 o
  -2   4   2        383.59        350.53         4.34 o
  -1   4   2       6354.31       6520.02        79.59 o
   0   4   2        429.60        399.49         4.76 o
   1   4   2       5978.42       6580.33        88.74 o
   2   4   2       1811.31       1824.88        16.70 o
   3   4   2        339.66        303.72         4.26 o
   4   4   2          5.67          6.83         2.82 o
   5   4   2        110.08        130.08         5.60 o
  -5   5   2          1.27          2.61         3.49 o
  -4   5   2        328.97        317.84         5.70 o
  -3   5   2         76.21         99.24         3.33 o
  -2   5   2       2300.06       2368.71        23.89 o
  -1   5   2        707.18        628.26         8.63 o
   0   5   2      11658.46      11944.02       125.53 o
   1   5   2         59.78         66.50         2.37 o
   2   5   2       1468.50       1417.46        13.10 o
   3   5   2        964.10        935.43         8.42 o
   4   5   2        205.06        203.52         4.85 o
   5   5   2        390.95        433.97         8.07 o
  -5   6   2          0.96          2.87         3.43 o
  -4   6   2         62.36         63.45         4.05 o
  -3   6   2        885.92        828.90         7.89 o
  -2   6   2        860.94        774.40         8.12 o
  -1   6   2        227.40        366.21        16.82 o
   0   6   2       2479.59       2475.05        28.23 o
   1   6   2       9625.85       9710.35       120.32 o
   2   6   2        442.01        380.24         4.69 o
   3   6   2        892.58        809.36         7.66 o
   4   6   2         49.90         51.71         3.74 o
   5   6   2        836.31        850.62        12.04 o
  -5   7   2         49.46         53.10         8.06 o
  -4   7   2         13.29         11.01         3.05 o
  -3   7   2        370.49        379.95         5.19 o
  -2   7   2         18.70         23.50         2.84 o
  -1   7   2       1676.74       1616.63        18.85 o
   0   7   2       1139.53       1084.62        13.72 o
   1   7   2       1554.49       1724.93        27.17 o
   2   7   2       1250.43       1200.28        10.17 o
   3   7   2        864.12        836.79         7.88 o
   4   7   2          0.13          3.87         2.81 o
   5   7   2       1123.25       1210.75        15.56 o
  -5   8   2        219.29        216.69        10.52 o
  -4   8   2          2.46          5.67         3.04 o
  -3   8   2        894.23        901.66         9.09 o
  -2   8   2        618.33        577.58         7.19 o
  -1   8   2       5046.35       5312.89        59.75 o
   0   8   2        101.88        117.76         2.75 o
   1   8   2       4681.42       4939.55        61.90 o
   2   8   2       3277.56       3274.19        25.10 o
   3   8   2         49.47         58.65         2.94 o
   4   8   2        400.51        398.59         6.37 o
   5   8   2          0.08          2.86         3.63 o
  -5   9   2        345.92        355.96         9.09 o
  -4   9   2        267.50        277.46         5.84 o
  -3   9   2          0.22          1.64         2.32 o
  -2   9   2        830.09        824.61         8.37 o
  -1   9   2        304.27        356.30         5.82 o
   0   9   2        284.25        223.55         3.62 o
   1   9   2       3105.02       2973.75        34.55 o
   2   9   2         45.51         70.45         3.02 o
   3   9   2       1426.81       1433.47        12.40 o
   4   9   2       1433.34       1433.99        13.69 o
   5   9   2        372.72        379.51         8.50 o
  -5  10   2         62.69         58.22         5.58 o
  -4  10   2        105.22        110.02         4.91 o
  -3  10   2        370.52        333.59         5.02 o
  -2  10   2        380.59        416.01         5.37 o
  -1  10   2       1202.18       1151.80        10.20 o
   0  10   2       1440.86       1485.27        17.45 o
   1  10   2        140.20        183.92         3.02 o
   2  10   2        199.43        217.07         3.65 o
   3  10   2         35.83         36.66         3.56 o
   4  10   2        504.29        496.59         7.28 o
   5  10   2         19.23         25.21         7.56 o
  -5  11   2         55.70         51.30         5.55 o
  -4  11   2         10.24          3.30         8.79 o
  -3  11   2        624.75        599.98         6.70 o
  -2  11   2        210.31        247.09         4.00 o
  -1  11   2        620.31        633.95         6.12 o
   0  11   2         12.69          9.36         1.56 o
   1  11   2       1690.73       1665.85        15.19 o
   2  11   2          0.61          4.13         1.88 o
   3  11   2         16.36         19.47         2.47 o
   4  11   2          7.55          7.93         2.94 o
   5  11   2        103.52        111.37         6.02 o
  -5  12   2         59.44         75.40         5.68 o
  -4  12   2          2.03          3.31         3.19 o
  -3  12   2       2017.51       1972.79        16.08 o
  -2  12   2        170.67        144.38         4.45 o
  -1  12   2        285.06        224.69         5.00 o
   0  12   2       5158.12       5586.23        53.11 o
   1  12   2         32.07         61.26         2.38 o
   2  12   2         18.01         12.55         2.10 o
   3  12   2       1308.91       1330.88        12.51 o
   4  12   2        598.40        618.92         8.82 o
   5  12   2         21.94         24.39         3.79 o
  -5  13   2          1.12          2.48         3.54 o
  -4  13   2         53.11         49.79         5.24 o
  -3  13   2        261.22        243.40         4.87 o
  -2  13   2         55.41         57.77         3.53 o
  -1  13   2       2474.22       2405.77        19.28 o
   0  13   2       1881.97       1889.70        14.42 o
   1  13   2        478.68        518.32         5.24 o
   2  13   2         18.93         19.86         2.58 o
   3  13   2        107.29         92.14         4.13 o
   4  13   2        537.98        526.01         7.96 o
   5  13   2        373.23        400.89         8.06 o
  -5  14   2          8.82          8.13         3.81 o
  -4  14   2        587.72        557.71        14.17 o
  -3  14   2       1173.34       1076.49        10.46 o
  -2  14   2       2627.92       2447.38        19.32 o
  -1  14   2         26.69         29.86         2.51 o
   0  14   2         32.02         30.84         2.41 o
   1  14   2        315.39        293.22         4.11 o
   2  14   2        249.51        264.95         5.61 o
   3  14   2         81.54         79.27         4.09 o
   4  14   2          0.88          4.92         3.29 o
   5  14   2         13.37         16.43         4.02 o
  -5  15   2         92.21        108.17         6.63 o
  -4  15   2         74.58         68.16         5.61 o
  -3  15   2         33.32         33.51         3.28 o
  -2  15   2        145.00        148.55         4.76 o
  -1  15   2        945.15        811.46         7.32 o
   0  15   2        327.37        330.15         3.93 o
   1  15   2          7.92         53.50         4.19 o
   2  15   2         44.80         47.43         3.19 o
   3  15   2       2076.65       2049.81        18.54 o
   4  15   2        319.14        336.50         7.06 o
   5  15   2        762.27        821.22        17.22 o
  -5  16   2        278.08        249.73         7.14 o
  -4  16   2        626.62        676.95        10.82 o
  -3  16   2       1288.90       1280.92        13.31 o
  -2  16   2       1954.48       1965.84        16.10 o
  -1  16   2        824.99        773.20         7.65 o
   0  16   2        745.61        765.00         7.04 o
   1  16   2         35.84         80.29         4.10 o
   2  16   2       1272.44       1247.40        11.91 o
   3  16   2          2.35          6.69         3.04 o
   4  16   2         27.22         18.38         3.68 o
   5  16   2         12.95         17.92         5.85 o
  -5  17   2        102.69        105.60         8.79 o
  -4  17   2        385.26        364.97         7.77 o
  -3  17   2        118.42        113.57         5.06 o
  -2  17   2         51.29         60.86         3.89 o
  -1  17   2         24.73         18.55         2.37 o
   0  17   2        434.71        393.18         4.92 o
   1  17   2        141.71        125.61         3.76 o
   2  17   2        378.28        358.03         5.89 o
   3  17   2        400.95        396.94         6.81 o
   4  17   2         56.41         46.24         4.28 o
  -4  18   2        141.13        145.80         6.06 o
  -3  18   2        494.57        464.08         7.71 o
  -2  18   2         28.10         33.18         3.14 o
  -1  18   2       1341.95       1272.47        11.32 o
   0  18   2         77.58         79.64         3.24 o
   1  18   2         39.92        112.96         5.66 o
   2  18   2         49.39         44.48         4.04 o
   3  18   2         38.60         55.67         6.09 o
   4  18   2         11.13         15.05         3.64 o
  -4  19   2         32.35         31.03         4.14 o
  -3  19   2        188.13        166.52         6.22 o
  -2  19   2         35.01         34.29         3.38 o
  -1  19   2         18.48         24.70         2.78 o
   0  19   2         35.75         43.72         3.17 o
   1  19   2          3.59          5.38         2.57 o
   2  19   2          0.96          6.12         3.01 o
   3  19   2         44.10         43.25         4.23 o
   4  19   2          2.78          7.78         3.51 o
  -4  20   2        220.42        244.37         7.44 o
  -3  20   2        225.03        205.45         6.09 o
  -2  20   2        198.78        208.92         5.66 o
  -1  20   2         87.59         92.04         4.11 o
   0  20   2       1051.25       1061.73        10.14 o
   1  20   2         22.29         24.50         2.89 o
   2  20   2        584.51        525.40         7.28 o
   3  20   2       1043.97        983.34        11.41 o
   4  20   2        149.73        172.18         5.96 o
  -4  21   2          2.06          4.43         4.22 o
  -3  21   2         56.33         50.73         5.92 o
  -2  21   2         98.07         97.53         5.17 o
  -1  21   2       3043.32       3064.86        24.81 o
   0  21   2          0.61          2.21         2.85 o
   1  21   2       1845.64       1897.09        17.79 o
   2  21   2        218.40        205.65         5.46 o
   3  21   2        137.00        122.86         5.90 o
   4  21   2        279.22        294.33         7.87 o
  -4  22   2        294.27        294.53         8.23 o
  -3  22   2         76.32         76.01         5.79 o
  -2  22   2        746.22        754.34        10.16 o
  -1  22   2        496.44        511.88         6.83 o
   0  22   2        189.62        186.37         5.23 o
   1  22   2        126.44        154.65         5.21 o
   2  22   2        798.75        761.07         9.31 o
   3  22   2          3.47          6.65         3.68 o
   4  22   2          4.05          6.56         4.28 o
  -4  23   2          2.60          0.00         4.58 o
  -3  23   2          0.40          4.24         3.96 o
  -2  23   2        307.19        289.95         6.58 o
  -1  23   2        133.35        146.11         5.16 o
   0  23   2         49.45         55.40         4.34 o
   1  23   2        342.61        350.44         6.54 o
   2  23   2         42.35         33.42         3.72 o
   3  23   2         40.12         20.08         3.87 o
   4  23   2         15.10         13.40         6.49 o
  -3  24   2        249.50        235.10         7.44 o
  -2  24   2         90.24         87.83         5.37 o
  -1  24   2       1274.71       1315.81        13.75 o
   0  24   2        314.19        321.56        10.22 o
   1  24   2        779.73        770.88         9.71 o
   2  24   2        148.10        175.94         6.66 o
   3  24   2        395.62        380.96         8.67 o
  -3  25   2         49.27         46.89         6.12 o
  -2  25   2        111.30        110.08         5.79 o
  -1  25   2         38.40         36.77         4.04 o
   0  25   2         78.27         92.11         8.64 o
   1  25   2          9.97         11.49         3.76 o
   2  25   2        203.91        233.49         7.92 o
   3  25   2          0.59          5.29         4.04 o
  -3  26   2         36.75         41.56        10.09 o
  -2  26   2         49.59         38.11         4.55 o
  -1  26   2         14.57         14.84         4.21 o
   0  26   2          2.02          5.65         3.73 o
   1  26   2         34.97         39.11         4.56 o
   2  26   2         29.59         21.32         4.67 o
   3  26   2        307.14        338.50         8.43 o
  -3  27   2          9.65          9.55         5.35 o
  -2  27   2          7.62         13.64         4.04 o
  -1  27   2        206.32        226.93         9.17 o
   0  27   2        356.38        377.49         7.96 o
   1  27   2         44.56         59.70         6.30 o
   2  27   2        289.12        274.41         9.27 o
   3  27   2         23.48          4.88         4.58 o
  -2  28   2         38.81         53.22         5.92 o
  -1  28   2        297.73        259.65         7.42 o
   0  28   2        101.26        117.47         6.18 o
   1  28   2        123.52        140.27         6.31 o
   2  28   2        419.42        415.95        12.32 o
  -2  29   2        111.66        122.86         8.75 o
  -1  29   2        420.89        433.11        10.93 o
   0  29   2          0.35          0.63         4.42 o
   1  29   2        283.16        316.72         7.53 o
   2  29   2         43.43         36.94         8.02 o
  -1  30   2         19.82         10.95         4.86 o
   0  30   2         21.97         14.64         4.79 o
   1  30   2          0.12          8.79         9.12 o
  -1  31   2        404.38        419.30        14.48 o
   0  31   2        472.95        505.12        11.74 o
   1  31   2        594.17        632.27        26.64 o
  -5   0   3         42.28         43.90         5.67 o
  -3   0   3         13.69          8.76         2.61 o
  -1   0   3        969.41       1267.79        45.74 o
   1   0   3       9698.99       9658.99       143.95 o
   3   0   3        823.39        735.51        10.87 o
   5   0   3         10.78         15.63         4.49 o
  -5   1   3          0.35          3.20         3.07 o
  -4   1   3         12.83         11.45         2.70 o
  -3   1   3         50.84         62.76         2.95 o
  -2   1   3       3125.31       3099.39        24.76 o
  -1   1   3       3330.78       3531.69        43.24 o
   0   1   3         61.38         34.20         1.39 o
   1   1   3        542.36        655.85         8.33 o
   2   1   3       1961.28       2029.06        15.72 o
   3   1   3         73.93         71.21         3.32 o
   4   1   3       1461.14       1495.27        14.77 o
   5   1   3         23.75         32.77         4.72 o
  -5   2   3        988.48       1053.36        12.40 o
  -4   2   3        249.47        232.98         5.30 o
  -3   2   3        651.36        604.87         6.02 o
  -2   2   3        773.50        739.05         7.09 o
  -1   2   3        101.30        193.11         6.26 o
   0   2   3        156.89        213.25         2.99 o
   1   2   3       3205.47       3056.38        52.18 o
   2   2   3         10.35         29.21         2.17 o
   3   2   3       1049.47       1049.35         9.61 o
   4   2   3          0.88          2.72         2.73 o
   5   2   3         13.09         15.91         3.07 o
  -5   3   3         85.62         93.56         4.89 o
  -4   3   3        857.31        853.52         9.45 o
  -3   3   3        470.78        433.85         5.15 o
  -2   3   3        339.82        375.55         4.35 o
  -1   3   3       3206.87       3154.59        42.59 o
   0   3   3        560.60        527.58         6.73 o
   1   3   3       2024.08       2341.26        29.93 o
   2   3   3        520.30        585.66         6.07 o
   3   3   3        752.97        707.44         7.81 o
   4   3   3          2.47          5.48         2.75 o
   5   3   3        138.00        141.07         5.25 o
  -5   4   3        162.59        169.04         5.55 o
  -4   4   3       1395.40       1399.66        13.64 o
  -3   4   3         87.77         93.11         3.32 o
  -2   4   3        416.97        386.85         4.29 o
  -1   4   3       1506.69       1509.23        21.00 o
   0   4   3       2420.18       2494.68        28.97 o
   1   4   3        933.64       1056.06        14.19 o
   2   4   3        361.70        322.50         4.28 o
   3   4   3         45.87         41.73         2.73 o
   4   4   3          0.85          3.48         2.75 o
   5   4   3          1.21          2.33         3.00 o
  -5   5   3          9.88         16.75         3.73 o
  -4   5   3          2.54          5.98         2.80 o
  -3   5   3       1153.86       1147.75        10.37 o
  -2   5   3       5686.85       5969.36        45.40 o
  -1   5   3        496.42        637.14         9.84 o
   0   5   3       1021.62       1020.29        11.43 o
   1   5   3       2436.81       2399.81        29.81 o
   2   5   3        417.32        449.13         7.10 o
   3   5   3       2379.29       2384.63        17.94 o
   4   5   3          0.97          3.92         2.83 o
   5   5   3        100.49        112.02         5.11 o
  -5   6   3        606.91        679.05        11.43 o
  -4   6   3         30.50         30.80         3.20 o
  -3   6   3       2237.14       2233.59        18.28 o
  -2   6   3        189.34        189.30         3.47 o
  -1   6   3       2507.71       2630.98        36.50 o
   0   6   3        116.73         93.86         2.11 o
   1   6   3        575.06        579.31         8.88 o
   2   6   3        485.86        507.92         5.67 o
   3   6   3          5.92          9.14         2.85 o
   4   6   3         52.04         46.39         3.87 o
   5   6   3        216.97        225.15         6.16 o
  -5   7   3         65.55         69.35         5.22 o
  -4   7   3         46.85         57.30         3.81 o
  -3   7   3        171.45        177.86         3.93 o
  -2   7   3        257.64        202.06         5.95 o
  -1   7   3        290.95        453.02         6.79 o
   0   7   3       1871.04       1835.88        25.92 o
   1   7   3       3319.94       3357.60        58.66 o
   2   7   3       1098.05       1111.79         9.32 o
   3   7   3        243.96        238.68         4.17 o
   4   7   3        570.51        588.19         8.30 o
   5   7   3         22.87         26.72         3.46 o
  -5   8   3         10.65          2.56         3.53 o
  -4   8   3         10.24          8.79         3.15 o
  -3   8   3        267.08        231.24         4.42 o
  -2   8   3        458.27        490.24         5.21 o
  -1   8   3        586.08        727.57         9.39 o
   0   8   3        794.04        856.46        19.16 o
   1   8   3       3556.16       3371.53        33.92 o
   2   8   3        686.92        644.93         6.70 o
   3   8   3        399.24        364.58         5.01 o
   4   8   3        111.57        109.41         4.79 o
   5   8   3          1.88          5.04         3.41 o
  -5   9   3         69.44         72.38         5.22 o
  -4   9   3         30.40         31.92         8.59 o
  -3   9   3        658.83        624.57         7.17 o
  -2   9   3       1074.59        947.19         8.31 o
  -1   9   3         43.02         87.83         4.08 o
   0   9   3       1854.30       1815.04        20.90 o
   1   9   3       1306.16       1282.09        10.89 o
   2   9   3        167.96        169.99         3.42 o
   3   9   3       1706.09       1671.89        13.76 o
   4   9   3       2854.59       2863.76        57.84 o
   5   9   3        372.50        413.27         8.18 o
  -5  10   3        134.97        122.99         6.01 o
  -4  10   3         59.82         57.81         4.27 o
  -3  10   3         11.26         15.77         2.57 o
  -2  10   3        701.13        718.40         7.10 o
  -1  10   3        110.65        322.50        14.82 o
   0  10   3        499.35        530.69         5.46 o
   1  10   3       4530.93       4444.19        34.79 o
   2  10   3        532.65        604.64         6.30 o
   3  10   3       1161.10       1139.01        10.23 o
   4  10   3        334.31        311.54         6.84 o
   5  10   3         43.81         51.19         5.03 o
  -5  11   3        224.22        243.84         7.06 o
  -4  11   3       1463.37       1442.24        15.02 o
  -3  11   3        236.45        207.82         4.59 o
  -2  11   3         41.10         51.35         3.00 o
  -1  11   3       5663.97       5506.10        39.58 o
   0  11   3       1449.85       1505.90        12.52 o
   1  11   3        191.93        413.47         9.25 o
   2  11   3        557.36        539.61         6.16 o
   3  11   3        644.81        633.80         7.03 o
   4  11   3        351.30        346.33         6.62 o
   5  11   3        354.88        368.87         7.80 o
  -5  12   3          3.60          6.53         3.66 o
  -4  12   3        735.92        703.05         9.33 o
  -3  12   3        148.87        134.65         4.28 o
  -2  12   3         11.81         16.32         2.31 o
  -1  12   3        148.50        173.90         3.28 o
   0  12   3         85.02         59.59         2.29 o
   1  12   3        230.19        250.69         3.81 o
   2  12   3        222.25        200.91         4.00 o
   3  12   3         93.58         88.84         3.95 o
   4  12   3        114.88        113.09         5.39 o
   5  12   3        170.95        193.48         8.24 o
  -5  13   3         42.12         37.17         4.74 o
  -4  13   3        881.45        882.47        11.46 o
  -3  13   3         70.17         61.50         3.67 o
  -2  13   3       2602.13       2550.38        20.67 o
  -1  13   3        174.72        153.71         3.92 o
   0  13   3         49.40         49.24         2.51 o
   1  13   3         56.19         66.59         2.97 o
   2  13   3        666.27        670.79         7.73 o
   3  13   3        402.26        399.93         6.03 o
   4  13   3        123.80        127.28         5.35 o
   5  13   3          7.02         10.29         3.90 o
  -5  14   3        292.29        302.45         8.70 o
  -4  14   3          8.24          5.53         3.51 o
  -3  14   3        342.46        329.57         5.82 o
  -2  14   3          3.27          7.23         2.55 o
  -1  14   3        192.37        209.67         4.93 o
   0  14   3         14.45         16.64         1.78 o
   1  14   3         95.49        121.93         4.06 o
   2  14   3         70.86         68.89         3.76 o
   3  14   3         47.39         51.13         3.87 o
   4  14   3        311.51        300.57         6.78 o
   5  14   3         64.85         87.82         7.08 o
  -5  15   3         21.24         19.77         3.98 o
  -4  15   3          4.94          1.83         3.37 o
  -3  15   3         38.49         32.08         3.15 o
  -2  15   3       1576.06       1461.15        15.91 o
  -1  15   3         67.52         69.66         2.94 o
   0  15   3       2178.28       2146.44        17.09 o
   1  15   3         52.16         63.85         3.11 o
   2  15   3        135.38        165.12         4.41 o
   3  15   3        216.65        215.62         5.49 o
   4  15   3         83.08         90.65         5.26 o
   5  15   3         77.30         87.39         9.30 o
  -5  16   3        811.28        813.92        19.20 o
  -4  16   3          1.59          2.68         3.49 o
  -3  16   3        260.11        257.26         5.93 o
  -2  16   3          5.50          8.97         2.93 o
  -1  16   3         57.96         57.54         2.87 o
   0  16   3         72.81         69.82         3.08 o
   1  16   3         10.80         14.79         2.41 o
   2  16   3         73.85         67.30         3.85 o
   3  16   3        131.59        123.42         4.89 o
   4  16   3          3.00          1.89         3.59 o
   5  16   3         90.84        133.86        13.99 o
  -4  17   3          4.65          3.86         3.57 o
  -3  17   3         96.09         88.75         9.22 o
  -2  17   3       2348.57       2244.39        19.59 o
  -1  17   3       1274.38       1168.41         9.72 o
   0  17   3        460.12        458.61         5.63 o
   1  17   3          0.22         65.31         3.86 o
   2  17   3          1.04         50.61        12.32 o
   3  17   3        933.57        884.87        10.70 o
   4  17   3        120.05        122.37         5.85 o
  -4  18   3        126.19        130.57         5.99 o
  -3  18   3        215.05        213.40         5.55 o
  -2  18   3        474.06        479.20         6.84 o
  -1  18   3        427.99        421.94         5.25 o
   0  18   3        436.64        414.65         5.53 o
   1  18   3        599.53        604.66         7.36 o
   2  18   3        587.35        592.34         7.83 o
   3  18   3          7.46          2.19         3.36 o
   4  18   3          1.03          4.54         3.58 o
  -4  19   3        105.29         92.01         6.26 o
  -3  19   3         63.94         56.33         4.34 o
  -2  19   3        491.13        500.75         7.36 o
  -1  19   3       1170.65       1117.97         9.96 o
   0  19   3        470.16        465.82         6.09 o
   1  19   3         15.83         85.07         4.23 o
   2  19   3         15.39         16.82         3.18 o
   3  19   3        241.31        231.42         6.61 o
   4  19   3          0.39          5.56         3.69 o
  -4  20   3        260.02        253.68         7.62 o
  -3  20   3         94.26         90.73         5.59 o
  -2  20   3         12.75         16.08         4.12 o
  -1  20   3        914.45        888.63         9.12 o
   0  20   3        258.46        241.04         5.06 o
   1  20   3          1.51         54.79         4.20 o
   2  20   3        540.13        520.72         7.98 o
   3  20   3         29.69         25.15         4.09 o
   4  20   3          9.43         13.19         3.75 o
  -4  21   3          2.79          3.30         4.57 o
  -3  21   3         10.13          7.94         3.63 o
  -2  21   3       1727.52       1697.67        17.23 o
  -1  21   3          3.32         43.89         3.61 o
   0  21   3        456.10        462.45         7.10 o
   1  21   3        781.79        747.67         8.53 o
   2  21   3       1056.76        996.51        11.50 o
   3  21   3          0.24          5.27         4.06 o
   4  21   3        203.75        198.27         7.77 o
  -4  22   3         13.56          7.74         4.32 o
  -3  22   3         26.55         28.36         3.96 o
  -2  22   3        523.07        516.92        11.81 o
  -1  22   3        176.53        179.95         5.69 o
   0  22   3        590.75        605.52         8.38 o
   1  22   3        202.24        198.29         5.19 o
   2  22   3         71.90         70.46         5.28 o
   3  22   3         63.80         80.85         5.66 o
   4  22   3          5.35          5.13         5.82 o
  -4  23   3        135.50        132.20        17.98 o
  -3  23   3         99.04         92.68         7.79 o
  -2  23   3          3.93          6.74         3.85 o
  -1  23   3          9.27         12.20         3.64 o
   0  23   3         36.57         42.15         9.89 o
   1  23   3         81.17         82.80         4.90 o
   2  23   3        123.73        104.43         5.80 o
   3  23   3         10.57          3.28         3.56 o
  -3  24   3        378.93        391.43        10.60 o
  -2  24   3        294.68        323.11         7.09 o
  -1  24   3        164.07        174.42         5.92 o
   0  24   3        759.74        726.02         9.71 o
   1  24   3        265.62        285.08         7.30 o
   2  24   3        658.48        661.24        10.34 o
   3  24   3          2.72          0.98         4.23 o
  -3  25   3         41.99         42.60         5.54 o
  -2  25   3         78.93         77.46         5.49 o
  -1  25   3         98.83        110.46         6.31 o
   0  25   3         53.22         62.22         5.01 o
   1  25   3         12.72         11.87         3.94 o
   2  25   3         66.50         66.32         5.82 o
   3  25   3        347.78        366.36         8.49 o
  -3  26   3        134.94        182.78        11.42 o
  -2  26   3          0.78          9.65         3.91 o
  -1  26   3         14.72          8.35         4.17 o
   0  26   3        784.43        821.79        11.16 o
   1  26   3          0.11          6.50         4.10 o
   2  26   3        572.54        558.75        10.79 o
   3  26   3         83.80         83.56         6.51 o
  -3  27   3          3.52          0.00         9.99 o
  -2  27   3          4.94          7.11         4.12 o
  -1  27   3        102.72        111.98         6.62 o
   0  27   3        724.73        734.71        10.50 o
   1  27   3         47.48         40.62         9.09 o
   2  27   3          2.11          7.89         4.44 o
  -2  28   3          0.37         11.33         4.66 o
  -1  28   3         21.72         28.58         4.66 o
   0  28   3         47.24         49.77         7.27 o
   1  28   3        272.05        298.20         8.29 o
   2  28   3        669.51        730.39        12.33 o
  -2  29   3         28.30         15.48         6.17 o
  -1  29   3         10.94         16.34         8.99 o
   0  29   3        141.40        153.19         7.00 o
   1  29   3         46.14         22.32         4.07 o
   2  29   3         10.58          8.88         4.94 o
  -1  30   3         73.16        117.14         8.41 o
   0  30   3        121.56        124.17         9.26 o
   1  30   3       1067.43       1116.78        33.99 o
   0  31   3         53.14         37.72        11.17 o
  -4   0   4       1541.99       1586.48        21.37 o
  -2   0   4        149.60        139.18         9.68 o
   0   0   4        367.26        295.02         6.69 o
   2   0   4       3023.69       3221.39        35.72 o
   4   0   4        331.88        342.67         8.65 o
  -5   1   4         19.73         37.33         3.88 o
  -4   1   4        455.08        473.43         6.81 o
  -3   1   4       2253.34       2271.49        16.30 o
  -2   1   4        728.74        819.07         7.75 o
  -1   1   4         37.33        192.61        13.65 o
   0   1   4        830.41        859.63        10.64 o
   1   1   4       3488.20       3562.50        45.08 o
   2   1   4        939.39        836.64         7.94 o
   3   1   4        378.87        342.95         5.48 o
   4   1   4        467.22        472.89         6.75 o
   5   1   4         94.25         88.02         4.68 o
  -5   2   4        114.81        120.89         5.52 o
  -4   2   4         17.65         18.51         2.94 o
  -3   2   4         72.01         62.83         2.96 o
  -2   2   4        167.44        172.72         3.15 o
  -1   2   4        262.91        275.13         4.77 o
   0   2   4          3.59         12.22         1.68 o
   1   2   4        416.38        475.31         6.45 o
   2   2   4        141.88        147.63         3.30 o
   3   2   4        498.58        518.15         6.82 o
   4   2   4        509.42        492.44         6.93 o
   5   2   4        231.25        230.99         6.89 o
  -5   3   4         19.95         15.53         3.62 o
  -4   3   4        108.79        117.25         4.62 o
  -3   3   4          0.59          4.82         2.03 o
  -2   3   4       2287.67       2133.50        16.49 o
  -1   3   4       1449.21       1388.58        17.90 o
   0   3   4       1116.22       1120.32        14.84 o
   1   3   4        119.71        152.65         3.26 o
   2   3   4       1551.45       1472.71        12.13 o
   3   3   4        456.65        438.36         6.22 o
   4   3   4       2450.41       2411.35        21.37 o
   5   3   4         11.50         11.99         3.11 o
  -5   4   4        406.00        435.06         8.04 o
  -4   4   4         43.01         38.44         3.52 o
  -3   4   4        367.19        346.14         5.08 o
  -2   4   4         48.77         38.66         2.02 o
  -1   4   4        325.81        313.12         4.48 o
   0   4   4        704.73        769.41         9.75 o
   1   4   4       1216.32       1098.57        12.05 o
   2   4   4         17.62         21.47         2.11 o
   3   4   4         15.18         15.32         2.40 o
   4   4   4          0.19          2.14         2.74 o
   5   4   4        868.75        926.98        11.66 o
  -5   5   4         16.41         16.73         3.70 o
  -4   5   4        574.71        574.09         8.21 o
  -3   5   4        760.52        749.43         7.93 o
  -2   5   4        195.90        158.13         3.01 o
  -1   5   4       1127.74       1075.51        10.45 o
   0   5   4       1157.70       1180.94        13.31 o
   1   5   4        176.87        231.17         3.41 o
   2   5   4       1023.89       1029.36         8.68 o
   3   5   4        136.07        123.24         3.99 o
   4   5   4        107.25        104.29        11.10 o
   5   5   4         56.71         62.61         4.47 o
  -5   6   4         95.57         99.31         5.54 o
  -4   6   4          2.32          6.90         8.38 o
  -3   6   4        599.18        567.22         6.94 o
  -2   6   4         68.53         69.20         2.82 o
  -1   6   4        266.28        329.11         4.04 o
   0   6   4         36.68         60.17         2.28 o
   1   6   4       1020.26        989.32        11.01 o
   2   6   4        170.70        170.78         3.62 o
   3   6   4          6.92          6.07         2.37 o
   4   6   4        673.02        659.68         9.97 o
   5   6   4          9.22         12.14         3.13 o
  -5   7   4         19.38         23.37         3.92 o
  -4   7   4          0.02          7.14         4.01 o
  -3   7   4        589.59        542.04         7.02 o
  -2   7   4        913.91        916.64        12.17 o
  -1   7   4       1060.92       1100.15        11.03 o
   0   7   4        670.38        645.52         7.78 o
   1   7   4        951.36        891.47         8.02 o
   2   7   4       4436.72       4509.16        32.95 o
   3   7   4        571.66        545.67         6.38 o
   4   7   4        113.39        106.97         4.97 o
   5   7   4          6.75          6.02         3.11 o
  -5   8   4        210.60        222.00         6.55 o
  -4   8   4        935.04        880.11        11.48 o
  -3   8   4        215.21        224.92         4.47 o
  -2   8   4        215.41        203.88         3.73 o
  -1   8   4       1969.62       2033.22        18.05 o
   0   8   4       1804.29       1844.66        14.98 o
   1   8   4        585.30        607.32         6.11 o
   2   8   4        425.64        438.14         5.98 o
   3   8   4        279.20        281.66         4.88 o
   4   8   4        250.27        249.41         8.05 o
   5   8   4         14.51         14.52         3.50 o
  -5   9   4         43.56         46.77         4.84 o
  -4   9   4        703.34        717.55         9.79 o
  -3   9   4        164.14        168.89         4.22 o
  -2   9   4        731.46        699.73         7.30 o
  -1   9   4        384.86        370.42         4.47 o
   0   9   4       1091.39       1260.31        10.36 o
   1   9   4        247.80        230.47         3.65 o
   2   9   4       1035.69       1010.60         9.09 o
   3   9   4       1314.08       1279.17        11.66 o
   4   9   4          3.07          5.61         3.04 o
   5   9   4          1.04          6.98         3.57 o
  -5  10   4          1.22          4.21         3.47 o
  -4  10   4        126.86        115.61         6.44 o
  -3  10   4         30.02         30.88         2.79 o
  -2  10   4         96.86        139.60         4.26 o
  -1  10   4       2865.16       2788.98        21.94 o
   0  10   4       1135.83       1186.26         9.62 o
   1  10   4         56.24        204.56         7.87 o
   2  10   4       2295.50       2262.57        18.08 o
   3  10   4         51.62         54.15         3.47 o
   4  10   4        565.80        564.01         8.57 o
   5  10   4         16.83         26.16         4.04 o
  -5  11   4         37.23         35.97         4.25 o
  -4  11   4        408.31        405.66         8.46 o
  -3  11   4        183.93        178.80         4.53 o
  -2  11   4       1870.23       1915.21        15.84 o
  -1  11   4        848.20        878.54         7.47 o
   0  11   4        160.79        176.83         3.17 o
   1  11   4        573.95        596.77         6.19 o
   2  11   4       3886.03       3784.83        29.09 o
   3  11   4       2010.68       1963.86        16.03 o
   4  11   4        556.04        559.91         9.02 o
   5  11   4         27.66         24.02         4.13 o
  -5  12   4         11.39         14.71         5.54 o
  -4  12   4        223.88        224.69         6.56 o
  -3  12   4        114.23         99.05         4.25 o
  -2  12   4        597.61        600.15         6.81 o
  -1  12   4        238.43        267.16         3.87 o
   0  12   4        106.85        120.68         3.68 o
   1  12   4       2370.73       2232.51        18.20 o
   2  12   4        468.15        446.82         5.89 o
   3  12   4         44.64         39.27         3.14 o
   4  12   4        493.63        481.83         8.08 o
   5  12   4        587.99        616.67        10.98 o
  -5  13   4          0.69          2.30         3.75 o
  -4  13   4        460.72        472.26         9.80 o
  -3  13   4          1.52          4.11         2.67 o
  -2  13   4        212.46        191.29         4.35 o
  -1  13   4        884.44        843.92         8.10 o
   0  13   4        336.55        343.85         4.58 o
   1  13   4        327.63        339.28         4.74 o
   2  13   4          1.81          4.79         2.53 o
   3  13   4         18.11         22.92         4.44 o
   4  13   4         35.59         32.54         3.58 o
   5  13   4         77.84         95.14         7.27 o
  -5  14   4        190.23        187.23         6.76 o
  -4  14   4         61.70         77.40         5.29 o
  -3  14   4        367.67        370.46         6.70 o
  -2  14   4          0.57          2.33         2.52 o
  -1  14   4        707.97        665.48         6.91 o
   0  14   4        192.61        178.42         3.63 o
   1  14   4         64.01         92.42         3.49 o
   2  14   4         16.15         10.36         2.77 o
   3  14   4        129.14        129.28         4.94 o
   4  14   4        312.29        309.36         7.05 o
   5  14   4         43.41         38.11         6.36 o
  -5  15   4         14.61          9.68         9.49 o
  -4  15   4         46.08         62.23         5.02 o
  -3  15   4       1476.59       1354.88        17.75 o
  -2  15   4        452.31        422.45         6.10 o
  -1  15   4         92.00         85.31         3.35 o
   0  15   4         22.43         21.43         2.61 o
   1  15   4        196.75        166.78         3.89 o
   2  15   4        384.50        352.87         6.20 o
   3  15   4          4.83          7.30        10.71 o
   4  15   4          8.23          9.87         3.78 o
  -4  16   4          1.61          5.17         3.38 o
  -3  16   4        328.77        296.12         5.89 o
  -2  16   4        366.28        328.48         5.91 o
  -1  16   4        815.63        807.14         7.97 o
   0  16   4        266.53        262.88         4.27 o
   1  16   4        150.05        174.27         4.13 o
   2  16   4         56.58         69.40         4.29 o
   3  16   4         47.77         48.90         4.04 o
   4  16   4         54.33         48.98         5.57 o
  -4  17   4       1102.11       1116.04        14.13 o
  -3  17   4        645.09        601.68         9.10 o
  -2  17   4       1818.20       1746.62        17.91 o
  -1  17   4         10.96         20.65         3.28 o
   0  17   4         41.99         28.25         2.62 o
   1  17   4        383.03        347.74         5.63 o
   2  17   4         48.28         90.60         5.01 o
   3  17   4        204.48        208.90         6.20 o
   4  17   4         12.59         13.74         3.97 o
  -4  18   4         18.71         26.85         4.16 o
  -3  18   4        334.83        319.78         6.29 o
  -2  18   4         49.34         53.80         4.47 o
  -1  18   4       1175.87       1166.99        10.81 o
   0  18   4        229.12        236.79         4.75 o
   1  18   4       2154.38       2062.48        18.86 o
   2  18   4        531.78        522.88         7.79 o
   3  18   4         14.57         11.20         3.71 o
   4  18   4          4.72          6.71         3.82 o
  -4  19   4         79.59         77.59         8.13 o
  -3  19   4        405.71        423.23         7.75 o
  -2  19   4        158.47        143.59         5.46 o
  -1  19   4        163.38        162.57         5.07 o
   0  19   4         83.37         74.19         3.94 o
   1  19   4        192.39        192.35         5.01 o
   2  19   4        169.40        161.22         5.72 o
   3  19   4        455.46        470.73         9.15 o
   4  19   4         42.06         63.08         5.49 o
  -4  20   4          9.84         14.34         4.55 o
  -3  20   4        569.09        556.48         8.74 o
  -2  20   4        149.59        140.36         5.79 o
  -1  20   4        986.27        951.21        10.97 o
   0  20   4        216.50        226.55         5.61 o
   1  20   4        260.75        339.47         5.93 o
   2  20   4          3.96          6.04         3.43 o
   3  20   4         29.10         31.15         4.14 o
   4  20   4         21.45         19.19         6.38 o
  -4  21   4         12.69          1.10         5.32 o
  -3  21   4        324.23        319.48         6.98 o
  -2  21   4          4.29          5.49         3.68 o
  -1  21   4         47.06         90.96         6.42 o
   0  21   4         59.52         63.21         4.84 o
   1  21   4        717.25        627.70         8.02 o
   2  21   4        172.45        165.48         5.69 o
   3  21   4        181.91        180.70         6.41 o
   4  21   4        167.48        150.33         7.93 o
  -3  22   4          4.93          2.89         3.95 o
  -2  22   4          0.66          2.07         3.86 o
  -1  22   4       1623.77       1600.56        17.06 o
   0  22   4        127.56        166.09        15.12 o
   2  22   4          8.74         14.56         3.78 o
   3  22   4          1.56          5.25         3.56 o
  -3  23   4         12.74          9.47         3.99 o
  -2  23   4         50.06         45.94         5.84 o
  -1  23   4        188.93        207.28         7.60 o
   0  23   4        531.50        550.92         8.40 o
   1  23   4         35.32         24.15         3.49 o
   2  23   4        196.53        214.25         6.99 o
   3  23   4        267.32        265.17         6.84 o
  -3  24   4          3.27          6.99         4.44 o
  -2  24   4          0.48          4.26         3.76 o
  -1  24   4       1157.10       1130.83        14.90 o
   0  24   4        474.00        481.56         8.35 o
   1  24   4        253.40        338.42         7.86 o
   2  24   4        221.50        203.42         7.52 o
   3  24   4        105.92         82.42         9.11 o
  -3  25   4         86.88         96.88         7.59 o
  -2  25   4        476.36        512.02        10.18 o
  -1  25   4        235.26        237.79         7.59 o
   0  25   4          4.06          3.33         3.42 o
   1  25   4          0.07          9.66         4.13 o
   2  25   4        653.41        693.86        12.28 o
   3  25   4        244.94        243.80         7.66 o
  -3  26   4          2.06          7.14         8.16 o
  -2  26   4         14.59          8.49         3.87 o
  -1  26   4        283.21        280.64         7.83 o
   0  26   4          1.56          6.29         3.62 o
   1  26   4        354.74        345.73         7.89 o
   2  26   4         11.85         16.39         4.73 o
  -2  27   4         41.85         43.16         8.84 o
  -1  27   4        328.15        340.03         8.78 o
   0  27   4          1.91          0.70         3.75 o
   1  27   4          9.70         30.30         5.67 o
   2  27   4        172.78        184.59        16.09 o
  -2  28   4         25.00         28.16         7.41 o
  -1  28   4         68.14         70.17         6.81 o
   0  28   4         37.01         34.11         4.44 o
   1  28   4        160.70        155.15         6.70 o
   2  28   4          1.49          4.63         4.42 o
  -1  29   4         18.57         46.13         6.72 o
   0  29   4        161.72        178.82         7.94 o
   1  29   4        396.38        378.46         9.41 o
  -1  30   4        264.98        238.42        16.82 o
   0  30   4        612.38        681.67        17.91 o
   1  30   4         36.53         68.60        18.31 o
  -5   0   5         17.52         16.96         5.04 o
  -3   0   5        147.93        145.30         4.98 o
  -1   0   5         73.73         95.60         5.06 o
   1   0   5        778.70        838.39        10.71 o
   3   0   5       1022.29       1082.12        16.18 o
   5   0   5       1120.10       1062.82        16.65 o
  -5   1   5        149.06        160.16         5.87 o
  -4   1   5        829.65        837.92        10.49 o
  -3   1   5          1.25          9.21         2.10 o
  -2   1   5          5.67          3.64         1.67 o
  -1   1   5       1544.17       1592.62        12.22 o
   0   1   5        779.99        776.11         8.22 o
   1   1   5        128.56        224.65         3.79 o
   2   1   5        290.20        231.29         4.71 o
   3   1   5        243.71        230.46         4.91 o
   4   1   5        160.58        145.10         4.71 o
   5   1   5        143.10        143.43         5.44 o
  -5   2   5         20.94         21.51         3.89 o
  -4   2   5        861.41        855.90        10.05 o
  -3   2   5        780.17        789.82         7.51 o
  -2   2   5        127.78        108.28         2.80 o
  -1   2   5       1055.35       1137.81         9.41 o
   0   2   5         23.31         17.69         2.35 o
   1   2   5        326.68        352.13         4.41 o
   2   2   5         46.91         45.80         3.52 o
   3   2   5        922.28        889.36         9.88 o
   4   2   5        101.61         88.02         4.48 o
   5   2   5          7.57          9.81         3.10 o
  -5   3   5        497.57        525.25         9.22 o
  -4   3   5        352.02        347.37         6.15 o
  -3   3   5       2983.06       2996.60        22.50 o
  -2   3   5       1751.70       1738.93        13.14 o
  -1   3   5          0.22         54.09         5.03 o
   0   3   5        190.49        195.05         3.22 o
   1   3   5       1538.62       1382.31        11.57 o
   2   3   5        604.59        543.54         7.06 o
   3   3   5        981.59        911.49        10.11 o
   4   3   5        102.86         92.16         5.19 o
   5   3   5         93.08         92.97         5.08 o
  -5   4   5         96.71         80.73         5.34 o
  -4   4   5        379.50        395.13         6.39 o
  -3   4   5        502.25        531.03         6.38 o
  -2   4   5       2606.02       2578.00        18.67 o
  -1   4   5         28.37         40.55         2.26 o
   0   4   5         41.94         55.12         2.29 o
   1   4   5        297.22        303.45         4.19 o
   2   4   5       3409.67       3447.94        28.62 o
   3   4   5         12.74         10.41         2.82 o
   4   4   5        975.55        957.11        13.58 o
   5   4   5          0.07          5.22         3.26 o
  -5   5   5        458.13        468.59         9.64 o
  -4   5   5       1154.29       1140.08        11.75 o
  -3   5   5       1266.48       1204.89        11.11 o
  -2   5   5         49.78         50.80         2.59 o
  -1   5   5         37.98        170.51        10.75 o
   0   5   5       1705.72       1753.23        13.91 o
   1   5   5       2768.09       2699.72        20.94 o
   2   5   5         50.55         47.87         2.87 o
   3   5   5        361.56        355.91         5.77 o
   4   5   5          2.83          4.37         2.83 o
   5   5   5          1.31          3.64         3.14 o
  -5   6   5          7.20          7.48         3.63 o
  -4   6   5        395.32        376.27         6.32 o
  -3   6   5          6.74          8.19         2.65 o
  -2   6   5         34.49         43.46         2.71 o
  -1   6   5         23.72         44.26         2.84 o
   0   6   5        312.26        281.65         3.84 o
   1   6   5        146.95        142.69         3.23 o
   2   6   5         39.68         39.20         2.68 o
   3   6   5        235.65        228.42         5.13 o
   4   6   5        417.37        431.58         7.05 o
   5   6   5         32.30         35.79         3.71 o
  -5   7   5         21.12         13.74         3.70 o
  -4   7   5        231.43        240.06         5.44 o
  -3   7   5         41.08         48.40         3.76 o
  -2   7   5       2729.73       2759.76        22.67 o
  -1   7   5        219.19        215.89         3.57 o
   0   7   5        262.35        278.95         4.26 o
   1   7   5        306.57        327.24         4.52 o
   2   7   5        530.37        514.07         5.89 o
   3   7   5         58.18         58.62         3.85 o
   4   7   5          1.11          2.75         3.04 o
   5   7   5        273.22        294.79         6.96 o
  -5   8   5        100.28         78.11         5.46 o
  -4   8   5        632.30        646.53        11.67 o
  -3   8   5        422.29        392.26         5.97 o
  -2   8   5        247.30        259.50         4.31 o
  -1   8   5       1083.41        994.02         8.39 o
   0   8   5        163.18        153.37         3.13 o
   1   8   5          9.90         76.38         5.23 o
   2   8   5         89.38         85.33         3.30 o
   3   8   5        994.85        973.99        10.60 o
   4   8   5         18.17         14.27         3.23 o
   5   8   5        417.50        448.36         9.01 o
  -5   9   5          1.85          2.92         3.67 o
  -4   9   5          9.75         12.34         3.21 o
  -3   9   5         41.24         50.76         3.41 o
  -2   9   5          6.28          5.98         2.60 o
  -1   9   5        970.23       1031.91         9.20 o
   0   9   5        966.34        901.59         7.63 o
   1   9   5        746.83        745.67         7.07 o
   2   9   5       1417.19       1339.58        11.37 o
   3   9   5         87.93         85.60         4.37 o
   4   9   5          8.95          9.73         3.28 o
   5   9   5        138.57        155.22         6.54 o
  -5  10   5         15.59          8.18         3.89 o
  -4  10   5         58.53         55.94         4.26 o
  -3  10   5       1143.45       1065.89        10.21 o
  -2  10   5        194.45        198.01         3.96 o
  -1  10   5         66.58         73.34         2.97 o
   0  10   5         24.39         31.84         2.27 o
   1  10   5         40.14         40.37         2.54 o
   2  10   5          6.40          9.25         2.35 o
   3  10   5       1994.77       1939.60        18.57 o
   4  10   5          1.78          3.47         3.30 o
   5  10   5          8.12         11.35         4.13 o
  -5  11   5        260.90        292.77         8.29 o
  -4  11   5         63.67         47.45         4.02 o
  -3  11   5        601.64        587.86         7.30 o
  -2  11   5         26.37         46.35         4.43 o
  -1  11   5       1203.64       1207.70        10.65 o
   0  11   5        490.21        514.88         5.35 o
   1  11   5        457.83        462.90         5.64 o
   2  11   5       3851.69       3737.56        28.94 o
   3  11   5        545.32        525.51         7.60 o
   4  11   5        112.16        112.16         5.61 o
   5  11   5        129.17        137.11         6.69 o
  -5  12   5          1.29          2.95         4.35 o
  -4  12   5          9.60         10.81         3.36 o
  -3  12   5        592.14        562.54         7.18 o
  -2  12   5        268.93        243.27         4.51 o
  -1  12   5        795.24        738.92         7.68 o
   0  12   5       1222.15       1276.21        10.57 o
   1  12   5        102.61        132.89         3.91 o
   2  12   5         60.51         68.72         3.70 o
   3  12   5       2157.51       2107.28        18.61 o
   4  12   5        471.54        496.52         9.21 o
   5  12   5        171.66        174.60        10.00 o
  -5  13   5        154.13        158.85        15.97 o
  -4  13   5         58.37         65.63         5.23 o
  -3  13   5         15.79         13.39         3.21 o
  -2  13   5         97.85        115.79         5.13 o
  -1  13   5        127.11        169.57         4.03 o
   0  13   5       2536.51       2578.59        24.55 o
   1  13   5        215.03        227.71         4.39 o
   2  13   5       1266.96       1167.45        12.01 o
   3  13   5       1118.02       1088.04        39.10 o
   4  13   5        240.86        243.53         6.79 o
  -4  14   5          0.64          3.54         3.40 o
  -3  14   5        130.51        111.61         4.62 o
  -2  14   5       1739.07       1649.62        15.36 o
  -1  14   5       1237.32       1222.00        12.47 o
   0  14   5        651.85        629.55         6.57 o
   1  14   5         14.77         81.84         3.96 o
   2  14   5         76.99        109.67         4.76 o
   3  14   5        497.93        465.51         7.53 o
   4  14   5         33.96         37.78         4.23 o
  -4  15   5        112.46        110.17         5.50 o
  -3  15   5        329.64        323.56         5.85 o
  -2  15   5         76.05         83.70         4.47 o
  -1  15   5        222.46        199.72         4.92 o
   0  15   5          4.37         10.41         2.50 o
   1  15   5        101.96        123.59         4.02 o
   2  15   5        414.15        381.96         6.62 o
   3  15   5        165.09        158.91         6.49 o
   4  15   5         26.49         12.64         4.27 o
  -4  16   5         94.03         78.99         5.69 o
  -3  16   5        113.46        107.75         4.82 o
  -2  16   5         92.66         91.72         4.79 o
  -1  16   5        825.62        789.41         9.31 o
   0  16   5         62.29         59.63         3.47 o
   1  16   5        738.79        757.45         7.80 o
   2  16   5          9.95         11.07         3.17 o
   3  16   5         20.56         21.77         4.63 o
   4  16   5         63.35         55.55         6.48 o
  -4  17   5         67.53         58.66         7.85 o
  -3  17   5         91.32        100.69         5.22 o
  -2  17   5       1192.12       1123.41        12.73 o
  -1  17   5          2.87          2.51         2.98 o
   0  17   5       1826.70       1856.11        15.09 o
   1  17   5         20.05         15.21         2.91 o
   2  17   5          7.67         18.63         3.91 o
   3  17   5        413.54        425.43         8.45 o
   4  17   5         79.73         76.11         6.65 o
  -4  18   5         13.20         11.44         4.41 o
  -3  18   5        164.99        142.81         5.71 o
  -2  18   5       1896.30       1733.59        36.55 o
  -1  18   5         18.51         31.67         4.64 o
   0  18   5        406.94        377.42         6.03 o
   1  18   5        364.02        345.14         6.15 o
   2  18   5        317.24        308.90         6.47 o
   3  18   5          2.04          7.94         3.71 o
   4  18   5        237.59        252.55         8.20 o
  -4  19   5        289.12        303.37        14.37 o
  -3  19   5         15.41         14.28         3.51 o
  -2  19   5        506.63        498.79         8.75 o
  -1  19   5        158.52        140.85         6.34 o
   0  19   5         26.27         25.69         3.85 o
   1  19   5         10.22          6.21         3.21 o
   2  19   5         66.63         83.85         6.07 o
   3  19   5          0.35          3.32         3.75 o
   4  19   5         13.91         16.77         5.46 o
  -4  20   5         16.32         44.78        14.15 o
  -3  20   5         61.58         60.08         6.40 o
  -2  20   5         10.12         12.45         3.78 o
  -1  20   5        209.48        251.37        26.64 o
   0  20   5         90.34        127.19         6.20 o
   1  20   5        200.54        195.09        14.85 o
   2  20   5         71.95         55.26         4.89 o
   3  20   5        299.40        305.02         7.50 o
   4  20   5          3.01          1.58         4.57 o
  -3  21   5          1.02          6.75         3.95 o
  -2  21   5         10.53         12.06         3.94 o
  -1  21   5          2.23          7.80         3.62 o
   0  21   5       1305.10       1263.14        14.21 o
   1  21   5        190.33        200.05         6.52 o
   2  21   5        429.37        422.90         8.36 o
   3  21   5         19.72         18.16         3.83 o
  -3  22   5         55.10         52.02         8.18 o
  -2  22   5        302.76        288.78         8.06 o
  -1  22   5        471.04        443.20         8.28 o
   0  22   5        114.56        107.87         5.65 o
   1  22   5          0.30         27.71         5.48 o
   2  22   5        116.66        123.51         6.07 o
   3  22   5        630.20        666.17        10.68 o
  -3  23   5        292.98        281.64         8.34 o
  -2  23   5        162.98        209.15         7.36 o
  -1  23   5        387.13        394.27         8.16 o
   0  23   5        291.78        341.44         7.54 o
   1  23   5        191.25        201.42         6.88 o
   2  23   5       1269.33       1250.38        16.16 o
   3  23   5         52.09         59.33         5.77 o
  -3  24   5         12.86         10.59         4.93 o
  -2  24   5        113.60        112.30         6.07 o
  -1  24   5        497.51        483.85         9.64 o
   0  24   5         21.36         20.23         3.66 o
   1  24   5        278.71        303.43         7.74 o
   2  24   5        143.81        118.38         6.46 o
   3  24   5         62.06         81.64         9.37 o
  -3  25   5        294.89        371.91        22.64 o
  -2  25   5        121.50        118.29         6.03 o
  -1  25   5         11.18         21.23         4.81 o
   0  25   5        410.08        421.49         8.51 o
   1  25   5        411.20        396.99         8.86 o
   2  25   5         32.94         44.63         9.37 o
  -2  26   5        420.49        422.59         9.21 o
  -1  26   5          1.27          3.47         4.22 o
   0  26   5         55.30         63.61         5.37 o
   1  26   5        140.03        136.75         9.45 o
   2  26   5         25.84         67.26         9.92 o
  -2  27   5         89.50        111.91        11.06 o
  -1  27   5         34.16         33.13         5.02 o
   0  27   5          6.82         11.79         5.56 o
   1  27   5        104.57        121.51         6.47 o
   2  27   5        133.32         80.60        10.03 o
  -1  28   5        284.65        295.87         9.94 o
   0  28   5        118.98        114.17         8.90 o
   1  28   5          2.91         16.94         5.08 o
  -1  29   5         28.85         36.73        15.80 o
   0  29   5        325.56        319.02        26.14 o
   1  29   5         21.13         18.34         7.75 o
  -4   0   6        191.93        198.38         7.88 o
  -2   0   6       1124.54       1123.90        14.30 o
   0   0   6        163.73        189.96         4.84 o
   2   0   6        105.47        112.62         9.72 o
   4   0   6       1541.17       1475.62        21.79 o
  -5   1   6        402.81        442.34         9.42 o
  -4   1   6         27.57         24.84         3.30 o
  -3   1   6        179.45        169.16         3.87 o
  -2   1   6         17.21         19.51         2.06 o
  -1   1   6        445.83        457.91         5.12 o
   0   1   6        289.16        330.80         4.04 o
   1   1   6        226.12        274.33         4.48 o
   2   1   6          2.47          1.97         2.50 o
   3   1   6        107.63        119.65         4.65 o
   4   1   6        206.87        188.66         5.41 o
   5   1   6        228.38        220.14         8.11 o
  -5   2   6         28.38         36.69         4.79 o
  -4   2   6        304.61        291.63         6.22 o
  -3   2   6       1312.66       1244.97        10.98 o
  -2   2   6         44.39         45.18         2.76 o
  -1   2   6         23.37         91.04         3.79 o
   0   2   6        577.01        607.57         5.91 o
   1   2   6       1978.89       1868.20        15.80 o
   2   2   6       1576.81       1533.54        14.54 o
   3   2   6        595.02        529.06         9.86 o
   4   2   6        225.11        242.57         5.72 o
   5   2   6        169.90        168.93         8.00 o
  -5   3   6          0.14          3.72         3.73 o
  -4   3   6        299.70        305.91         7.23 o
  -3   3   6        525.87        499.36         6.22 o
  -2   3   6        159.85        146.03         3.20 o
  -1   3   6        148.12        167.35         3.31 o
   0   3   6        457.70        449.77         5.25 o
   1   3   6        499.58        494.00         5.70 o
   2   3   6        209.43        189.04         4.56 o
   3   3   6         23.84         26.43         2.98 o
   4   3   6        574.03        562.62        11.98 o
   5   3   6         11.69         17.02         4.41 o
  -5   4   6        118.73        150.93         8.69 o
  -4   4   6          1.17          7.08         3.06 o
  -3   4   6        199.61        184.11         4.57 o
  -2   4   6        297.94        274.93         4.18 o
  -1   4   6        101.70        160.76         3.92 o
   0   4   6        195.87        194.58         3.53 o
   1   4   6       1938.64       1924.65        15.22 o
   2   4   6          1.39          4.53         2.56 o
   3   4   6        468.36        445.91         7.19 o
   4   4   6          0.97          6.00         3.08 o
   5   4   6         31.33         32.50         5.58 o
  -5   5   6         82.67         85.85         8.65 o
  -4   5   6        434.94        439.24         7.38 o
  -3   5   6        144.17        131.03         4.58 o
  -2   5   6        572.08        543.56         5.92 o
  -1   5   6        185.97        194.91         3.71 o
   0   5   6        423.39        433.10         5.23 o
   1   5   6        266.60        223.22         3.87 o
   2   5   6        111.58        118.59         4.21 o
   3   5   6        176.10        161.79         5.20 o
   4   5   6        120.04        133.59         5.69 o
   5   5   6          3.81          6.47         3.97 o
  -5   6   6        108.34        119.09         7.59 o
  -4   6   6        110.10        121.90         5.02 o
  -3   6   6        331.27        331.35         5.76 o
  -2   6   6        962.62        921.56         8.86 o
  -1   6   6        158.68        150.97         3.45 o
   0   6   6        653.99        714.18         6.97 o
   1   6   6         93.02         86.87         3.41 o
   2   6   6       1452.71       1407.19        13.32 o
   3   6   6         11.46          9.59         2.97 o
   4   6   6        451.60        431.77         8.17 o
   5   6   6          2.73          9.34         3.76 o
  -5   7   6        347.40        364.67         8.27 o
  -4   7   6          8.56         15.78         5.10 o
  -3   7   6        305.32        271.30         5.46 o
  -2   7   6          8.70         13.56         3.07 o
  -1   7   6       1805.51       1843.43        14.84 o
   0   7   6        141.53        142.14         3.49 o
   1   7   6        450.84        481.27         5.58 o
   2   7   6        524.72        480.73         6.33 o
   3   7   6         39.66         36.66         3.45 o
   4   7   6        173.03        183.05         5.98 o
   5   7   6         18.70         18.67         4.63 o
  -5   8   6          2.93          3.13         4.00 o
  -4   8   6        668.31        654.41        10.00 o
  -3   8   6        188.71        193.52         4.97 o
  -2   8   6       1001.15       1012.42         9.54 o
  -1   8   6         82.53         85.54         3.29 o
   0   8   6        414.62        403.35         5.22 o
   1   8   6          0.26          7.62         2.37 o
   2   8   6        954.46        921.40         9.44 o
   3   8   6        227.17        213.27         5.70 o
   4   8   6        218.16        217.11         6.38 o
   5   8   6          6.23         10.52         6.63 o
  -5   9   6         94.13         83.10         6.34 o
  -4   9   6         49.46         58.25         4.58 o
  -3   9   6       1167.97       1137.08        11.65 o
  -2   9   6          9.13         10.85         2.43 o
  -1   9   6          1.13         45.96         4.55 o
   0   9   6         91.71         83.90         3.22 o
   1   9   6        969.25        932.86         9.20 o
   2   9   6          0.62          3.25         2.65 o
   3   9   6        391.12        404.98         7.17 o
   4   9   6         31.77         30.14         4.05 o
  -5  10   6          5.10         13.99         7.66 o
  -4  10   6          1.57          2.93         3.15 o
  -3  10   6        117.19        111.47        10.45 o
  -2  10   6        130.29        144.18         4.02 o
  -1  10   6          5.32        105.22        11.32 o
   0  10   6        391.38        396.84         5.12 o
   1  10   6       1837.26       1833.87        15.76 o
   2  10   6        321.79        331.81         5.43 o
   3  10   6        810.24        789.57        12.87 o
   4  10   6          4.24          9.57         3.78 o
  -4  11   6        138.96        138.12         5.28 o
  -3  11   6         52.78         62.42         4.32 o
  -2  11   6        510.70        465.90         5.93 o
  -1  11   6         60.91         83.50         3.63 o
   0  11   6        603.53        545.92         6.05 o
   1  11   6         76.37         83.21         4.05 o
   2  11   6         43.37         49.66         3.50 o
   3  11   6        133.12        132.47         8.76 o
   4  11   6         63.87         73.09         5.12 o
  -4  12   6          1.83          3.95         3.25 o
  -3  12   6         33.21         32.63         3.18 o
  -2  12   6          0.55          8.99         2.72 o
  -1  12   6        514.35        527.78         6.52 o
   0  12   6          4.25          1.79         2.45 o
   1  12   6        637.91        609.92         7.40 o
   2  12   6       1184.17       1116.54        11.62 o
   3  12   6       1016.94        994.61        13.03 o
   4  12   6          0.65          4.07         3.30 o
  -4  13   6         19.43         18.07         5.36 o
  -3  13   6        552.24        535.82         7.29 o
  -2  13   6        200.95        193.75         5.47 o
  -1  13   6       1337.29       1309.93        12.68 o
   0  13   6        834.50        848.36         8.58 o
   1  13   6        794.33        825.37         9.03 o
   2  13   6       1587.03       1544.79        14.89 o
   3  13   6         38.94         35.61         5.36 o
   4  13   6        249.73        227.45         7.80 o
  -4  14   6        210.15        227.55         6.17 o
  -3  14   6        376.47        352.93         6.86 o
  -2  14   6        242.94        258.78         5.71 o
  -1  14   6        171.77        154.63         4.85 o
   0  14   6        471.89        481.11         6.34 o
   1  14   6         76.87         84.74         4.16 o
   2  14   6         17.51         17.74         3.37 o
   3  14   6       1186.26       1117.66        14.16 o
   4  14   6        136.06        114.80         7.83 o
  -4  15   6          1.77          3.59         3.57 o
  -3  15   6        182.42        162.96         5.44 o
  -2  15   6         28.56         29.21         5.12 o
  -1  15   6        683.48        706.50         9.09 o
   0  15   6         38.33         29.34         3.32 o
   1  15   6       1520.99       1483.50        13.14 o
   2  15   6          2.74          4.84         3.38 o
   3  15   6        305.37        271.63         6.78 o
   4  15   6        110.05        117.97        10.12 o
  -4  16   6        585.94        583.38        12.40 o
  -3  16   6        109.67        118.42         5.36 o
  -2  16   6        372.20        323.55         7.32 o
  -1  16   6        147.38        153.40         5.34 o
   0  16   6         30.00         23.14         2.96 o
   1  16   6        408.33        409.82         6.51 o
   2  16   6        110.89        125.19         7.01 o
   3  16   6        244.62        228.90         6.40 o
   4  16   6         78.09         78.98         6.61 o
  -4  17   6         95.30         94.39         7.79 o
  -3  17   6        467.07        442.54         7.88 o
  -2  17   6         26.32         16.78         3.61 o
  -1  17   6        369.26        389.06         7.32 o
   0  17   6        299.98        321.97         7.12 o
   1  17   6         18.95         41.17         4.14 o
   2  17   6        257.59        243.81         9.58 o
   3  17   6         63.05         67.00         5.62 o
   4  17   6        293.53        282.64         8.19 o
  -4  18   6         99.51        107.48        10.00 o
  -3  18   6        150.67        128.60         7.22 o
  -2  18   6         57.65         52.69         4.60 o
  -1  18   6          0.57         27.67        12.71 o
   0  18   6        267.76        305.32         6.73 o
   1  18   6        484.67        400.73        14.86 o
   2  18   6         45.48         51.99         7.16 o
   3  18   6        379.91        412.47         8.79 o
   4  18   6         68.56         65.91         7.16 o
  -3  19   6        289.47        275.02        10.52 o
  -2  19   6         67.56         97.11         6.61 o
  -1  19   6        217.18        200.10         6.40 o
   0  19   6        277.27        282.20        15.68 o
   1  19   6         37.28         57.15         7.33 o
   2  19   6        381.56        407.42         8.28 o
   3  19   6          0.12          4.55         3.80 o
  -3  20   6          1.77          6.93         4.04 o
  -2  20   6        381.26        362.26         8.08 o
  -1  20   6         61.62         79.46         6.58 o
   0  20   6         10.46          5.88         3.71 o
   1  20   6         84.18        109.18         6.18 o
   2  20   6        189.50        195.03         8.55 o
   3  20   6        296.22        314.14         8.36 o
  -3  21   6         45.79         55.74         5.54 o
  -2  21   6        449.32        405.82        10.30 o
  -1  21   6        290.88        283.55         7.24 o
   0  21   6        315.74        325.70         7.93 o
   1  21   6         38.29         51.91         5.39 o
   2  21   6         36.67         43.97         4.78 o
   3  21   6          7.19         16.56         4.39 o
  -3  22   6          1.74          2.40         4.45 o
  -2  22   6        110.38        106.16         5.90 o
  -1  22   6        147.80        120.99         6.04 o
   0  22   6         29.52         21.55         4.11 o
   1  22   6          1.23          7.39         4.03 o
   2  22   6         27.38         47.23         7.42 o
   3  22   6         52.97         42.38        10.62 o
  -3  23   6         59.81         84.75        16.99 o
  -2  23   6         67.47         55.55         5.34 o
  -1  23   6        896.86        950.13        17.13 o
   0  23   6         19.10         22.77         4.00 o
   1  23   6        335.60        345.80        10.20 o
   2  23   6          7.38         12.00         4.12 o
   3  23   6        196.57        221.92        20.36 o
  -2  24   6        367.90        389.67        15.61 o
  -1  24   6         53.56         64.46         7.03 o
   0  24   6         36.07         40.48         5.19 o
   1  24   6        347.64        349.46         8.53 o
   2  24   6        140.24        150.16         7.68 o
  -2  25   6         69.50         63.23         5.84 o
  -1  25   6        485.51        460.79        10.44 o
   0  25   6        424.62        463.82         8.62 o
   1  25   6        109.45        137.29         9.73 o
   2  25   6         51.78         42.61         6.27 o
  -2  26   6          1.20          7.82         5.14 o
  -1  26   6        231.45        258.28         8.36 o
   0  26   6          0.09          1.46         4.24 o
   1  26   6          6.30         13.35         4.63 o
   2  26   6          3.13          6.54         6.94 o
  -1  27   6          8.06         20.79         5.14 o
   0  27   6         18.30         14.49         5.38 o
   1  27   6        212.22        190.40        11.82 o
   0  28   6        108.14        100.23        13.65 o
  -5   0   7        284.55        289.66        15.65 o
  -3   0   7       2149.95       2114.71        23.63 o
  -1   0   7        453.01        544.54         8.56 o
   1   0   7       1900.15       1790.28        20.47 o
   3   0   7       2302.80       2136.79        57.59 o
  -5   1   7        107.00        102.41         9.18 o
  -4   1   7          1.50          2.39         3.22 o
  -3   1   7        581.31        535.91         6.42 o
  -2   1   7         16.52         16.04         2.26 o
  -1   1   7         50.13         99.44         3.29 o
   0   1   7        300.58        273.69         4.86 o
   1   1   7        818.91        816.48         7.84 o
   2   1   7        434.50        428.86         6.98 o
   3   1   7        390.84        346.19        14.01 o
   4   1   7        245.01        245.60         6.27 o
  -5   2   7        283.42        304.60         9.07 o
  -4   2   7        610.56        609.79         9.25 o
  -3   2   7         12.81         18.34         2.63 o
  -2   2   7          9.53         13.79         2.23 o
  -1   2   7        105.61        102.02         3.47 o
   0   2   7        365.24        358.01         5.56 o
   1   2   7        306.37        301.41         4.67 o
   2   2   7        121.87        110.41         5.04 o
   3   2   7        163.99        132.51        11.81 o
   4   2   7          5.12          5.55         3.12 o
  -5   3   7          2.86         15.96        10.90 o
  -4   3   7         10.64          8.23         3.16 o
  -3   3   7        163.09        160.77         4.53 o
  -2   3   7        279.79        269.51         4.62 o
  -1   3   7        216.31        216.22         4.14 o
   0   3   7         63.95         67.05         3.38 o
   1   3   7        152.88        147.83         3.96 o
   2   3   7        145.45        135.82         5.23 o
   3   3   7        148.83        146.70        14.27 o
   4   3   7          0.68          2.08         3.20 o
  -5   4   7        138.73        196.49        24.14 o
  -4   4   7        413.23        414.84         7.37 o
  -3   4   7        128.91        132.04        14.51 o
  -2   4   7         62.16         57.49         3.55 o
  -1   4   7        293.59        275.70         4.32 o
   0   4   7        441.66        453.71         5.62 o
   1   4   7         24.75         30.09         2.90 o
   2   4   7        191.62        167.89         5.23 o
   3   4   7         88.31         73.59         4.58 o
   4   4   7         15.56         12.81         3.28 o
  -4   5   7         65.29         58.07         4.09 o
  -3   5   7       2503.16       2382.31        40.48 o
  -2   5   7        419.55        385.97         5.66 o
  -1   5   7       1112.59       1044.14         9.74 o
   0   5   7        500.56        537.21         6.32 o
   1   5   7         66.12        105.54         4.02 o
   2   5   7         31.75         35.56         3.67 o
   3   5   7         24.82         24.49         3.33 o
   4   5   7         23.12         22.97         3.59 o
  -4   6   7         55.26         61.67         4.54 o
  -3   6   7        140.88        147.24         4.87 o
  -2   6   7       1462.51       1394.71        12.85 o
  -1   6   7         87.88        111.14         3.65 o
   0   6   7         65.74         72.28         3.67 o
   1   6   7        841.00        806.77         8.60 o
   2   6   7        214.12        232.13         5.22 o
   3   6   7         21.25         16.32         3.29 o
   4   6   7          3.67          7.67         3.29 o
  -4   7   7        425.90        382.03         6.75 o
  -3   7   7        206.60        194.73         5.04 o
  -2   7   7        302.54        302.15         5.22 o
  -1   7   7        489.67        487.66         6.36 o
   0   7   7        339.24        348.69         5.40 o
   1   7   7          0.45         21.94         4.22 o
   2   7   7        261.21        271.15         5.59 o
   3   7   7          2.75          4.52         3.26 o
   4   7   7        154.37        169.18         6.16 o
  -4   8   7         97.11        106.61         6.64 o
  -3   8   7        990.02        941.10        10.39 o
  -2   8   7         22.99         42.06         6.45 o
  -1   8   7        907.58        988.13        10.11 o
   0   8   7        908.75        909.38         9.00 o
   1   8   7       2520.85       2457.05        21.32 o
   2   8   7       2973.43       2843.42        24.64 o
   3   8   7        213.74        202.14         6.07 o
   4   8   7        264.17        256.28         6.64 o
  -4   9   7          0.08          3.35         3.22 o
  -3   9   7         50.60         41.56         3.71 o
  -2   9   7        768.72        751.36         8.18 o
  -1   9   7        239.77        247.56         4.85 o
   0   9   7        571.37        574.76         7.02 o
   1   9   7        442.84        446.45         6.78 o
   2   9   7       1629.09       1599.57        15.16 o
   3   9   7         41.24         29.17         3.60 o
   4   9   7        464.09        528.14         8.45 o
  -4  10   7        228.00        246.72         6.14 o
  -3  10   7         22.58         19.78         3.13 o
  -2  10   7          0.52          6.35         2.53 o
  -1  10   7         52.03         51.18         3.36 o
   0  10   7       3038.03       3135.00        26.56 o
   1  10   7          4.49         11.40         3.34 o
   2  10   7        459.06        403.68         6.77 o
   3  10   7         42.82         45.73         4.44 o
   4  10   7          5.01          7.83         3.43 o
  -4  11   7         40.20         35.85         4.01 o
  -3  11   7         38.50         35.49         3.61 o
  -2  11   7        537.24        516.60         6.81 o
  -1  11   7        105.45        134.54         4.32 o
   0  11   7         44.57         57.07         3.68 o
   1  11   7        682.20        637.52         8.27 o
   2  11   7         15.42         14.59         3.44 o
   3  11   7         47.73         37.27         4.26 o
   4  11   7          6.03         10.45         3.49 o
  -4  12   7         52.99         68.67         4.85 o
  -3  12   7         49.08         46.26         5.92 o
  -2  12   7         45.91         52.37         3.71 o
  -1  12   7         75.97        116.15         4.43 o
   0  12   7        283.20        263.15         5.78 o
   1  12   7        985.94        920.88        10.47 o
   2  12   7        738.09        702.86        25.73 o
   3  12   7          0.23          3.93         3.79 o
   4  12   7          0.43          2.59         3.72 o
  -4  13   7          3.60          1.09         3.96 o
  -3  13   7        598.70        558.63         9.26 o
  -2  13   7        976.51        956.86        18.99 o
  -1  13   7       1586.68       1533.87        14.19 o
   0  13   7        112.14         93.79         5.10 o
   1  13   7        835.46        893.49         9.96 o
   2  13   7        311.97        319.40         6.62 o
   3  13   7       1071.75       1060.08        13.56 o
   4  13   7         89.89         58.91         5.29 o
  -4  14   7         24.69         29.08        10.60 o
  -3  14   7        136.29        143.44         5.98 o
  -2  14   7          2.99          8.58         3.30 o
  -1  14   7         55.59         69.54         5.58 o
   0  14   7          0.67          4.47         3.54 o
   1  14   7         65.66         85.87         4.95 o
   2  14   7          3.68          5.85         3.60 o
   3  14   7        142.10        151.45         6.14 o
   4  14   7        265.98        246.22         8.14 o
  -4  15   7         18.60         29.64        12.48 o
  -3  15   7         22.40         15.84         3.80 o
  -2  15   7         22.08         24.44         3.75 o
  -1  15   7          9.27         11.54         3.31 o
   0  15   7        770.38        818.88        10.40 o
   1  15   7          0.23          5.68         3.46 o
   2  15   7         31.66         34.62         4.29 o
   3  15   7         35.22         28.52         3.94 o
   4  15   7        231.64        217.58        12.52 o
  -4  16   7        459.55        511.62        17.63 o
  -3  16   7         13.61         15.84         4.04 o
  -2  16   7         19.93         31.19         7.40 o
  -1  16   7        238.44        206.74         6.71 o
   0  16   7        896.22        899.11        10.75 o
   1  16   7         37.04         34.81         3.87 o
   2  16   7       1548.34       1519.60        17.86 o
   3  16   7        192.13        188.81         7.19 o
  -3  17   7        233.39        255.78         7.63 o
  -2  17   7          8.81          8.23         3.63 o
  -1  17   7       1716.19       1633.66        17.10 o
   0  17   7         29.91         18.04         3.82 o
   1  17   7         56.68        127.08         6.16 o
   2  17   7         96.40        115.48         7.37 o
   3  17   7        618.30        610.56        10.80 o
  -3  18   7         11.92         14.70         4.07 o
  -2  18   7         30.25         26.85         8.78 o
  -1  18   7         26.85         20.85         5.06 o
   0  18   7        579.71        551.10         9.18 o
   1  18   7        160.59        166.04         8.77 o
   2  18   7        667.77        702.48        10.89 o
   3  18   7        119.52        117.08         6.78 o
  -3  19   7         47.39         61.66        11.73 o
  -2  19   7        443.87        425.35         8.13 o
  -1  19   7        296.50        295.18         7.27 o
   0  19   7        122.07        110.25         7.27 o
   1  19   7          3.58         16.80         6.17 o
   2  19   7         13.85         20.96         5.42 o
   3  19   7        375.74        372.01        16.68 o
  -3  20   7         12.40         16.72        10.51 o
  -2  20   7          0.09          3.52         3.68 o
  -1  20   7         44.80         46.60         5.65 o
   0  20   7        173.70        227.82         7.35 o
   1  20   7         17.47         17.02         4.47 o
   2  20   7        171.91        190.80        11.09 o
   3  20   7         26.52         40.26        12.26 o
  -3  21   7          9.85          7.06         5.47 o
  -2  21   7        274.57        285.18         7.18 o
  -1  21   7         80.23         85.62         7.74 o
   0  21   7         12.92         13.32         4.16 o
   1  21   7         44.64         51.49         9.91 o
   2  21   7          4.24          7.24         4.34 o
   3  21   7         46.23         28.97        10.99 o
  -2  22   7         25.00         15.03         3.88 o
  -1  22   7        160.06        196.00         7.50 o
   0  22   7        298.61        281.86         7.75 o
   1  22   7        135.52        160.63        12.06 o
   2  22   7          7.59         12.73         4.56 o
  -2  23   7        311.42        314.44         7.64 o
  -1  23   7        185.69        190.41         7.77 o
   0  23   7        195.05        213.53         9.73 o
   1  23   7         13.16         13.21         4.77 o
   2  23   7        185.44        223.55        11.44 o
  -2  24   7         24.61         21.88         4.53 o
  -1  24   7          3.95          3.64         4.46 o
   0  24   7         22.02         10.78         4.54 o
   1  24   7          8.70          7.24         4.77 o
   2  24   7         53.75         78.92        15.32 o
  -1  25   7        637.79        664.65        14.23 o
   0  25   7         43.72         35.10         7.45 o
   1  25   7         13.02         17.92         5.27 o
  -1  26   7         77.92         77.50        13.41 o
   0  26   7        377.99        364.08        18.81 o
   1  26   7         23.08         32.63        12.65 o
  -4   0   8          1.53          8.45         5.40 o
  -2   0   8       2297.25       2220.87        26.37 o
   0   0   8        157.50        162.39         6.98 o
   2   0   8        297.68        278.99         9.38 o
   4   0   8        465.75        444.78        16.15 o
  -4   1   8        136.69        157.14         5.60 o
  -3   1   8         95.89        106.98         4.45 o
  -2   1   8        399.27        364.16         5.43 o
  -1   1   8        151.48        143.11         5.26 o
   0   1   8        281.03        298.91         5.40 o
   1   1   8        121.80        117.35         4.95 o
   2   1   8        359.35        340.13         7.08 o
   3   1   8          6.45          7.01         3.52 o
   4   1   8         68.18         55.66         4.97 o
  -4   2   8          0.73          5.36         3.40 o
  -3   2   8         41.27         41.65         6.48 o
  -2   2   8        197.63        200.78         4.65 o
  -1   2   8          9.10         14.02         2.66 o
   0   2   8        683.89        693.97         8.00 o
   1   2   8         70.21         57.46         4.08 o
   2   2   8         80.36         78.51         5.46 o
   3   2   8          1.34          1.56         3.54 o
   4   2   8         28.53         39.20         4.23 o
  -4   3   8          2.29          5.73         3.45 o
  -3   3   8        613.56        592.58         8.81 o
  -2   3   8       1011.94       1005.06         9.99 o
  -1   3   8        416.60        389.69         5.93 o
   0   3   8          4.41         11.37         2.90 o
   1   3   8          0.10          9.81         3.24 o
   2   3   8        685.75        683.83         9.74 o
   3   3   8          0.50          6.25         3.54 o
   4   3   8        226.50        219.38         6.47 o
  -4   4   8         20.22         24.83         3.73 o
  -3   4   8        203.47        200.11         5.39 o
  -2   4   8         34.55         28.47         3.04 o
  -1   4   8        346.93        363.50         5.43 o
   0   4   8          6.13          6.79         2.92 o
   1   4   8       1158.57       1083.21        11.68 o
   2   4   8         59.44         59.26         6.17 o
   3   4   8         81.39        103.08         6.29 o
   4   4   8         89.98         86.99         5.45 o
  -4   5   8        109.22        101.75         6.58 o
  -3   5   8         40.97         33.10         3.40 o
  -2   5   8          4.87          9.34         2.89 o
  -1   5   8         85.36         90.14         4.05 o
   0   5   8        247.51        248.57         5.61 o
   1   5   8         71.68         77.79         5.22 o
   2   5   8        223.72        239.73         7.97 o
   3   5   8        389.74        391.90         8.90 o
   4   5   8        120.17        115.69         5.71 o
  -4   6   8         64.15         85.98         5.21 o
  -3   6   8         76.49         85.47         4.63 o
  -2   6   8        126.30        122.83         4.80 o
  -1   6   8        248.04        235.57         5.14 o
   0   6   8       1186.88       1184.92        12.25 o
   1   6   8         90.10         98.28         5.48 o
   2   6   8        850.88        802.22         9.88 o
   3   6   8        198.12        199.56         7.08 o
   4   6   8         26.02         26.72         3.83 o
  -4   7   8          1.97          8.70         3.56 o
  -3   7   8       1167.84       1117.91        13.45 o
  -2   7   8         59.90         58.85         4.38 o
  -1   7   8         88.70        120.58         4.45 o
   0   7   8       1197.07       1209.79        11.60 o
   1   7   8        822.33        801.42        11.21 o
   2   7   8        310.76        273.10        21.80 o
   3   7   8        330.94        297.69         7.97 o
   4   7   8         38.19         51.85         5.05 o
  -4   8   8        269.47        264.84         6.66 o
  -3   8   8        132.41        127.10         5.11 o
  -2   8   8       2032.35       1936.39        51.23 o
  -1   8   8        120.78        128.20         4.63 o
   0   8   8        801.56        839.64         9.22 o
   1   8   8        254.03        241.93         7.20 o
   2   8   8         30.89         35.11         5.53 o
   3   8   8         73.95         70.89         6.02 o
   4   8   8         61.31         78.80         5.82 o
  -4   9   8          0.65          3.38         3.64 o
  -3   9   8         55.25         63.38         5.60 o
  -2   9   8        185.67        182.06         5.02 o
  -1   9   8         15.97         36.66         3.76 o
   0   9   8         16.68         15.75         3.35 o
   1   9   8        434.25        422.95         9.76 o
   2   9   8         70.44         53.52         4.52 o
   3   9   8          6.62          9.46         3.92 o
   4   9   8          3.84          2.46         3.77 o
  -4  10   8          2.18          6.32         3.89 o
  -3  10   8        123.35        111.23         5.35 o
  -2  10   8         45.82         53.29         4.02 o
  -1  10   8        872.84        858.73         9.31 o
   0  10   8         97.17         98.99         4.96 o
   1  10   8         12.15         43.31         5.48 o
   2  10   8         42.92         42.65         4.20 o
   3  10   8         42.40         52.84         5.39 o
   4  10   8        399.41        416.73         9.00 o
  -4  11   8          9.85          7.88         4.07 o
  -3  11   8         59.43         58.35         5.81 o
  -2  11   8        400.88        422.61         6.62 o
  -1  11   8          0.32          2.75         3.00 o
   0  11   8         39.41         45.62         4.58 o
   1  11   8         17.68         21.46         4.95 o
   2  11   8         10.49          5.07         3.76 o
   3  11   8        383.38        345.31         8.53 o
   4  11   8         80.56         57.77         6.65 o
  -4  12   8        101.34        101.66        16.43 o
  -3  12   8        116.32        103.74         5.84 o
  -2  12   8        129.75        126.55         5.66 o
  -1  12   8        122.77        184.73        14.89 o
   0  12   8        761.81        780.58         9.96 o
   1  12   8       1497.56       1427.39        20.84 o
   2  12   8          0.99          9.10         3.85 o
   3  12   8        110.79        123.51         8.87 o
   4  12   8        154.81        163.61        18.13 o
  -4  13   8        111.59         44.62         9.66 o
  -3  13   8        203.62        224.32         7.22 o
  -2  13   8         21.14         29.54         5.12 o
  -1  13   8        377.35        367.93         7.13 o
   0  13   8        170.72        152.60        27.79 o
   1  13   8       1468.92       1431.67        16.62 o
   2  13   8       1032.12       1007.60        14.21 o
   3  13   8        394.41        388.33         9.71 o
  -3  14   8         52.35         36.14         5.81 o
  -2  14   8         36.83         39.85         5.19 o
  -1  14   8         24.39         32.90         5.52 o
   0  14   8        793.93        785.54        10.57 o
   1  14   8         22.76         34.29         4.30 o
   2  14   8        569.35        536.15        10.04 o
   3  14   8          0.63          4.41         3.97 o
  -3  15   8         15.73         12.69         4.00 o
  -2  15   8          9.64          8.22         3.53 o
  -1  15   8        139.32        158.38         6.44 o
   0  15   8          0.16          7.30         4.24 o
   1  15   8        265.03        255.72         7.57 o
   2  15   8          1.53          7.47         4.47 o
   3  15   8        530.42        515.67        10.43 o
  -3  16   8        141.32        133.58         8.51 o
  -2  16   8         74.98         73.01         6.07 o
  -1  16   8        699.61        697.03        11.55 o
   0  16   8         58.95         51.36         6.37 o
   1  16   8        101.57        150.74         7.13 o
   2  16   8        432.02        433.52         9.97 o
   3  16   8          6.68          3.25         4.90 o
  -3  17   8          1.03          0.00         4.35 o
  -2  17   8          5.06          6.81         3.50 o
  -1  17   8        157.39        149.86         6.40 o
   0  17   8        371.85        358.28         7.87 o
   1  17   8         25.93         44.67         5.54 o
   2  17   8        103.57        100.58         7.98 o
   3  17   8         76.57        123.63         9.16 o
  -3  18   8          8.57          4.98         4.22 o
  -2  18   8          0.26          6.51         3.57 o
  -1  18   8         99.25        124.79         6.27 o
   0  18   8          8.04          9.35         4.26 o
   1  18   8        230.14        250.24        11.99 o
   2  18   8         82.37         91.52         9.18 o
   3  18   8          4.19          5.66        11.99 o
  -3  19   8         16.32         14.51         7.33 o
  -2  19   8        360.57        362.66         7.68 o
  -1  19   8        170.30        178.50         9.11 o
   0  19   8         16.47          8.03         4.31 o
   1  19   8         20.15         18.64         5.23 o
   2  19   8        156.77        199.03        18.01 o
  -2  20   8          0.27          1.36         3.68 o
  -1  20   8         20.70         21.68         6.93 o
   0  20   8        503.30        557.44        11.32 o
   1  20   8        124.78        141.63        11.78 o
   2  20   8        171.93        183.64        18.25 o
  -2  21   8         54.53         63.25         7.92 o
  -1  21   8          2.31          8.06         4.59 o
   0  21   8         24.46         42.88         8.20 o
   1  21   8         15.61          5.32         4.86 o
   2  21   8         87.93         87.31        18.81 o
  -2  22   8          7.06          7.13         5.09 o
  -1  22   8         83.46         72.08        10.29 o
   0  22   8        499.85        531.33        15.01 o
   1  22   8        130.42        118.98         8.28 o
   2  22   8          0.62          5.66        10.99 o
  -1  23   8          1.43         18.02         8.56 o
   0  23   8          8.41         13.06         5.49 o
   1  23   8        221.33        207.75         9.15 o
  -1  24   8         63.65         35.96        10.99 o
   0  24   8         41.92         28.31         7.05 o
   1  24   8          0.91          0.00        11.32 o
  -3   0   9        177.38        177.77        11.10 o
  -1   0   9        950.59       1002.85        16.63 o
   1   0   9        758.27        756.38        13.75 o
   3   0   9        191.01        199.65        11.59 o
  -4   1   9        111.09        128.69         7.41 o
  -3   1   9         47.74         51.24         5.32 o
  -2   1   9        301.16        272.16         7.43 o
  -1   1   9        351.42        376.55         6.76 o
   0   1   9          1.34          2.55         3.10 o
   1   1   9       1331.54       1336.52        14.02 o
   2   1   9         93.80         87.23         6.50 o
   3   1   9        290.05        269.55         7.50 o
   4   1   9         25.80         22.09         4.17 o
  -4   2   9         18.19         14.16         5.21 o
  -3   2   9         28.05         31.39         4.05 o
  -2   2   9         21.08         39.47         5.14 o
  -1   2   9        199.11        197.34         5.28 o
   0   2   9        582.14        605.64         8.14 o
   1   2   9        291.46        293.28         6.86 o
   2   2   9         66.45         78.16         5.74 o
   3   2   9         17.39         18.84         4.06 o
   4   2   9        335.18        364.63         9.31 o
  -4   3   9         26.37         24.63         4.66 o
  -3   3   9         56.41         53.09         4.10 o
  -2   3   9        240.34        231.15         5.70 o
  -1   3   9       1626.85       1616.41        17.15 o
   0   3   9          2.32          0.65         3.36 o
   1   3   9        388.02        453.49         8.09 o
   2   3   9         69.25         66.56         5.51 o
   3   3   9         26.79         23.03         3.77 o
   4   3   9         92.64         99.66        11.68 o
  -4   4   9        106.61        113.35         8.40 o
  -3   4   9         89.05         76.95         4.81 o
  -2   4   9       1139.62       1097.44        13.48 o
  -1   4   9          0.16          2.92         3.15 o
   0   4   9       1395.17       1415.50        14.88 o
   1   4   9         51.25         74.21        16.16 o
   2   4   9          9.50         14.28         3.92 o
   3   4   9         90.63         77.05         6.19 o
   4   4   9         35.90         42.71        14.32 o
  -4   5   9          2.44          4.50         5.83 o
  -3   5   9         56.40         72.41         4.38 o
  -2   5   9         69.09         61.42         4.95 o
  -1   5   9        479.84        471.51        21.64 o
   0   5   9          0.80          1.87         3.42 o
   1   5   9        715.74        708.60        28.14 o
   2   5   9          5.56          3.49         3.93 o
   3   5   9        219.41        190.81         6.99 o
   4   5   9          0.55          1.09         6.63 o
  -4   6   9         41.27         40.96         7.25 o
  -3   6   9          3.76          3.62         2.92 o
  -2   6   9        962.13        952.38        12.07 o
  -1   6   9        199.95        192.64        15.30 o
   0   6   9        135.46        142.65         5.67 o
   1   6   9        292.00        295.18         8.33 o
   2   6   9        286.16        276.51         7.66 o
   3   6   9          1.47          4.69         4.00 o
  -4   7   9        361.38        290.00        14.98 o
  -3   7   9         65.28         64.97         4.71 o
  -2   7   9         22.50         17.84         3.29 o
  -1   7   9        245.67        240.62         5.82 o
   0   7   9       1693.57       1792.21        45.54 o
   1   7   9         22.21         33.20         5.87 o
   2   7   9        301.93        298.65         7.88 o
   3   7   9         37.74         34.09         4.52 o
  -3   8   9        549.95        509.78         7.96 o
  -2   8   9         42.36         53.40         4.85 o
  -1   8   9        619.65        622.61         8.32 o
   0   8   9        426.70        451.16         8.65 o
   1   8   9        142.91        180.88        13.76 o
   2   8   9          4.40          6.12         4.07 o
   3   8   9         23.57         40.12         5.81 o
  -3   9   9         10.55         12.51         3.28 o
  -2   9   9        344.95        320.05         6.92 o
  -1   9   9         67.44        100.44         4.95 o
   0   9   9         56.25         64.07         6.17 o
   1   9   9        765.68        735.66        15.03 o
   2   9   9         80.34         93.30         6.58 o
   3   9   9        127.88        132.27         7.54 o
  -3  10   9         16.13         19.05         3.48 o
  -2  10   9        140.87        146.73         5.80 o
  -1  10   9         44.83         43.21         6.29 o
   0  10   9        305.72        310.56         8.64 o
   1  10   9         99.31        108.56         8.91 o
   2  10   9         52.31         44.80         6.88 o
   3  10   9         20.65         26.72         5.62 o
  -3  11   9        116.89        131.11         5.65 o
  -2  11   9          0.16          6.70         3.53 o
  -1  11   9        414.78        410.09         7.40 o
   0  11   9        206.21        189.11         7.00 o
   1  11   9         22.72         37.85         6.94 o
   2  11   9        137.13        122.82         7.47 o
   3  11   9        141.29        133.28         6.96 o
  -3  12   9          0.45          2.89         3.41 o
  -2  12   9         31.71         39.05        10.34 o
  -1  12   9         70.49         77.62         6.02 o
   0  12   9        302.10        310.59         8.54 o
   1  12   9          6.34          7.19         5.14 o
   2  12   9        443.40        455.58        11.46 o
   3  12   9          0.28          8.12         4.75 o
  -3  13   9         59.44         77.04         6.77 o
  -2  13   9         47.85         49.87         6.30 o
  -1  13   9        114.42        139.18         6.39 o
   0  13   9        448.53        488.77        10.20 o
   1  13   9        850.00        842.38        16.35 o
   2  13   9          0.78         13.18         6.25 o
   3  13   9        234.76        265.08        12.41 o
  -3  14   9        124.03        125.27         8.04 o
  -2  14   9        270.54        278.87         8.48 o
  -1  14   9        714.41        713.96        11.01 o
   0  14   9        199.45        208.33         8.09 o
   1  14   9          1.01         24.01         9.00 o
   2  14   9        334.55        363.10        11.79 o
   3  14   9        124.19        161.13        12.97 o
  -3  15   9        146.94        152.00         7.54 o
  -2  15   9         52.47         59.35         9.42 o
  -1  15   9         12.26         13.04         4.24 o
   0  15   9        432.25        441.52         9.08 o
   1  15   9         94.86         75.05         7.67 o
   2  15   9        748.91        781.05        27.51 o
  -3  16   9         10.45         11.94        13.32 o
  -2  16   9        645.13        629.90        22.36 o
  -1  16   9          2.16          3.02         3.83 o
   0  16   9        128.23        149.64         7.14 o
   1  16   9          0.30          3.23         5.37 o
   2  16   9         54.17         70.30        13.18 o
  -2  17   9         88.40         80.00         7.01 o
  -1  17   9          0.80          5.22         3.85 o
   0  17   9          2.00          0.00         4.63 o
   1  17   9        344.43        315.30        26.06 o
   2  17   9        243.59        258.30        21.60 o
  -2  18   9         18.48         32.04         7.02 o
  -1  18   9          6.33          9.42         4.16 o
   0  18   9         28.17         21.00         4.99 o
   1  18   9        267.03        287.08        18.81 o
   2  18   9         38.91         54.47        24.47 o
  -2  19   9          5.28          0.52         6.34 o
  -1  19   9          0.98          5.78         4.43 o
   0  19   9         91.70        105.36         8.22 o
   1  19   9          6.01         15.60         6.78 o
   2  19   9         12.73         16.65        11.65 o
  -1  20   9         48.37         49.20         8.36 o
   0  20   9         35.77         63.13        11.58 o
   1  20   9         27.14         58.94        16.65 o
  -1  21   9         11.30          8.64         6.38 o
   0  21   9         11.99          5.20         6.03 o
   1  21   9         65.02         73.60        11.53 o
   0  22   9         64.85         57.61        15.32 o
  -2   0  10         24.23         24.31         5.60 o
   0   0  10        204.48        211.28        16.06 o
   2   0  10        151.44        154.45        11.00 o
  -3   1  10         22.94         21.09         4.53 o
  -2   1  10         21.47         18.86         3.85 o
  -1   1  10        368.23        385.47         7.32 o
   0   1  10         28.96         27.80         3.99 o
   1   1  10       1037.13       1045.72        14.13 o
   2   1  10        127.35        133.33         8.88 o
   3   1  10         74.48         85.47         7.19 o
  -3   2  10        156.02        188.14         6.11 o
  -2   2  10        652.37        641.28         9.87 o
  -1   2  10       1014.66        987.32        12.80 o
   0   2  10         19.24         18.57         4.01 o
   1   2  10         52.33         72.99         7.12 o
   2   2  10        470.98        467.76         9.99 o
   3   2  10          4.32          2.85         4.42 o
  -3   3  10          9.65         15.32         3.64 o
  -2   3  10        633.57        608.44        10.11 o
  -1   3  10          4.94          7.78         3.57 o
   0   3  10        184.96        205.18         8.53 o
   1   3  10          1.51          9.38         5.04 o
   2   3  10        142.76        131.20         7.56 o
   3   3  10         15.23         14.85         4.55 o
  -3   4  10        520.68        546.44         8.79 o
  -2   4  10         13.93         20.41         3.36 o
  -1   4  10        233.46        256.36         6.95 o
   0   4  10          1.03          8.38         3.69 o
   1   4  10        397.14        391.62        10.54 o
   2   4  10        185.88        174.74         7.92 o
   3   4  10        183.86        180.19         7.47 o
  -3   5  10         41.18         45.16         4.36 o
  -2   5  10        813.96        768.53        10.38 o
  -1   5  10          9.74          5.87         3.54 o
   0   5  10       1180.44       1233.90        13.68 o
   1   5  10        178.59        198.18         9.11 o
   2   5  10         71.59         68.09         7.06 o
   3   5  10          2.27          3.43         4.58 o
  -3   6  10          0.88          4.69         3.66 o
  -2   6  10        386.36        378.01         7.39 o
  -1   6  10        202.70        213.10         6.41 o
   0   6  10         19.86         18.23         4.18 o
   1   6  10        166.01        197.16        12.21 o
   2   6  10        244.92        249.37         9.28 o
   3   6  10        122.15        117.46         9.56 o
  -3   7  10        115.47        115.47         5.45 o
  -2   7  10         12.02          9.74         3.21 o
  -1   7  10        453.33        454.60         8.42 o
   0   7  10         16.49         19.31         4.26 o
   1   7  10          2.71         18.92         6.51 o
   2   7  10         38.79         34.42         7.14 o
   3   7  10        285.12        307.06         9.68 o
  -3   8  10          2.09          1.81         3.49 o
  -2   8  10         72.76         90.24         5.08 o
  -1   8  10         34.55         32.60         3.95 o
   0   8  10        435.03        485.31        10.76 o
   1   8  10        347.56        354.80        15.04 o
   2   8  10          7.58         12.14         4.92 o
   3   8  10        360.97        383.60        18.91 o
  -3   9  10          4.11          3.30         3.73 o
  -2   9  10         47.97         73.12         5.24 o
  -1   9  10        369.50        404.17         8.10 o
   0   9  10        345.27        368.10        10.45 o
   1   9  10        632.22        669.71        18.73 o
   2   9  10         46.80         30.96         5.64 o
   3   9  10        283.75        306.55        11.53 o
  -3  10  10        572.00        554.37        11.19 o
  -2  10  10         74.76         98.38         5.78 o
  -1  10  10         38.60         64.23         6.87 o
   0  10  10          0.21          6.60         5.75 o
   1  10  10        201.59        182.95         9.13 o
   2  10  10        333.00        346.78        16.13 o
   3  10  10          4.17          4.64         7.52 o
  -3  11  10         91.59         78.09         6.71 o
  -2  11  10         32.51         42.73         5.05 o
  -1  11  10         17.20         19.87         5.93 o
   0  11  10        249.12        268.58        11.59 o
   1  11  10          9.93         11.19         5.24 o
   2  11  10         39.23         79.01        18.65 o
  -2  12  10          0.27          2.26         3.91 o
  -1  12  10        333.36        352.11         8.76 o
   0  12  10          7.26         14.36         6.51 o
   1  12  10        189.33        214.32         9.28 o
   2  12  10         17.44          7.49         6.63 o
  -2  13  10        113.98         88.57         8.46 o
  -1  13  10        672.12        700.00        11.93 o
   0  13  10        140.70        146.69        11.20 o
   1  13  10         35.31         79.02         9.44 o
   2  13  10          3.21          2.31         6.39 o
  -2  14  10         63.71         79.53         6.79 o
  -1  14  10        162.04        160.94         6.94 o
   0  14  10        164.23        136.94         8.66 o
   1  14  10        399.97        378.76        13.12 o
   2  14  10        130.91        125.91        12.99 o
  -2  15  10         18.25         13.63         4.57 o
  -1  15  10          3.73          2.48         4.35 o
   0  15  10         17.35          9.11         5.43 o
   1  15  10         76.31         60.48        14.98 o
   2  15  10          0.80          8.12         9.66 o
  -2  16  10        122.94        138.56        22.81 o
  -1  16  10         12.20         11.40         4.94 o
   0  16  10         53.51         66.43        12.36 o
   1  16  10        205.94        195.95        20.43 o
  -1  17  10         24.71         81.69        10.32 o
   0  17  10        740.96        843.57        22.46 o
   1  17  10        372.28        425.63        22.81 o
   0  18  10        218.81        260.57        31.30 o
   1  18  10         67.36         42.62        10.32 o
   0  19  10        171.04        217.74        18.98 o
  -1   0  11        187.40        183.01         9.79 o
   1   0  11          1.85          2.96         8.39 o
  -2   1  11        677.34        741.32        12.60 o
  -1   1  11        218.60        213.96         7.17 o
   0   1  11       1004.86       1053.58        15.48 o
   1   1  11         31.66         53.27        11.95 o
   2   1  11        136.66        169.94         9.59 o
  -2   2  11         17.73         14.26         3.75 o
  -1   2  11        293.05        303.89         7.46 o
   0   2  11        233.28        249.77         7.93 o
   1   2  11        758.10        777.37        14.59 o
   2   2  11          1.23          2.69         5.90 o
  -2   3  11          2.12          6.72         3.67 o
  -1   3  11        105.20        118.66         8.87 o
   0   3  11          3.59          2.22         4.40 o
   1   3  11        150.43        139.08         9.09 o
   2   3  11        127.24        120.26        11.94 o
  -2   4  11          6.30          3.81         3.65 o
  -1   4  11        236.51        247.46         7.21 o
   0   4  11         62.78         68.73         9.14 o
   1   4  11         11.90         14.55         6.32 o
   2   4  11        190.98        198.69        22.93 o
  -2   5  11         12.44         16.78         3.82 o
  -1   5  11        482.45        492.53         9.41 o
   0   5  11        603.91        624.66        13.54 o
   1   5  11         21.61         20.99         6.50 o
   2   5  11         37.42         19.06        17.81 o
  -2   6  11          0.28          4.98         3.79 o
  -1   6  11        231.44        239.89         8.98 o
   0   6  11        199.83        203.57        13.50 o
   1   6  11        301.18        270.58        17.85 o
   2   6  11         89.46         99.39        11.27 o
  -2   7  11        734.99        755.76        13.69 o
  -1   7  11         48.30         46.24         5.75 o
   0   7  11         39.59         24.05         6.25 o
   1   7  11          4.47          0.36         5.35 o
   2   7  11        111.87        121.04        12.65 o
  -2   8  11          7.12         12.68         3.92 o
  -1   8  11        311.00        294.50         9.06 o
   0   8  11         20.60         20.31         7.30 o
   1   8  11        117.49        110.64         9.04 o
   2   8  11         10.10          1.20         7.20 o
  -2   9  11        186.01        172.81         7.05 o
  -1   9  11        360.11        356.44         9.31 o
   0   9  11         55.81         65.31         9.01 o
   1   9  11         62.39         78.29         8.09 o
   2   9  11         82.88         79.17        11.87 o
  -2  10  11          3.49          7.22         4.61 o
  -1  10  11         21.56         29.83         5.65 o
   0  10  11         41.71         52.10        22.72 o
   1  10  11        136.81        139.97         8.51 o
   2  10  11          2.28          5.66         8.01 o
  -2  11  11          6.99          0.00         9.32 o
  -1  11  11        168.05        183.50         8.53 o
   0  11  11         18.80         11.99         5.68 o
   1  11  11          1.30          9.43         5.36 o
  -1  12  11        497.56        506.17        13.67 o
   0  12  11        123.74        148.16        17.68 o
   1  12  11         85.23        105.31         8.34 o
  -1  13  11         24.51         17.03         7.02 o
   0  13  11          7.08         15.35         6.26 o
   1  13  11         87.72         58.26         8.84 o
  -1  14  11         14.21         16.32        11.32 o
   0  14  11         68.95         96.94        11.99 o
   0  15  11        194.92        199.43        16.65 o
   0   0  12         27.83         36.98        25.64 o
  -1   1  12         68.15         48.15         5.89 o
   0   1  12         28.47         34.83         7.55 o
   1   1  12        154.41        126.62        14.24 o
  -1   2  12         20.18         30.97         9.61 o
   0   2  12        317.89        333.13        12.20 o
   1   2  12          3.40         10.03        10.82 o
  -1   3  12          5.19          7.76         5.06 o
   0   3  12         28.63          8.11         7.49 o
   1   3  12        127.09         80.25        16.65 o
  -1   4  12        893.01        915.55        19.17 o
   0   4  12        170.76        174.49        12.48 o
   1   4  12        490.80        509.22        17.80 o
  -1   5  12        302.66        270.82        11.32 o
   0   5  12        354.88        375.55        15.02 o
   1   5  12        140.00        152.90        12.22 o
  -1   6  12         22.51          0.81         8.47 o
   0   6  12         41.38         67.26        21.14 o
   1   6  12        420.97        363.78        14.58 o
  -1   7  12          0.66          0.00        11.99 o
   0   7  12          0.11         11.80        11.32 o
   0   8  12         76.26         89.85        13.17 o
   0   9  12          6.55         16.65        12.65 o
                                                
